# Supplementary material for: Differential Modulation of Mouse Heart Gene Expression by Infection With Two Trypanosoma cruzi Strains: A Transcriptome Analysis
Source: Front Genet. 2020 Sep 3;11:1031. doi: 10.3389/fgene.2020.01031 (PMC7495023; doi:10.3389/fgene.2020.01031)
Supplement: TABLE S2 — Wald-test result table. Statistical result of gene expression comparisons as determined by pairwise wald-tests. Infected groups were compared against non-infected controls. Significant genes for downstream analysis were obtained by filtering the whole list of genes with log2 fold changes > 1 or <−1 and adjusted-p-values (q-values) smaller than 0.01. [file Table_2.XLSX]

## Sheet: Header
S2 Table. Wald-test result table. Statistical result of gene expression comparisons as determined by pairwise wald-tests. Infected groups were compared against non-infected controls and significant genes for downstream analysis were obtained by filtering the whole list of genes for Log2 fold changes bigger than 1 or smaller than -1, and adjusted-pvalues (qvalues) smaller than 0.01.

## Sheet: Col1.7G2 x Control
rss	sigma_sq	sigma_q_sq	mean_obs (Log2)	var_obs	target_id	sigma_sq_pmax	iqr	failed_ise	smooth_sigma_sq	smooth_sigma_sq_pmax	Log2Fold Change	Log2Fold Change Standard error	wald_stat	pval	qval
0.474829	0.026994	0.131283	7.59695	29.81	Gm12185	0.026994	TRUE	FALSE	0.0213497	0.026994	9.94842	0.363176	27.3928	3.34102e-165	3.49853e-162
0.26167	0.0535274	0.033696	8.38842	27.5238	Gm4841	0.0535274	FALSE	FALSE	0.0179836	0.0535274	9.56702	0.269604	35.4855	8.22625e-276	2.00995e-272
11.3233	3.30338	0.471064	4.77726	24.8228	Gm21750	3.30338	FALSE	FALSE	0.0783302	3.30338	8.56192	1.77352	4.82765	1.38156e-06	2.17081e-05
2.14662	0.376903	0.338638	7.43377	20.728	Cxcl9	0.376903	FALSE	FALSE	0.0224239	0.376903	8.20392	0.772194	10.6242	2.3004e-26	1.85296e-24
0.215792	0.0283149	0.0436157	9.08677	18.166	Gbp10	0.0283149	TRUE	FALSE	0.0168769	0.0283149	7.77004	0.244831	31.7364	4.89417e-221	8.96857e-218
8.72334	2.2083	0.69948	3.21732	19.2223	Gm43498	2.2083	FALSE	FALSE	0.201418	2.2083	7.53691	1.55665	4.84176	1.28695e-06	2.03964e-05
0.335043	0.0856749	0.0260061	7.95342	16.6307	BC023105	0.0856749	FALSE	FALSE	0.0194735	0.0856749	7.42674	0.30507	24.3444	6.64688e-131	6.0902e-128
0.616373	0.163038	0.0424196	8.39044	15.9787	Gm12250	0.163038	FALSE	FALSE	0.0179784	0.163038	7.26283	0.413781	17.5524	5.70575e-69	1.60858e-66
0.308034	-0.0299184	0.132597	6.16365	15.8219	Serpina3g	0	FALSE	FALSE	0.0365896	0.0365896	7.24452	0.375484	19.2938	6.05499e-83	2.53618e-80
0.54181	-0.761196	0.941799	6.7278	15.2543	Cxcl10	0	FALSE	FALSE	0.0287686	0.0287686	7.09903	0.899337	7.89363	2.93521e-15	1.31591e-13
6.66606	1.98762	0.234397	5.45732	16.6795	Saa3	1.98762	FALSE	FALSE	0.0530753	1.98762	7.07412	1.36077	5.19863	2.0076e-07	3.66482e-06
3.3781	0.413937	0.712095	6.15693	15.2807	Gm48774	0.413937	FALSE	FALSE	0.0367014	0.413937	6.93691	0.96869	7.16112	8.00194e-13	2.81315e-11
0.402277	0.12358	0.0105124	10.0315	13.971	Igtp	0.12358	FALSE	FALSE	0.0164587	0.12358	6.79961	0.334281	20.341	5.57404e-92	3.1429e-89
0.084052	0.0170816	0.0109358	9.6057	13.2307	F830016B08Rik	0.0170816	TRUE	FALSE	0.0165617	0.0170816	6.63569	0.1528	43.4274	0	0
14.5407	3.21267	1.63423	3.20594	16.8101	Gm18853	3.21267	FALSE	FALSE	0.202791	3.21267	6.62695	2.00975	3.29741	0.000975816	0.00719591
0.579294	0.0625865	0.130512	5.94549	13.1416	Gbp11	0.0625865	TRUE	FALSE	0.0405954	0.0625865	6.58199	0.401142	16.4081	1.6733e-60	4.15773e-58
12.1073	2.28079	1.75499	2.89269	15.8022	Gm14303	2.28079	FALSE	FALSE	0.244169	2.28079	6.5257	1.83389	3.55839	0.000373133	0.00318773
0.617752	0.121878	0.084039	5.78825	11.8453	Gzma	0.121878	FALSE	FALSE	0.0440692	0.121878	6.24257	0.414244	15.0698	2.55878e-51	4.74831e-49
0.0336004	-0.0242967	0.0354968	9.6923	11.684	Tgtp2	0	FALSE	FALSE	0.0165297	0.0165297	6.23848	0.20822	29.961	3.15928e-197	4.63151e-194
0.101009	0.0164074	0.0172622	8.45275	11.5645	Cd274	0.0164074	TRUE	FALSE	0.0178262	0.0178262	6.20195	0.170998	36.2692	4.95605e-288	1.81639e-284
0.145367	-0.054371	0.102827	6.86576	11.418	Plac8	0	FALSE	FALSE	0.027267	0.027267	6.15946	0.329259	18.707	4.33865e-78	1.63089e-75
0.480216	-0.413523	0.573595	4.80748	11.3824	Klra2	0	FALSE	FALSE	0.0769636	0.0769636	6.12709	0.736296	8.3215	8.68589e-17	4.36079e-15
0.0382809	0.0101224	0.00263791	10.9919	11.1409	Iigp1	0.0101224	FALSE	FALSE	0.0167175	0.0167175	6.09135	0.127002	47.9626	0	0
0.187772	-0.024316	0.0869065	6.7725	11.1701	Fcgr4	0	FALSE	FALSE	0.0282636	0.0282636	6.08909	0.309798	19.655	5.23651e-86	2.64714e-83
12.8031	3.7644	0.503306	4.02836	14.2438	Gm48541	3.7644	FALSE	FALSE	0.122914	3.7644	6.06712	1.88585	3.21718	0.00129457	0.00909798
0.72445	0.116459	0.125024	6.04641	11.1262	Gbp8	0.116459	FALSE	FALSE	0.038639	0.116459	6.04017	0.448593	13.4647	2.52418e-41	3.49099e-39
1.1367	0.118387	0.260514	5.18495	10.6512	Ccl5	0.118387	TRUE	FALSE	0.062073	0.118387	5.87851	0.561917	10.4615	1.29744e-25	1.00108e-23
0.326802	0.0416446	0.0672894	8.25317	10.3876	Zbp1	0.0416446	FALSE	FALSE	0.0183626	0.0416446	5.86115	0.301294	19.4532	2.7361e-84	1.25348e-81
0.334608	0.0313756	0.0801603	7.01054	10.2743	Tgtp1	0.0313756	TRUE	FALSE	0.0258543	0.0313756	5.82827	0.304871	19.1171	1.8179e-81	7.2028e-79
1.96285	0.187016	0.467266	3.85704	10.5892	Apol11b	0.187016	TRUE	FALSE	0.136609	0.187016	5.80186	0.7384	7.85734	3.92367e-15	1.72736e-13
0.0859014	0.0244977	0.00413606	10.0179	10.0998	Gbp2b	0.0244977	TRUE	FALSE	0.0164599	0.0244977	5.79608	0.154472	37.522	0	0
0.132048	-0.052911	0.0969269	7.11221	9.84883	Ccl7	0	FALSE	FALSE	0.0249455	0.0249455	5.72009	0.318685	17.949	4.88506e-72	1.49198e-69
0.720654	-0.312647	0.552865	5.78251	9.90464	Gm48786	0	FALSE	FALSE	0.0442059	0.0442059	5.69341	0.705378	8.07143	6.94816e-16	3.23365e-14
28.0372	8.25032	1.09542	3.40953	16.7144	Gm8430	8.25032	FALSE	FALSE	0.179469	8.25032	5.68773	2.79072	2.03809	0.0415414	0.145623
0.289354	0.0892526	0.00719874	10.4538	9.70534	Irgm1	0.0892526	FALSE	FALSE	0.0164896	0.0892526	5.66657	0.283507	19.9874	7.08735e-89	3.84817e-86
0.40731	-0.0606823	0.196452	5.48295	9.66328	Ms4a4c	0	FALSE	FALSE	0.0522986	0.0522986	5.64548	0.455294	12.3997	2.62465e-35	3.00605e-33
0.322218	-0.00767033	0.115076	6.48659	9.36118	Gm4951	0	FALSE	FALSE	0.0318104	0.0318104	5.56196	0.349865	15.8975	6.59911e-57	1.4658e-54
0.185626	0.0556641	0.00621128	10.6446	9.02722	Gm43302	0.0556641	FALSE	FALSE	0.0165463	0.0556641	5.47138	0.227075	24.0951	2.81366e-128	2.42636e-125
1.66011	0.281338	0.272031	5.01699	9.36747	Apol9b	0.281338	FALSE	FALSE	0.0682436	0.281338	5.46274	0.679074	8.04439	8.66762e-16	4.00843e-14
3.28321	0.534346	0.560059	4.89448	9.65494	Ch25h	0.534346	FALSE	FALSE	0.0731871	0.534346	5.42652	0.954989	5.68229	1.32906e-08	2.92114e-07
0.412286	0.112136	0.025293	8.42895	8.80838	Ifi47	0.112136	FALSE	FALSE	0.0178828	0.112136	5.38681	0.338414	15.9178	4.76776e-57	1.07531e-54
0.478772	-0.131219	0.290809	6.0222	8.70314	Gm48270	0	FALSE	FALSE	0.0390905	0.0390905	5.34897	0.524325	10.2016	1.94966e-24	1.44354e-22
0.66064	0.207174	0.0130388	8.41198	8.71338	Ccl8	0.207174	FALSE	FALSE	0.0179243	0.207174	5.33798	0.428382	12.4608	1.22133e-35	1.421e-33
0.0739329	0.0140107	0.0106336	9.55813	8.55729	Irgm2	0.0140107	TRUE	FALSE	0.0165818	0.0165818	5.33504	0.150597	35.4259	6.81759e-275	1.4278e-271
2.21466	0.458223	0.279996	5.11785	8.80145	Apol10b	0.458223	FALSE	FALSE	0.0644775	0.458223	5.24334	0.784336	6.68507	2.3081e-11	7.13855e-10
0.558985	0.0568315	0.129497	6.11621	8.23099	Apol9a	0.0568315	TRUE	FALSE	0.037393	0.0568315	5.19334	0.394048	13.1795	1.15198e-39	1.50786e-37
0.0395676	-0.0266961	0.0398852	9.53697	8.05272	Gbp6	0	FALSE	FALSE	0.0165913	0.0165913	5.17778	0.216942	23.8671	6.72359e-126	5.47599e-123
0.0279767	0.00320629	0.00611926	8.02907	8.00807	Gbp3	0.00320629	FALSE	FALSE	0.0191545	0.0191545	5.16432	0.145126	35.5852	2.37285e-277	6.9572e-274
0.577008	-0.157466	0.349803	5.58806	8.12445	Gm47611	0	FALSE	FALSE	0.0492491	0.0492491	5.15758	0.576665	8.9438	3.76e-19	2.1365e-17
0.117295	0.0259401	0.0131583	9.7253	7.63813	Gbp4	0.0259401	TRUE	FALSE	0.016519	0.0259401	5.03614	0.180505	27.9003	2.64642e-171	3.23304e-168
0.571176	0.16182	0.0285723	7.70786	7.74163	Ccl2	0.16182	FALSE	FALSE	0.0206984	0.16182	5.03284	0.398321	12.6351	1.35202e-36	1.59843e-34
0.286669	0.0868148	0.00874163	9.01417	7.64345	Ifit3	0.0868148	FALSE	FALSE	0.0169418	0.0868148	5.02387	0.282188	17.8032	6.6693e-71	1.99534e-68
1.91747	0.532709	0.106448	5.25906	8.02428	Socs1	0.532709	FALSE	FALSE	0.0594977	0.532709	5.01495	0.729816	6.87153	6.35174e-12	2.03311e-10
0.235044	-0.013362	0.0917098	6.5582	7.59995	Ccl12	0	FALSE	FALSE	0.0308634	0.0308634	5.01371	0.3196	15.6874	1.8434e-55	3.86061e-53
1.69552	-0.203405	0.76858	3.898	7.88412	Gm49534	0	FALSE	FALSE	0.133198	0.133198	4.98673	0.86688	5.7525	8.79348e-09	1.98022e-07
2.26311	-1.05373	1.8081	4.94405	7.88882	Gm43802	0	FALSE	FALSE	0.0711355	0.0711355	4.94066	1.25141	3.94808	7.87814e-05	0.000825544
0.108171	0.0189696	0.0170873	8.68794	7.34957	Gbp5	0.0189696	TRUE	FALSE	0.0173597	0.0189696	4.94049	0.173342	28.5014	1.12517e-178	1.49954e-175
11.921	2.68212	1.29154	3.34576	10.1732	Gm15922	2.68212	FALSE	FALSE	0.186495	2.68212	4.89657	1.81972	2.69083	0.00712735	0.0367524
0.11643	0.0334546	0.00535529	9.43874	7.21731	Gbp2	0.0334546	TRUE	FALSE	0.0166399	0.0334546	4.89496	0.179838	27.2188	3.89293e-163	3.80469e-160
0.628468	-0.177989	0.387479	4.04731	7.2935	Olfr344	0	FALSE	FALSE	0.12149	0.12149	4.87729	0.651261	7.48899	6.94058e-14	2.77245e-12
6.25178	1.79963	0.284296	2.73567	8.66962	Hcar2	1.79963	FALSE	FALSE	0.267711	1.79963	4.86713	1.3178	3.69336	0.000221308	0.00203154
0.23377	-0.15453	0.232453	5.03199	6.95545	Slamf8	0	FALSE	FALSE	0.0676672	0.0676672	4.79479	0.5001	9.58766	9.01064e-22	5.87093e-20
0.963545	0.127911	0.193271	5.21957	6.95525	Slfn1	0.127911	FALSE	FALSE	0.0608588	0.127911	4.73088	0.51735	9.14444	5.99408e-20	3.60136e-18
0.27405	0.0830223	0.00832786	9.50437	6.50396	Psmb8	0.0830223	FALSE	FALSE	0.0166066	0.0830223	4.63157	0.275908	16.7867	3.05502e-63	8.14301e-61
2.11538	0.509745	0.195381	4.4875	6.9269	Apol6	0.509745	FALSE	FALSE	0.0929769	0.509745	4.6181	0.766554	6.0245	1.69636e-09	4.20078e-08
0.00170158	-0.0463474	0.0469146	8.21332	6.32434	Tap1	0	FALSE	FALSE	0.0184876	0.0184876	4.59127	0.233456	19.6665	4.17775e-86	2.18735e-83
2.65973	0.772942	0.113635	5.017	6.96649	Ms4a4b	0.772942	FALSE	FALSE	0.0682433	0.772942	4.58314	0.859543	5.33207	9.71001e-08	1.87055e-06
0.678948	0.181977	0.0443391	7.83315	6.37747	Cfb	0.181977	FALSE	FALSE	0.0200368	0.181977	4.54889	0.434277	10.4746	1.12972e-25	8.80944e-24
0.363698	0.104502	0.0167306	8.02966	6.23498	Psmb9	0.104502	FALSE	FALSE	0.0191521	0.104502	4.5255	0.317848	14.238	5.32571e-46	8.57965e-44
0.369977	0.111229	0.0120968	7.93605	6.22159	Ifit3b	0.111229	FALSE	FALSE	0.0195506	0.111229	4.51999	0.32058	14.0994	3.82784e-45	6.03399e-43
0.0309852	-0.00433436	0.0146628	9.98397	5.95043	Stat1	0	FALSE	FALSE	0.0164635	0.0164635	4.45072	0.161054	27.6349	4.23759e-168	4.7787e-165
0.183355	-0.586321	0.647439	4.06304	5.96722	Gm47476	0	FALSE	FALSE	0.120322	0.120322	4.44274	0.799876	5.55429	2.78747e-08	5.86988e-07
0.779826	0.0585786	0.201363	4.8248	6.08713	Gm31026	0.0585786	TRUE	FALSE	0.0761937	0.0761937	4.43177	0.480934	9.21493	3.11488e-20	1.91063e-18
2.84445	-1.20886	2.15701	4.55787	6.51003	Gm48216	0	FALSE	FALSE	0.0891491	0.0891491	4.39656	1.36814	3.21354	0.00131111	0.00920145
0.071395	0.0152103	0.00858806	9.71994	5.77139	Gbp7	0.0152103	TRUE	FALSE	0.0165206	0.0165206	4.37932	0.144651	30.2751	2.43945e-201	3.97359e-198
42.6978	11.4972	2.73541	6.31872	16.305	Rps13-ps2	11.4972	FALSE	FALSE	0.0341672	11.4972	4.33227	3.44391	1.25795	0.208409	0.433803
0.485074	0.151089	0.0106019	7.59329	5.74825	Irf7	0.151089	FALSE	FALSE	0.0213722	0.151089	4.33089	0.367073	11.7984	3.97623e-32	4.19364e-30
1.19189	-0.198922	0.596218	4.99136	5.79132	Gm48119	0	FALSE	FALSE	0.069243	0.069243	4.27916	0.744682	5.74629	9.12233e-09	2.04798e-07
0.620999	-0.508473	0.715472	3.61461	5.61675	9330175E14Rik	0	FALSE	FALSE	0.158491	0.158491	4.26673	0.853407	4.99965	5.74347e-07	9.65588e-06
0.54746	-0.0184822	0.200969	6.80416	5.57679	H2-Q5	0	FALSE	FALSE	0.0279169	0.0279169	4.2583	0.436736	9.75028	1.83958e-22	1.25434e-20
3.08757	0.795026	0.234163	6.24026	6.20894	Gm8909	0.795026	FALSE	FALSE	0.0353573	0.795026	4.25717	0.926098	4.59689	4.28843e-06	6.08012e-05
1.1181	0.0697727	0.302928	3.7691	5.68413	Oas3	0.0697727	TRUE	FALSE	0.144203	0.144203	4.24445	0.610417	6.95335	3.56704e-12	1.18043e-10
0.341089	0.0899638	0.0237326	6.85123	5.47407	Ciita	0.0899638	FALSE	FALSE	0.0274175	0.0899638	4.23824	0.30781	13.769	3.91542e-43	5.68318e-41
2.16294	-0.217489	0.938469	6.7327	5.90685	Gm8815	0	FALSE	FALSE	0.0287123	0.0287123	4.22931	0.897766	4.71092	2.466e-06	3.70026e-05
0.58024	0.0569682	0.136445	5.38213	5.45446	Fpr2	0.0569682	TRUE	FALSE	0.0554265	0.0569682	4.2069	0.401469	10.4788	1.08158e-25	8.47912e-24
0.160256	-0.0332098	0.0866285	6.79871	5.32408	Fcgr1	0	FALSE	FALSE	0.027976	0.027976	4.19683	0.309037	13.5804	5.2367e-42	7.38173e-40
14.4684	3.88383	0.938971	2.20934	8.86608	Gm45193	3.88383	FALSE	FALSE	0.362733	3.88383	4.18289	2.00474	2.0865	0.0369336	0.133427
0.0276692	-0.0567229	0.065946	5.87746	5.24895	Lair1	0	FALSE	FALSE	0.0420332	0.0420332	4.18012	0.299971	13.9351	3.87716e-44	5.74132e-42
1.23026	-0.0571606	0.467246	3.56515	5.5138	Gm42840	0	FALSE	FALSE	0.163333	0.163333	4.16583	0.724902	5.74675	9.09752e-09	2.04555e-07
0.620565	-0.0498873	0.256742	4.34525	5.32394	Bcl2a1a	0	FALSE	FALSE	0.101294	0.101294	4.15082	0.546226	7.59909	2.98226e-14	1.21783e-12
11.701	3.76556	0.134771	2.00544	8.08353	Cst7	3.76556	FALSE	FALSE	0.407249	3.76556	4.1466	1.80285	2.30002	0.0214472	0.088203
0.369584	0.108603	0.014592	8.31238	5.24254	Isg15	0.108603	FALSE	FALSE	0.0181883	0.108603	4.14332	0.32041	12.9313	2.99571e-38	3.85238e-36
1.23539	-1.507	1.91879	3.88182	5.39436	Gm48054	0	FALSE	FALSE	0.134536	0.134536	4.11725	1.30809	3.14752	0.00164662	0.0110833
0.335355	-0.176877	0.288662	4.376	5.14653	Mx1	0	FALSE	FALSE	0.0994282	0.0994282	4.108	0.56869	7.22361	5.06252e-13	1.83251e-11
0.345522	0.0760294	0.0391446	6.99152	5.10935	Hspa1a	0.0760294	FALSE	FALSE	0.0260315	0.0760294	4.09185	0.309804	13.2079	7.9027e-40	1.04373e-37
0.278798	0.0429977	0.0499351	6.66774	5.08629	Phf11b	0.0429977	TRUE	FALSE	0.0294776	0.0429977	4.08925	0.278288	14.6943	7.00858e-49	1.2379e-46
2.0791	0.559453	0.133579	5.0596	5.51182	Ccr5	0.559453	FALSE	FALSE	0.0666219	0.559453	4.07923	0.759952	5.36775	7.97243e-08	1.57091e-06
4.43583	-0.0449221	1.52353	4.29037	6.08695	Pira2	0	FALSE	FALSE	0.104721	0.104721	4.07349	1.16485	3.497	0.000470517	0.00387803
0.467649	-0.00605154	0.161935	4.67938	5.0806	Il1rn	0	FALSE	FALSE	0.0829563	0.0829563	4.06763	0.451747	9.00422	2.17206e-19	1.24872e-17
0.409739	0.0372793	0.0993003	6.10422	5.01663	Nlrc5	0.0372793	TRUE	FALSE	0.0376014	0.0376014	4.0473	0.337764	11.9826	4.38264e-33	4.75922e-31
0.529127	0.0213214	0.155054	4.90822	4.95854	Ifi209	0.0213214	FALSE	FALSE	0.072611	0.072611	4.01093	0.43557	9.20846	3.30842e-20	2.02089e-18
0.12464	0.035225	0.00632147	10.1538	4.8388	H2-T23	0.035225	FALSE	FALSE	0.0164542	0.035225	4.00318	0.18607	21.5144	1.14222e-102	6.69799e-100
5.06792	1.63719	0.0521155	1.49242	6.002	Zap70	1.63719	TRUE	FALSE	0.542473	1.63719	3.97283	1.18649	3.34839	0.000812816	0.00618044
2.64086	0.664814	0.215471	4.86207	5.38545	Il2rb	0.664814	FALSE	FALSE	0.0745673	0.664814	3.96872	0.856488	4.63372	3.59151e-06	5.17714e-05
0.400683	0.0962366	0.0373243	7.11646	4.7084	H2-Q7	0.0962366	FALSE	FALSE	0.0249089	0.0962366	3.91928	0.333618	11.7478	7.24666e-32	7.58829e-30
0.252795	0.0670315	0.0172337	8.49576	4.6246	Ifit1	0.0670315	FALSE	FALSE	0.0177285	0.0670315	3.89932	0.264992	14.7148	5.17811e-49	9.37173e-47
1.89607	-0.152683	0.784708	3.21764	4.96367	Gm14548	0	FALSE	FALSE	0.201379	0.201379	3.86853	0.906498	4.26755	1.97632e-05	0.000239842
1.63979	0.115472	0.431125	4.21523	4.88625	Ncr1	0.115472	TRUE	FALSE	0.10962	0.115472	3.86277	0.674906	5.72342	1.04398e-08	2.33661e-07
0.197567	0.00644239	0.0594132	5.5959	4.52387	Gm4759	0.00644239	FALSE	FALSE	0.0490306	0.0490306	3.86199	0.300616	12.8469	8.95042e-38	1.10263e-35
3.54316	0.814975	0.366079	4.31604	5.33539	BC147527	0.814975	FALSE	FALSE	0.103102	0.814975	3.85123	0.992075	3.882	0.000103601	0.00105252
0.0165134	-0.00899967	0.0145041	8.8575	4.43978	Samhd1	0	FALSE	FALSE	0.0171141	0.0171141	3.84519	0.162322	23.6886	4.72072e-124	3.64241e-121
0.0706934	-0.021081	0.0446455	6.60067	4.45031	Ifi44l	0	FALSE	FALSE	0.0303138	0.0303138	3.84388	0.249932	15.3797	2.2394e-53	4.55967e-51
29.5452	5.01539	4.83299	2.70576	11.7786	Gm6565	5.01539	FALSE	FALSE	0.272425	5.01539	3.82635	2.86478	1.33565	0.181663	0.398461
0.526458	0.151761	0.0237247	7.11763	4.47569	Cd52	0.151761	FALSE	FALSE	0.0248988	0.151761	3.80529	0.382411	9.95078	2.50202e-23	1.77197e-21
0.224044	0.0655683	0.00911305	7.8722	4.38489	Ifi44	0.0655683	FALSE	FALSE	0.0198462	0.0655683	3.79863	0.249468	15.2269	2.34401e-52	4.46276e-50
0.448943	0.119627	0.0300208	7.57492	4.42995	Hspa1b	0.119627	FALSE	FALSE	0.0214866	0.119627	3.79373	0.353138	10.7429	6.40019e-27	5.30095e-25
15.9369	5.13191	0.18039	2.62867	8.25928	Gm10800	5.13191	FALSE	FALSE	0.284934	5.13191	3.77494	2.10402	1.79415	0.0727887	0.216447
0.926005	-0.0531266	0.361795	4.03821	4.44455	Vmn2r114	0	FALSE	FALSE	0.122172	0.122172	3.74747	0.635064	5.90093	3.61457e-09	8.5467e-08
0.699057	0.181248	0.0517716	6.6842	4.34865	H2-Q2	0.181248	FALSE	FALSE	0.0292796	0.181248	3.73001	0.440662	8.46456	2.57124e-17	1.32726e-15
3.19919	0.705481	0.360916	4.59206	4.96506	A530040E14Rik	0.705481	FALSE	FALSE	0.0873544	0.705481	3.72615	0.94269	3.95268	7.72813e-05	0.000810983
0.10264	0.0265827	0.00763063	8.42846	4.17447	Ifit2	0.0265827	TRUE	FALSE	0.017884	0.0265827	3.71879	0.168852	22.0239	1.70079e-107	1.08407e-104
0.186614	0.0411534	0.0210513	7.45522	4.18941	Aif1	0.0411534	FALSE	FALSE	0.0222747	0.0411534	3.71607	0.227678	16.3216	6.92779e-60	1.69269e-57
0.132499	0.0393922	0.00477401	8.80502	4.16279	Wars	0.0393922	FALSE	FALSE	0.017183	0.0393922	3.71019	0.191847	19.3394	2.50568e-83	1.08039e-80
1.6849	-0.163802	0.725434	3.45375	4.53013	Gm42718	0	FALSE	FALSE	0.174741	0.174741	3.70086	0.86611	4.27297	1.92889e-05	0.000234669
0.170722	0.0268605	0.0300467	5.99829	4.14728	Herc6	0.0268605	TRUE	FALSE	0.0395473	0.0395473	3.69892	0.240821	15.3596	3.05508e-53	6.13527e-51
0.0915627	-0.16002	0.19054	4.62313	4.09343	H2-Q1	0	FALSE	FALSE	0.085759	0.085759	3.68354	0.479843	7.67655	1.6343e-14	6.8454e-13
0.308764	0.0979914	0.00493007	9.57801	4.14524	H2-Ab1	0.0979914	FALSE	FALSE	0.0165732	0.0979914	3.68241	0.292861	12.5739	2.93857e-36	3.44636e-34
0.4101	-0.0364526	0.173153	6.10958	4.16769	Hk3	0	FALSE	FALSE	0.037508	0.037508	3.68111	0.418987	8.78573	1.55355e-18	8.59435e-17
0.35891	-0.0256291	0.145266	3.9739	4.13496	Fgr	0	FALSE	FALSE	0.127105	0.127105	3.67207	0.476419	7.70764	1.28161e-14	5.38351e-13
0.630639	0.11709	0.0931228	6.20097	4.14907	H2-DMb2	0.11709	FALSE	FALSE	0.0359799	0.11709	3.64756	0.418542	8.71492	2.90961e-18	1.5916e-16
0.143001	0.0380396	0.00962737	7.80066	4.01966	Irf1	0.0380396	TRUE	FALSE	0.0202009	0.0380396	3.64413	0.199305	18.2842	1.10589e-74	3.86007e-72
0.525471	0.00318023	0.171977	3.83088	4.11383	Cd180	0.00318023	FALSE	FALSE	0.138828	0.138828	3.64347	0.508924	7.15916	8.11725e-13	2.84686e-11
2.676	0.72843	0.163571	4.68478	4.59881	Phf11a	0.72843	FALSE	FALSE	0.082693	0.72843	3.6193	0.862168	4.19791	2.69392e-05	0.000316731
0.348663	0.0916598	0.0245612	8.43906	4.01456	H2-Q6	0.0916598	FALSE	FALSE	0.0178585	0.0916598	3.61819	0.311209	11.6263	3.03115e-31	3.0646e-29
0.220722	-0.00469199	0.0782659	6.53275	3.94161	H2-DMb1	0	FALSE	FALSE	0.0311969	0.0311969	3.59927	0.302025	11.9171	9.63604e-33	1.03113e-30
3.38065	0.538623	0.58826	3.37798	4.71929	H2-T-ps	0.538623	FALSE	FALSE	0.182913	0.538623	3.59357	0.969056	3.70832	0.000208638	0.00192974
0.0714596	-0.011736	0.0355558	7.0316	3.88247	Ms4a6d	0	FALSE	FALSE	0.0256609	0.0256609	3.58915	0.225863	15.8909	7.33187e-57	1.60426e-54
1.8455	-0.488963	1.10413	3.19516	4.28101	Gm42785	0	FALSE	FALSE	0.204101	0.204101	3.56821	1.04412	3.41742	0.000632167	0.00497989
0.577884	0.00902248	0.183606	4.41973	3.92115	Spn	0.00902248	FALSE	FALSE	0.0968401	0.0968401	3.54809	0.48343	7.3394	2.14554e-13	8.06504e-12
0.535792	0.137452	0.0411457	6.52398	3.89658	Irf8	0.137452	FALSE	FALSE	0.0313124	0.137452	3.54149	0.385786	9.17992	4.31425e-20	2.61351e-18
0.297683	0.093093	0.00613449	9.35183	3.78237	H2-Q4	0.093093	FALSE	FALSE	0.0166892	0.093093	3.51566	0.287558	12.2259	2.26066e-34	2.54933e-32
0.318307	-0.0675534	0.173656	5.91038	3.78537	Serpina3i	0	FALSE	FALSE	0.0413249	0.0413249	3.51463	0.423262	8.30369	1.0093e-16	5.01568e-15
0.368913	0.0799534	0.0430175	6.35814	3.77906	Pirb	0.0799534	FALSE	FALSE	0.0335929	0.0799534	3.50563	0.320118	10.951	6.56858e-28	5.76619e-26
0.758122	-0.299681	0.552388	3.50852	3.87462	Gm5150	0	FALSE	FALSE	0.169044	0.169044	3.5048	0.775367	4.52019	6.17855e-06	8.489e-05
3.45789	0.562827	0.589802	3.89013	4.49418	AC119228.1	0.562827	FALSE	FALSE	0.133847	0.562827	3.47837	0.980063	3.54912	0.000386514	0.00327531
0.270227	0.0673687	0.0227069	6.65262	3.6855	H2-DMa	0.0673687	FALSE	FALSE	0.0296619	0.0673687	3.47272	0.273976	12.6753	8.10789e-37	9.66355e-35
0.0459423	-0.0161616	0.0314757	6.69765	3.62268	Themis2	0	FALSE	FALSE	0.02912	0.02912	3.46948	0.224714	15.4395	8.87302e-54	1.83209e-51
0.263943	0.0861421	0.00183894	10.7623	3.66176	H2-Eb1	0.0861421	FALSE	FALSE	0.0165945	0.0861421	3.46207	0.270772	12.7859	1.96552e-37	2.38137e-35
0.216813	0.0150397	0.0572315	6.67368	3.64122	Pfkfb3	0.0150397	TRUE	FALSE	0.0294059	0.0294059	3.45785	0.268696	12.869	6.72795e-38	8.35863e-36
0.215711	-0.00749729	0.0794009	6.00878	3.63652	Itgal	0	FALSE	FALSE	0.0393456	0.0393456	3.45572	0.314572	10.9855	4.48909e-28	3.96446e-26
0.135323	0.0408184	0.00428925	10.7498	3.60749	H2-K1	0.0408184	FALSE	FALSE	0.0165889	0.0408184	3.4514	0.193881	17.8017	6.8566e-71	2.01035e-68
1.91208	0.204667	0.432694	2.96704	3.99571	Gm43075	0.204667	TRUE	FALSE	0.233699	0.233699	3.42427	0.745203	4.59508	4.32574e-06	6.12709e-05
5.73315	1.48485	0.426197	5.32305	4.94692	Rgs1	1.48485	FALSE	FALSE	0.0573473	1.48485	3.42229	1.26196	2.71189	0.00669011	0.0348532
0.363434	0.0851239	0.0360208	7.8833	3.60306	Il18bp	0.0851239	FALSE	FALSE	0.0197934	0.0851239	3.4216	0.317732	10.7688	4.83206e-27	4.04789e-25
2.64446	0.162359	0.719126	4.71112	4.12726	Gm48082	0.162359	TRUE	FALSE	0.0814217	0.162359	3.39909	0.857071	3.96594	7.31073e-05	0.000771601
0.310359	-0.27815	0.381604	4.33295	3.54007	Cxcl5	0	FALSE	FALSE	0.102051	0.102051	3.39729	0.634859	5.35126	8.73437e-08	1.69629e-06
38.5344	4.85499	7.98981	3.94984	13.0865	Gm45837	4.85499	FALSE	FALSE	0.129004	4.85499	3.39261	3.2717	1.03696	0.299756	0.541719
0.725317	0.207291	0.0344807	6.36063	3.62917	Hck	0.207291	FALSE	FALSE	0.0335571	0.207291	3.3901	0.448862	7.55267	4.26424e-14	1.71741e-12
0.48248	0.145402	0.015425	7.88201	3.56686	Ccr2	0.145402	FALSE	FALSE	0.0197996	0.145402	3.38932	0.366091	9.25814	2.0802e-20	1.28133e-18
0.109678	0.033524	0.00303526	11.4046	3.4629	Ly6a	0.033524	TRUE	FALSE	0.0170357	0.033524	3.38402	0.174545	19.3876	9.81573e-84	4.36057e-81
0.328095	0.0703423	0.0390228	7.53914	3.45249	Tapbpl	0.0703423	FALSE	FALSE	0.0217142	0.0703423	3.35185	0.30189	11.1029	1.21464e-28	1.09243e-26
0.281875	-0.105291	0.19925	4.25498	3.42674	Sele	0	FALSE	FALSE	0.106997	0.106997	3.34478	0.505179	6.62099	3.56812e-11	1.08299e-09
1.34435	-0.0556351	0.503753	2.92773	3.67306	Tubb3	0	FALSE	FALSE	0.239182	0.239182	3.33515	0.786837	4.23868	2.24838e-05	0.000268852
13.8081	2.80964	1.79306	1.82053	6.78414	Gm2446	2.80964	FALSE	FALSE	0.451918	2.80964	3.33272	1.95846	1.7017	0.0888111	0.24899
1.09176	0.286195	0.0777263	4.52138	3.60038	Scimp	0.286195	FALSE	FALSE	0.0911116	0.286195	3.33039	0.550697	6.04758	1.47039e-09	3.67848e-08
0.545322	-0.0370708	0.218845	5.59419	3.46102	Oas1g	0	FALSE	FALSE	0.0490783	0.0490783	3.32901	0.472514	7.04532	1.85033e-12	6.25018e-11
0.395685	0.101215	0.0306801	6.71603	3.4113	Oasl2	0.101215	FALSE	FALSE	0.0289047	0.101215	3.32284	0.33153	10.0227	1.21115e-23	8.70366e-22
0.114125	-0.0066318	0.0446735	7.55388	3.297	Msr1	0	FALSE	FALSE	0.0216197	0.0216197	3.30074	0.235041	14.0433	8.47201e-45	1.28041e-42
3.09381	0.83777	0.193498	5.80293	3.99301	Snx20	0.83777	FALSE	FALSE	0.0437226	0.83777	3.27595	0.927033	3.5338	0.000409624	0.00344723
0.560435	0.170568	0.016244	5.92252	3.34354	C4b	0.170568	FALSE	FALSE	0.0410695	0.170568	3.26774	0.394558	8.28201	1.21109e-16	5.978e-15
0.0211117	-0.0104259	0.0174631	8.11996	3.18106	Rnf19b	0	FALSE	FALSE	0.0188065	0.0188065	3.2536	0.173853	18.7147	3.75542e-78	1.4488e-75
0.28554	0.0646081	0.0305719	3.82607	3.24033	Socs3	0.0646081	TRUE	FALSE	0.139241	0.139241	3.2501	0.376179	8.63977	5.63256e-18	3.01363e-16
0.070562	0.020243	0.00327763	8.76844	3.16441	Parp14	0.020243	TRUE	FALSE	0.0172347	0.020243	3.23871	0.140002	23.1333	2.14048e-118	1.56897e-115
0.0754071	0.0158197	0.00931602	9.48894	3.16431	Gbp9	0.0158197	TRUE	FALSE	0.0166141	0.0166141	3.23804	0.146998	22.0277	1.56187e-107	1.04077e-104
0.478784	0.0343394	0.125255	5.17748	3.25601	Lcp2	0.0343394	TRUE	FALSE	0.0623374	0.0623374	3.23332	0.395382	8.17771	2.89289e-16	1.38594e-14
0.0788782	0.0211871	0.0051056	9.43486	3.13996	Psmb10	0.0211871	TRUE	FALSE	0.016642	0.0211871	3.22503	0.148022	21.7874	3.05197e-105	1.86424e-102
1.48336	0.138325	0.35613	4.42891	3.48472	Gpr35	0.138325	TRUE	FALSE	0.0963065	0.138325	3.22174	0.641908	5.019	5.19399e-07	8.81295e-06
0.21581	0.0564521	0.0154846	8.26943	3.16515	Ms4a6c	0.0564521	FALSE	FALSE	0.0183134	0.0564521	3.22035	0.244841	13.1528	1.63953e-39	2.12703e-37
0.143542	0.0415332	0.00631403	9.49947	3.14358	H2-T22	0.0415332	FALSE	FALSE	0.016609	0.0415332	3.21854	0.199682	16.1183	1.89622e-58	4.34352e-56
1.003	0.184243	0.150091	4.91184	3.35187	Ly75	0.184243	FALSE	FALSE	0.0724604	0.184243	3.21513	0.527836	6.09115	1.12099e-09	2.84321e-08
0.353864	0.100655	0.0173003	7.27598	3.17617	Oas1a	0.100655	FALSE	FALSE	0.0235987	0.100655	3.20817	0.313521	10.2327	1.41535e-24	1.05325e-22
38.4859	10.6668	2.16188	7.72995	12.7058	Gm9843	10.6668	FALSE	FALSE	0.0205761	10.6668	3.20641	3.26964	0.980662	0.326759	0.570748
0.111997	0.00746598	0.0298664	6.67461	3.10045	Ccr1	0.00746598	FALSE	FALSE	0.0293947	0.0293947	3.20023	0.222226	14.4008	5.11314e-47	8.51802e-45
0.531425	0.118542	0.0585992	6.15968	3.20423	Cd72	0.118542	FALSE	FALSE	0.0366556	0.118542	3.19968	0.384211	8.32792	8.22782e-17	4.14501e-15
0.988905	0.238019	0.0916163	5.07505	3.31645	Serpina3h	0.238019	FALSE	FALSE	0.0660459	0.238019	3.19856	0.524114	6.10278	1.04239e-09	2.66226e-08
0.685943	0.190573	0.038075	5.65991	3.2297	Sp140	0.190573	FALSE	FALSE	0.0472939	0.190573	3.19281	0.436509	7.31443	2.58482e-13	9.66672e-12
0.478835	0.0273069	0.132305	4.31357	3.1707	Oasl1	0.0273069	FALSE	FALSE	0.103256	0.103256	3.18904	0.443059	7.19778	6.12012e-13	2.18299e-11
0.495739	-0.727294	0.89254	5.52168	3.16605	Gm18852	0	FALSE	FALSE	0.0511491	0.0511491	3.18439	0.886796	3.5909	0.000329541	0.00287051
0.0781942	-0.0179078	0.0439725	5.19353	3.03545	Tap2	0	FALSE	FALSE	0.0617705	0.0617705	3.17064	0.296849	10.681	1.24901e-26	1.02868e-24
0.107997	0.0324838	0.00351528	9.50406	3.0424	AW112010	0.0324838	TRUE	FALSE	0.0166067	0.0324838	3.17038	0.173203	18.3044	7.62665e-75	2.72699e-72
0.365179	0.0876886	0.0340379	5.79547	3.08405	Hpse	0.0876886	TRUE	FALSE	0.0438981	0.0876886	3.15846	0.318494	9.91684	3.51731e-23	2.45542e-21
0.139617	-0.0889621	0.135501	5.54294	3.02502	Slfn4	0	FALSE	FALSE	0.0505309	0.0505309	3.15706	0.393734	8.01826	1.07254e-15	4.91356e-14
0.193465	0.0597096	0.00477865	9.22388	3.02523	Bst2	0.0597096	FALSE	FALSE	0.0167726	0.0597096	3.15006	0.231819	13.5884	4.68951e-42	6.67458e-40
0.530018	-0.172843	0.349516	4.0499	3.10836	Gimap7	0	FALSE	FALSE	0.121297	0.121297	3.14953	0.626374	5.02819	4.95122e-07	8.44993e-06
0.185692	0.0600258	0.00187156	11.6681	3.01688	Cd74	0.0600258	FALSE	FALSE	0.0173051	0.0600258	3.14667	0.227115	13.855	1.18728e-43	1.74055e-41
0.0345676	-0.00591329	0.0174358	7.08213	2.97492	Casp1	0	FALSE	FALSE	0.025208	0.025208	3.14445	0.188511	16.6804	1.81857e-62	4.67722e-60
0.245299	-0.0256068	0.107373	5.82118	3.02318	Bcl2a1d	0	FALSE	FALSE	0.0432978	0.0432978	3.14211	0.354343	8.86741	7.48664e-19	4.17316e-17
1.34357	0.392879	0.0549769	5.09266	3.27848	Cd40	0.392879	FALSE	FALSE	0.0653968	0.392879	3.13187	0.610912	5.12656	2.95087e-07	5.23725e-06
0.126621	-0.0139357	0.0561426	6.19618	2.96899	H2-T10	0	FALSE	FALSE	0.0360571	0.0360571	3.12908	0.277188	11.2886	1.49313e-29	1.39422e-27
0.0870708	0.000309314	0.0287143	7.0149	2.94379	Gm36161	0.000309314	FALSE	FALSE	0.0258141	0.0258141	3.12091	0.213167	14.6407	1.54555e-48	2.66563e-46
18.8832	4.53398	1.76043	2.01606	7.62453	Gm14567	4.53398	FALSE	FALSE	0.404811	4.53398	3.11112	2.29027	1.35841	0.174334	0.389108
0.0911214	0.0109828	0.019391	6.5929	2.91996	Snx10	0.0109828	FALSE	FALSE	0.0304137	0.0304137	3.10762	0.203725	15.254	1.54965e-52	2.98919e-50
1.11576	0.306683	0.0652357	5.83161	3.17233	Lst1	0.306683	FALSE	FALSE	0.0430585	0.306683	3.10558	0.556716	5.57839	2.42749e-08	5.16503e-07
0.254853	0.0160768	0.0688743	6.1618	2.95071	AB124611	0.0160768	FALSE	FALSE	0.0366204	0.0366204	3.10215	0.2965	10.4625	1.28358e-25	9.95621e-24
0.442438	-0.00159653	0.149076	3.78048	2.98699	Aoah	0	FALSE	FALSE	0.143199	0.143199	3.09644	0.49352	6.27418	3.51473e-10	9.54185e-09
0.0969008	0.0109416	0.0213587	7.45225	2.89962	H2-K2	0.0109416	TRUE	FALSE	0.0222952	0.0222952	3.09591	0.190731	16.2318	3.00405e-59	7.10313e-57
0.0653047	0.00957439	0.0121938	8.52492	2.88854	Ifi202b	0.00957439	TRUE	FALSE	0.0176657	0.0176657	3.09419	0.157743	19.6154	1.14268e-85	5.58387e-83
0.157787	0.00997574	0.0426201	5.40931	2.90016	Usp18	0.00997574	FALSE	FALSE	0.0545642	0.0545642	3.08799	0.284582	10.851	1.97314e-27	1.69159e-25
1.08646	0.175267	0.186886	4.16077	3.1278	Rnase6	0.175267	TRUE	FALSE	0.113327	0.175267	3.08555	0.549358	5.61665	1.94692e-08	4.19118e-07
1.5993	0.448502	0.0845986	5.41385	3.25432	Ptpn7	0.448502	FALSE	FALSE	0.0544215	0.448502	3.08464	0.666521	4.62797	3.69275e-06	5.31154e-05
0.290289	-0.315633	0.412396	3.84842	2.90994	Batf3	0	FALSE	FALSE	0.137337	0.137337	3.07537	0.676839	4.54373	5.52682e-06	7.6437e-05
0.4102	0.0978094	0.038924	6.40688	2.93837	Slfn8	0.0978094	FALSE	FALSE	0.0329017	0.0978094	3.07453	0.337557	9.10818	8.37735e-20	4.97215e-18
0.210757	0.00940468	0.0608478	6.98103	2.88063	Clec12a	0.00940468	FALSE	FALSE	0.0261303	0.0261303	3.07026	0.269224	11.4041	3.9895e-30	3.81503e-28
2.22452	0.570301	0.171205	4.8131	3.38245	Rac2	0.570301	FALSE	FALSE	0.076713	0.570301	3.06937	0.78608	3.90466	9.43584e-05	0.000973466
0.365739	0.0219084	0.100005	4.63648	2.91591	Ptpn6	0.0219084	FALSE	FALSE	0.0850844	0.0850844	3.06837	0.392735	7.81283	5.59179e-15	2.42532e-13
0.0571008	0.0132128	0.00582083	9.698	2.83833	Mpeg1	0.0132128	TRUE	FALSE	0.0165278	0.0165278	3.06814	0.136469	22.4823	6.18226e-112	4.31581e-109
0.0411658	-0.121455	0.135177	4.05811	2.82744	Tnf	0	FALSE	FALSE	0.120687	0.120687	3.06439	0.461758	6.63636	3.2152e-11	9.81974e-10
1.97491	0.585037	0.0732674	5.62339	3.30035	C1s2	0.585037	FALSE	FALSE	0.0482744	0.585037	3.05866	0.740667	4.1296	3.63388e-05	0.000409474
5.02271	1.18873	0.485505	2.96584	4.05621	Gm20257	1.18873	FALSE	FALSE	0.233865	1.18873	3.05534	1.18118	2.58667	0.0096907	0.0469173
3.73649	1.23183	0.013663	7.37533	3.72185	Lgals3	1.23183	FALSE	FALSE	0.0228433	1.23183	3.04835	1.01878	2.99216	0.00277015	0.0169084
0.106647	0.0308554	0.00469364	9.75595	2.81127	H2-D1	0.0308554	TRUE	FALSE	0.0165098	0.0308554	3.04664	0.172117	17.701	4.11746e-70	1.18357e-67
0.305902	0.0644336	0.0375336	6.79406	2.85506	Gm21188	0.0644336	TRUE	FALSE	0.0280266	0.0644336	3.04334	0.291501	10.4403	1.62358e-25	1.23967e-23
23.753	6.62467	1.293	2.13741	8.69631	Gm26735	6.62467	FALSE	FALSE	0.377897	6.62467	3.03208	2.56867	1.18041	0.237837	0.472068
0.0228756	-0.0139975	0.0216227	8.06962	2.74303	Xaf1	0	FALSE	FALSE	0.0189945	0.0189945	3.02066	0.183977	16.4186	1.40718e-60	3.55676e-58
0.130668	0.0278237	0.0157323	7.87108	2.74845	Rsad2	0.0278237	TRUE	FALSE	0.0198516	0.0278237	3.00876	0.190517	15.7926	3.49813e-56	7.43226e-54
0.444086	0.130152	0.0178764	7.40999	2.80606	C1s1	0.130152	FALSE	FALSE	0.0225924	0.130152	2.99724	0.351222	8.53374	1.41691e-17	7.36593e-16
0.728815	0.163282	0.0796568	5.1786	2.86976	Gimap3	0.163282	FALSE	FALSE	0.0622977	0.163282	2.99308	0.449943	6.65213	2.88874e-11	8.85961e-10
0.134814	-0.00148373	0.0464218	6.0395	2.70737	Bcl2a1b	0	FALSE	FALSE	0.0387669	0.0387669	2.98534	0.266441	11.2045	3.87484e-29	3.52827e-27
0.850591	0.209362	0.074168	5.54342	2.88491	Ncf4	0.209362	FALSE	FALSE	0.0505171	0.209362	2.98455	0.486082	6.14002	8.25136e-10	2.12967e-08
0.570322	0.0877717	0.102335	3.67682	2.80611	Hdc	0.0877717	TRUE	FALSE	0.152588	0.152588	2.97967	0.460908	6.46478	1.01444e-10	2.9275e-09
0.497491	0.145775	0.0200557	6.76955	2.78289	Timp1	0.145775	FALSE	FALSE	0.0282964	0.145775	2.97686	0.371742	8.00788	1.16706e-15	5.3134e-14
0.354535	0.0980015	0.0201768	7.83991	2.74635	Gm11127	0.0980015	FALSE	FALSE	0.0200032	0.0980015	2.97642	0.313818	9.48452	2.43504e-21	1.54536e-19
0.237231	0.0161062	0.0629709	5.89667	2.69717	Timd4	0.0161062	FALSE	FALSE	0.0416171	0.0416171	2.96528	0.295223	10.0442	9.74442e-24	7.0371e-22
0.112019	0.0338096	0.00353002	10.0629	2.65524	Ctss	0.0338096	TRUE	FALSE	0.0164565	0.0338096	2.9593	0.176398	16.7762	3.64128e-63	9.53236e-61
0.518726	0.121668	0.0512405	8.32243	2.75574	Ms4a6b	0.121668	FALSE	FALSE	0.01816	0.121668	2.95864	0.379593	7.79424	6.47975e-15	2.80216e-13
0.258222	0.0535518	0.0325222	7.29322	2.67978	Itgb2	0.0535518	FALSE	FALSE	0.0234641	0.0535518	2.95252	0.267821	11.0242	2.92011e-28	2.6103e-26
0.0912559	0.0240219	0.00639671	8.08314	2.635	Tnfsf10	0.0240219	TRUE	FALSE	0.0189429	0.0240219	2.95081	0.159213	18.5337	1.10433e-76	4.04736e-74
1.2188	0.164109	0.242159	3.71655	2.90534	Fanca	0.164109	TRUE	FALSE	0.148924	0.164109	2.94428	0.581856	5.06016	4.18912e-07	7.27637e-06
0.13931	-0.392693	0.43913	4.21249	2.63107	Tlr9	0	FALSE	FALSE	0.109804	0.109804	2.94179	0.676346	4.34953	1.36429e-05	0.000172865
0.0951259	0.021205	0.0105037	8.40116	2.61604	Rtp4	0.021205	TRUE	FALSE	0.0179513	0.021205	2.93953	0.162554	18.0834	4.3072e-73	1.43508e-70
0.829023	0.205284	0.071057	4.47803	2.7728	Glipr1	0.205284	FALSE	FALSE	0.0935066	0.205284	2.92435	0.479879	6.09393	1.10175e-09	2.79924e-08
0.204396	-0.0400189	0.108151	5.05847	2.60897	Slc11a1	0	FALSE	FALSE	0.0666641	0.0666641	2.91997	0.38168	7.65032	2.00472e-14	8.32557e-13
0.0853406	-0.016525	0.0449718	6.8422	2.5725	Pik3ap1	0	FALSE	FALSE	0.0275119	0.0275119	2.91614	0.24577	11.8653	1.79248e-32	1.90419e-30
0.0153997	-0.00475362	0.00988686	10.7324	2.54852	Rnf213	0	FALSE	FALSE	0.0165813	0.0165813	2.91243	0.148515	19.6103	1.26302e-85	5.97288e-83
2.75343	0.741987	0.175823	3.96763	3.22144	Ptprcap	0.741987	FALSE	FALSE	0.127597	0.741987	2.90579	0.874552	3.3226	0.000891823	0.00665689
0.0216169	-0.0167574	0.023963	8.0033	2.53756	Dtx3l	0	FALSE	FALSE	0.0192601	0.0192601	2.90526	0.189787	15.308	6.76578e-53	1.34036e-50
0.79996	0.153092	0.113561	7.1411	2.72418	Ccrl2	0.153092	FALSE	FALSE	0.0246982	0.153092	2.90069	0.471393	6.15344	7.58211e-10	1.96732e-08
0.205082	0.0555699	0.0127908	8.3476	2.55878	Ifi204	0.0555699	FALSE	FALSE	0.0180909	0.0555699	2.89108	0.238678	12.1129	9.02454e-34	1.00227e-31
0.120937	-0.0616848	0.101997	3.54333	2.53233	BE692007	0	FALSE	FALSE	0.165512	0.165512	2.88796	0.472149	6.11664	9.55717e-10	2.44944e-08
0.231327	0.0465174	0.0305917	6.54507	2.5257	Casp4	0.0465174	TRUE	FALSE	0.031035	0.0465174	2.86814	0.253491	11.3146	1.11156e-29	1.05132e-27
9.78943	2.72814	0.535005	4.66485	4.90834	Trbc1	2.72814	FALSE	FALSE	0.0836699	2.72814	2.86413	1.64903	1.73686	0.0824113	0.236013
0.498069	-0.131487	0.29751	5.29721	2.58214	Lat2	0	FALSE	FALSE	0.0582073	0.0582073	2.86218	0.544455	5.25696	1.46455e-07	2.73507e-06
2.4972	0.385695	0.446705	3.68278	3.07994	Ikzf3	0.385695	FALSE	FALSE	0.152034	0.385695	2.86102	0.832867	3.43515	0.00059222	0.00472873
0.441984	0.100773	0.0465548	7.10187	2.56369	Itgam	0.100773	FALSE	FALSE	0.0250352	0.100773	2.8596	0.35039	8.16119	3.31742e-16	1.58415e-14
0.327841	-0.0760866	0.185367	3.37029	2.53388	Jaml	0	FALSE	FALSE	0.183762	0.183762	2.85886	0.554624	5.15459	2.54193e-07	4.56675e-06
0.0628622	-0.108438	0.129392	5.70924	2.46151	Tnfaip3	0	FALSE	FALSE	0.0460134	0.0460134	2.85528	0.382323	7.46825	8.12664e-14	3.21991e-12
0.112469	0.0212961	0.0161936	7.03841	2.47328	Xdh	0.0212961	TRUE	FALSE	0.025599	0.025599	2.85491	0.18662	15.298	7.88701e-53	1.54165e-50
0.50553	0.16804	0.000469618	13.2515	2.55914	B2m	0.16804	FALSE	FALSE	0.0200941	0.16804	2.84766	0.374733	7.59917	2.98031e-14	1.21783e-12
0.829073	0.153276	0.123081	4.82705	2.63314	H2-Bl	0.153276	FALSE	FALSE	0.0760942	0.153276	2.84363	0.479894	5.92554	3.11268e-09	7.41983e-08
3.42052	0.566608	0.573565	3.28034	3.26727	Csf2rb2	0.566608	FALSE	FALSE	0.193963	0.566608	2.83557	0.974753	2.90901	0.00362573	0.0210591
0.198937	-0.0505044	0.116817	4.89857	2.45835	Cxcr6	0	FALSE	FALSE	0.073015	0.073015	2.8335	0.397735	7.1241	1.04766e-12	3.6395e-11
0.357073	0.0960241	0.0230002	6.45624	2.48189	Il2rg	0.0960241	FALSE	FALSE	0.0322208	0.0960241	2.82407	0.31494	8.96703	3.04605e-19	1.73755e-17
0.30249	-0.0855063	0.186336	4.54175	2.46753	Dhx58	0	FALSE	FALSE	0.0900102	0.0900102	2.82365	0.479884	5.88403	4.00384e-09	9.4519e-08
0.206769	0.0475723	0.0213506	10.1063	2.42908	Gm4070	0.0475723	FALSE	FALSE	0.0164546	0.0475723	2.81507	0.239658	11.7462	7.3854e-32	7.67873e-30
0.251632	-0.029567	0.113444	4.91367	2.4399	Fyb	0	FALSE	FALSE	0.0723842	0.0723842	2.81483	0.393519	7.15299	8.49097e-13	2.97083e-11
0.0669327	0.0123993	0.00991158	8.01767	2.39313	Ctsc	0.0123993	TRUE	FALSE	0.0192008	0.0192008	2.81449	0.155757	18.0697	5.52254e-73	1.79912e-70
1.00616	-2.27983	2.61522	6.30563	2.61753	Gm49339	0	FALSE	FALSE	0.0343612	0.0343612	2.80832	1.48593	1.88994	0.058766	0.186653
0.916073	-0.788576	1.09393	5.66855	2.5933	Gm48443	0	FALSE	FALSE	0.0470661	0.0470661	2.8073	0.975107	2.87897	0.00398978	0.0227766
0.122403	0.0227071	0.0180939	8.91894	2.38809	Phf11d	0.0227071	TRUE	FALSE	0.0170408	0.0227071	2.80327	0.184393	15.2026	3.39641e-52	6.38352e-50
0.542452	-0.521308	0.702125	3.11187	2.49171	Tlr11	0	FALSE	FALSE	0.214483	0.214483	2.80244	0.873979	3.20653	0.00134348	0.00937395
0.0262581	0.00049287	0.00825983	8.85828	2.36232	Gm8995	0.00049287	FALSE	FALSE	0.0171131	0.0171131	2.80223	0.14541	19.2712	9.36791e-83	3.81482e-80
0.284622	-0.48537	0.580244	3.89865	2.42267	Gm47632	0	FALSE	FALSE	0.133144	0.133144	2.79971	0.771032	3.63112	0.000282191	0.00251791
0.0507072	-0.0650076	0.08191	5.70342	2.36093	Evi2b	0	FALSE	FALSE	0.046162	0.046162	2.79777	0.326691	8.56397	1.09042e-17	5.75021e-16
0.17048	-0.0454634	0.10229	4.83586	2.38798	Ly9	0	FALSE	FALSE	0.0757066	0.0757066	2.79604	0.385137	7.25986	3.87488e-13	1.4237e-11
0.231329	0.0297278	0.0473818	6.44768	2.39436	Clec4a3	0.0297278	TRUE	FALSE	0.0323376	0.0323376	2.79077	0.257746	10.8276	2.54687e-27	2.17077e-25
0.4318	-0.192359	0.336292	4.29511	2.44172	Map4k1	0	FALSE	FALSE	0.104419	0.104419	2.78913	0.606019	4.60237	4.17704e-06	5.93367e-05
0.371477	0.108269	0.0155567	7.94856	2.41862	Icam1	0.108269	FALSE	FALSE	0.0194949	0.108269	2.78433	0.321229	8.66775	4.40742e-18	2.40196e-16
0.637108	0.16774	0.0446288	6.34229	2.47392	Clec4a1	0.16774	FALSE	FALSE	0.0338221	0.16774	2.77768	0.420683	6.60277	4.03535e-11	1.21725e-09
0.207913	-0.0122222	0.0815266	5.73709	2.36472	Gpr65	0	FALSE	FALSE	0.0453131	0.0453131	2.77654	0.325115	8.54017	1.34027e-17	6.99227e-16
1.33159	0.108901	0.33496	3.32053	2.63741	Gpr174	0.108901	TRUE	FALSE	0.189343	0.189343	2.77159	0.660999	4.19303	2.75254e-05	0.000321788
3.22195	0.988885	0.0850988	4.6426	3.10214	Cd3g	0.988885	FALSE	FALSE	0.0847766	0.988885	2.76686	0.946037	2.92468	0.00344811	0.0202278
5.77762	1.6973	0.228573	2.93232	3.7364	C4a	1.6973	FALSE	FALSE	0.238535	1.6973	2.76405	1.26684	2.18184	0.0291213	0.111816
0.592359	-0.0368736	0.234327	4.84036	2.43494	Cxcl1	0	FALSE	FALSE	0.0755095	0.0755095	2.76095	0.508131	5.43354	5.52463e-08	1.12021e-06
0.164202	0.0301873	0.0245468	6.91394	2.32663	H2-M3	0.0301873	TRUE	FALSE	0.0267799	0.0301873	2.76018	0.213569	12.9241	3.29282e-38	4.19762e-36
0.063115	-0.0168565	0.0378948	6.52907	2.29497	March1	0	FALSE	FALSE	0.0312453	0.0312453	2.75632	0.240035	11.483	1.60615e-30	1.55935e-28
0.449904	0.147656	0.00231227	10.973	2.3887	H2-Ea-ps	0.147656	FALSE	FALSE	0.0167059	0.147656	2.75452	0.353516	7.7918	6.60598e-15	2.84834e-13
0.45353	0.0847615	0.066415	5.12219	2.38623	Il1b	0.0847615	TRUE	FALSE	0.0643199	0.0847615	2.75248	0.354937	7.75483	8.84585e-15	3.76977e-13
0.0288311	-0.00398327	0.0135936	6.75941	2.27613	Parp9	0	FALSE	FALSE	0.0284096	0.0284096	2.7501	0.18709	14.6994	6.50675e-49	1.16328e-46
7.82289	2.30476	0.302873	2.21913	4.21891	Gm15821	2.30476	FALSE	FALSE	0.360713	2.30476	2.74662	1.47412	1.86323	0.0624297	0.194314
0.0801381	-0.047403	0.0741157	6.07142	2.27932	AI662270	0	FALSE	FALSE	0.0381833	0.0381833	2.74426	0.305913	8.97073	2.94564e-19	1.68684e-17
0.071481	-0.00113699	0.024964	5.89842	2.27302	Cybb	0	FALSE	FALSE	0.0415796	0.0415796	2.74175	0.235485	11.643	2.49103e-31	2.536e-29
7.9181	2.32418	0.315191	2.35129	4.22788	Tnfrsf18	2.32418	FALSE	FALSE	0.334439	2.32418	2.73761	1.48306	1.84592	0.0649041	0.199646
0.604456	0.0662965	0.135189	4.94075	2.39068	Scn10a	0.0662965	TRUE	FALSE	0.0712699	0.0712699	2.73226	0.414788	6.58712	4.48447e-11	1.34718e-09
0.141183	-0.00292566	0.0499866	5.69224	2.26809	Parp11	0	FALSE	FALSE	0.0464491	0.0464491	2.72812	0.283484	9.62355	6.35971e-22	4.2187e-20
0.575536	-0.0813241	0.273169	3.95785	2.36973	Skap1	0	FALSE	FALSE	0.128368	0.128368	2.72387	0.578459	4.70884	2.49125e-06	3.73051e-05
8.78732	2.12377	0.805334	2.10213	4.42025	Plac9a	2.12377	TRUE	FALSE	0.385547	2.12377	2.72239	1.56235	1.7425	0.0814209	0.233999
1.03071	0.251087	0.0924836	3.91452	2.47969	Pik3r5	0.251087	TRUE	FALSE	0.131846	0.251087	2.72153	0.535078	5.08622	3.65261e-07	6.41285e-06
0.294297	-0.0217687	0.119868	5.32509	2.29308	S100a8	0	FALSE	FALSE	0.0572801	0.0572801	2.71999	0.384218	7.0793	1.44883e-12	4.96259e-11
18.6648	4.80395	1.41764	3.60936	6.8849	Zbtb9	4.80395	FALSE	FALSE	0.158999	4.80395	2.71951	2.27698	1.19435	0.232343	0.465332
0.212876	-0.0277186	0.0986773	4.94121	2.26198	Gm11131	0	FALSE	FALSE	0.0712509	0.0712509	2.7134	0.376307	7.2106	5.57066e-13	2.00161e-11
0.151627	0.000629267	0.0499132	5.35962	2.24427	H2-Q10	0.000629267	FALSE	FALSE	0.0561508	0.0561508	2.71193	0.297299	9.12189	7.38266e-20	4.39959e-18
3.3933	0.938136	0.192965	4.07651	3.05047	Lck	0.938136	FALSE	FALSE	0.119331	0.938136	2.70933	0.970868	2.79063	0.00526054	0.028405
0.329401	0.0780454	0.031755	5.44901	2.27246	Slc15a3	0.0780454	TRUE	FALSE	0.0533297	0.0780454	2.70192	0.30249	8.93224	4.17454e-19	2.36289e-17
0.226894	-0.0750668	0.150698	5.97201	2.24439	Pclaf	0	FALSE	FALSE	0.0400618	0.0400618	2.70041	0.398706	6.77293	1.26199e-11	3.96161e-10
14.9781	2.03359	2.9591	1.6179	5.93155	Gm6158	2.03359	FALSE	FALSE	0.506029	2.03359	2.70002	2.03975	1.3237	0.185602	0.403685
8.9263	2.63441	0.341024	1.9677	4.40101	Gm16685	2.63441	FALSE	FALSE	0.416021	2.63441	2.68914	1.57465	1.70777	0.0876799	0.246432
0.190069	0.000505501	0.0628507	5.65462	2.21663	Nfkbie	0.000505501	FALSE	FALSE	0.0474342	0.0474342	2.68893	0.303157	8.86977	7.32939e-19	4.1011e-17
0.0778724	0.0169064	0.00905103	8.48336	2.18305	Slfn2	0.0169064	TRUE	FALSE	0.0177561	0.0177561	2.68551	0.149463	17.9677	3.49109e-72	1.08892e-69
0.240272	-0.0295199	0.10961	4.5213	2.22257	BC064078	0	FALSE	FALSE	0.0911155	0.0911155	2.68484	0.408988	6.56458	5.21804e-11	1.54851e-09
0.0418393	0.00256814	0.0113783	8.19997	2.168	Plek	0.00256814	FALSE	FALSE	0.018531	0.018531	2.68175	0.157875	16.9866	1.03201e-64	2.85458e-62
0.150403	0.0390326	0.0111019	5.32757	2.19415	Trim30a	0.0390326	TRUE	FALSE	0.0571983	0.0571983	2.68114	0.238572	11.2383	2.64537e-29	2.43906e-27
2.32902	-0.0633486	0.83969	3.86837	2.72787	Trpm2	0	FALSE	FALSE	0.135657	0.135657	2.67433	0.901548	2.96638	0.00301328	0.0180673
0.323211	-0.125687	0.233424	6.05728	2.21698	Tlr1	0	FALSE	FALSE	0.0384396	0.0384396	2.66844	0.475976	5.60626	2.06751e-08	4.43773e-07
7.93748	2.2018	0.444025	2.36428	4.11939	Stat4	2.2018	FALSE	FALSE	0.331954	2.2018	2.66772	1.48488	1.7966	0.0723995	0.215683
0.131392	-0.00214867	0.0459459	6.06553	2.16467	Slfn9	0	FALSE	FALSE	0.0382896	0.0382896	2.66572	0.264946	10.0614	8.18366e-24	5.93923e-22
0.335926	0.0627357	0.0492396	5.90761	2.21027	Limd2	0.0627357	TRUE	FALSE	0.0413836	0.0627357	2.66226	0.305471	8.71526	2.90094e-18	1.5916e-16
0.0664014	-0.0140127	0.0361465	6.02614	2.14085	Sp110	0	FALSE	FALSE	0.0390164	0.0390164	2.66099	0.250271	10.6324	2.10618e-26	1.70589e-24
0.0921421	0.000384601	0.0303294	5.63326	2.13112	Irf5	0.000384601	FALSE	FALSE	0.0480067	0.0480067	2.65084	0.2555	10.3751	3.21848e-25	2.41964e-23
0.110044	-0.0291276	0.0658091	4.37303	2.11706	Ikzf1	0	FALSE	FALSE	0.0996064	0.0996064	2.63916	0.371276	7.10833	1.17454e-12	4.04195e-11
0.149936	0.0352364	0.0147423	8.09957	2.12223	Ptprc	0.0352364	TRUE	FALSE	0.0188813	0.0352364	2.63612	0.204081	12.9171	3.60639e-38	4.51877e-36
0.281495	-0.428033	0.521865	2.40443	2.15053	B430306N03Rik	0	FALSE	FALSE	0.324382	0.324382	2.63322	0.839765	3.13566	0.00171467	0.0114416
0.947944	-0.477843	0.793824	3.13648	2.307	Cd3e	0	FALSE	FALSE	0.211365	0.211365	2.62679	0.915236	2.87007	0.00410383	0.0233367
0.362426	0.092652	0.0281565	5.69382	2.15338	Evi2a	0.092652	TRUE	FALSE	0.0464083	0.092652	2.62219	0.317291	8.26431	1.405e-16	6.91187e-15
0.927755	0.202977	0.106275	4.95211	2.2904	Smpdl3b	0.202977	FALSE	FALSE	0.0708085	0.202977	2.61945	0.507651	5.15994	2.47026e-07	4.45985e-06
3.78133	-0.750301	2.01075	5.58213	3.00366	Gm8325	0	FALSE	FALSE	0.0494155	0.0494155	2.61937	1.31027	1.99911	0.0455964	0.15622
15.3242	4.29345	0.814617	3.09887	5.88594	Gm27029	4.29345	FALSE	FALSE	0.216147	4.29345	2.61718	2.06318	1.26852	0.204613	0.428973
0.299551	0.0289881	0.0708624	4.99643	2.12725	9130208D14Rik	0.0289881	FALSE	FALSE	0.0690438	0.0690438	2.61557	0.341451	7.66016	1.85695e-14	7.75582e-13
0.139544	-0.0831104	0.129625	3.45691	2.08307	4933412E12Rik	0	FALSE	FALSE	0.174407	0.174407	2.61291	0.503349	5.19105	2.09114e-07	3.80349e-06
1.92487	0.512463	0.129161	3.09923	2.52909	Itgb7	0.512463	FALSE	FALSE	0.216101	0.512463	2.61271	0.731222	3.57307	0.000352825	0.00304798
12.4569	3.92386	0.228429	4.78522	5.15162	Cd8a	3.92386	FALSE	FALSE	0.0779674	3.92386	2.60602	1.86017	1.40095	0.161228	0.36878
3.54762	0.807671	0.37487	3.08721	2.91589	Sh2d1a	0.807671	FALSE	FALSE	0.217648	0.807671	2.60063	0.992699	2.61976	0.00879927	0.0435508
0.183554	0.0374309	0.0237539	7.38291	2.07429	Tapbp	0.0374309	TRUE	FALSE	0.0227878	0.0374309	2.60026	0.225804	11.5156	1.10132e-30	1.07635e-28
0.149507	0.0254133	0.0244222	6.25478	2.06035	Stat2	0.0254133	TRUE	FALSE	0.035132	0.035132	2.59678	0.222775	11.6565	2.12552e-31	2.17903e-29
0.752395	0.225448	0.0253508	8.61151	2.21062	Ly86	0.225448	FALSE	FALSE	0.0174939	0.225448	2.59648	0.457164	5.67955	1.35049e-08	2.9638e-07
9.47075	2.15636	1.00055	2.48893	4.39008	Gm42553	2.15636	FALSE	FALSE	0.308962	2.15636	2.5964	1.62196	1.60078	0.109426	0.285127
0.0515254	-0.420758	0.437934	3.89172	2.03364	Atp8b4	0	FALSE	FALSE	0.133716	0.133716	2.59535	0.690199	3.7603	0.00016971	0.00161346
0.594534	0.19186	0.00631763	8.79886	2.16536	C1ra	0.19186	FALSE	FALSE	0.0171915	0.19186	2.59276	0.406384	6.38007	1.77005e-10	4.97106e-09
2.84659	-0.0605477	1.00941	2.88437	2.72477	Cd5	0	FALSE	FALSE	0.245366	0.245366	2.59044	1.02257	2.53327	0.0113003	0.0532679
0.0358338	0.00442333	0.00752125	9.6946	2.01784	Psme2	0.00442333	FALSE	FALSE	0.0165289	0.0165289	2.58772	0.141569	18.2788	1.22004e-74	4.15948e-72
0.365342	0.11269	0.00909045	9.44135	2.09756	Vcam1	0.11269	FALSE	FALSE	0.0166385	0.11269	2.586	0.318565	8.11765	4.75302e-16	2.24049e-14
0.0850323	0.0251207	0.00322346	10.1942	2.02589	Ly6e	0.0251207	TRUE	FALSE	0.0164551	0.0251207	2.58497	0.153688	16.8196	1.75363e-63	4.76079e-61
0.0417929	-0.0199686	0.0338996	7.65328	2.01453	Naaa	0	FALSE	FALSE	0.0210111	0.0210111	2.58462	0.213913	12.0826	1.30554e-33	1.43904e-31
0.747129	-0.000233671	0.249277	3.28199	2.18908	Selp	0	FALSE	FALSE	0.193772	0.193772	2.58347	0.607624	4.25176	2.12092e-05	0.000255697
8.24827	1.74219	1.00723	2.19666	4.05276	Gm12166	1.74219	FALSE	FALSE	0.365364	1.74219	2.57597	1.51367	1.70181	0.0887911	0.248982
0.217408	0.0422508	0.0302185	8.04031	2.03623	Cotl1	0.0422508	FALSE	FALSE	0.0191093	0.0422508	2.57026	0.245746	10.459	1.33237e-25	1.02265e-23
0.0955551	-0.0391212	0.070973	6.2727	2.00373	Vav1	0	FALSE	FALSE	0.0348571	0.0348571	2.56895	0.296971	8.6505	5.12748e-18	2.78403e-16
0.678222	0.0731162	0.152958	2.57175	2.1399	Mcoln2	0.0731162	FALSE	FALSE	0.294504	0.294504	2.56277	0.610643	4.19684	2.7066e-05	0.000317431
0.523935	0.095686	0.078959	7.85111	2.0864	Gm48111	0.095686	FALSE	FALSE	0.0199482	0.095686	2.55305	0.381494	6.69224	2.19786e-11	6.81198e-10
0.11257	0.0249914	0.0125318	8.3112	1.96946	Idnk	0.0249914	TRUE	FALSE	0.0181916	0.0249914	2.54383	0.176831	14.3856	6.3724e-47	1.04966e-44
0.126	0.0135401	0.02846	6.67062	1.97077	Tlr2	0.0135401	TRUE	FALSE	0.0294427	0.0294427	2.54249	0.219664	11.5744	5.55342e-31	5.53831e-29
0.358563	0.0467866	0.0727345	4.89874	2.02552	Epsti1	0.0467866	TRUE	FALSE	0.0730078	0.0730078	2.54026	0.3485	7.28914	3.11942e-13	1.15482e-11
0.422319	0.0693273	0.0714459	4.74255	2.04139	Samsn1	0.0693273	TRUE	FALSE	0.0799352	0.0799352	2.54022	0.355177	7.15197	8.55393e-13	2.98573e-11
0.171461	0.00505099	0.0521025	7.31823	1.97747	Lilr4b	0.00505099	FALSE	FALSE	0.0232711	0.0232711	2.53942	0.250622	10.1325	3.96422e-24	2.92037e-22
0.196646	0.0424	0.0231486	6.10556	1.98359	Hcls1	0.0424	TRUE	FALSE	0.037578	0.0424	2.53931	0.233717	10.8649	1.69432e-27	1.46111e-25
6.12757	0.849309	1.19322	2.85335	3.46542	Lbhd1	0.849309	FALSE	FALSE	0.249882	0.849309	2.53872	1.30465	1.94591	0.051666	0.170591
0.0939022	0.0144112	0.0168896	7.20549	1.9561	Coro1a	0.0144112	TRUE	FALSE	0.0241625	0.0241625	2.53813	0.18496	13.7226	7.43393e-43	1.06845e-40
0.531875	0.047238	0.130054	5.61811	2.06065	Gm5431	0.047238	TRUE	FALSE	0.0484185	0.0484185	2.53488	0.385651	6.57298	4.93168e-11	1.47548e-09
0.0865575	-0.00639138	0.0352439	4.14305	1.94703	Ass1	0	FALSE	FALSE	0.114562	0.114562	2.53337	0.353325	7.1701	7.49444e-13	2.64744e-11
0.107361	0.0262424	0.00954459	8.38258	1.94622	Fcer1g	0.0262424	TRUE	FALSE	0.0179986	0.0262424	2.52941	0.172692	14.647	1.40871e-48	2.45853e-46
24.0397	6.69058	1.32266	3.99293	7.92443	Gm6851	6.69058	FALSE	FALSE	0.125624	6.69058	2.5262	2.58412	0.977584	0.32828	0.571906
1.61627	0.265876	0.272881	3.93884	2.31727	Slpi	0.265876	TRUE	FALSE	0.129882	0.265876	2.52534	0.670048	3.76889	0.000163972	0.001565
0.272235	-0.0214038	0.112149	4.4101	1.97962	Batf	0	FALSE	FALSE	0.0974037	0.0974037	2.52425	0.417884	6.04056	1.53581e-09	3.82909e-08
13.3323	4.10563	0.338471	5.45748	5.23962	Trbc2	4.10563	FALSE	FALSE	0.0530703	4.10563	2.52094	1.92443	1.30997	0.190206	0.409505
0.519806	0.120611	0.0526581	5.88522	2.03578	Arhgap15	0.120611	FALSE	FALSE	0.0418641	0.120611	2.52047	0.379988	6.63303	3.28876e-11	1.00134e-09
0.753929	0.201778	0.0495317	5.90763	2.08856	S100a9	0.201778	FALSE	FALSE	0.041383	0.201778	2.51666	0.45763	5.49934	3.81205e-08	7.91567e-07
0.194421	0.0424133	0.0223938	7.0782	1.94314	Neurl3	0.0424133	TRUE	FALSE	0.0252427	0.0424133	2.51299	0.232392	10.8136	2.96758e-27	2.51473e-25
2.76556	0.545518	0.376336	3.47507	2.57266	Itk	0.545518	FALSE	FALSE	0.172503	0.545518	2.50418	0.876477	2.85709	0.00427539	0.0241252
0.388454	0.0967717	0.0327131	5.98151	1.95997	Apobec1	0.0967717	FALSE	FALSE	0.0398742	0.0967717	2.49189	0.328487	7.58595	3.30065e-14	1.34037e-12
0.462103	0.0221671	0.131867	4.99133	1.97781	Sell	0.0221671	FALSE	FALSE	0.0692441	0.0692441	2.49151	0.409381	6.08604	1.15741e-09	2.92844e-08
0.205995	0.012484	0.056181	6.97295	1.91343	Ifi211	0.012484	TRUE	FALSE	0.0262068	0.0262068	2.49127	0.262024	9.50781	1.94715e-21	1.24652e-19
0.372762	0.0620913	0.0621625	7.32202	1.95198	Ifih1	0.0620913	FALSE	FALSE	0.0232422	0.0620913	2.48917	0.321784	7.73552	1.02978e-14	4.37582e-13
21.7781	5.78765	1.47173	3.78949	7.28076	Rsc1a1	5.78765	FALSE	FALSE	0.142409	5.78765	2.47402	2.45957	1.00588	0.314475	0.558007
0.277213	0.0614089	0.0309955	6.85263	1.90125	Gm43042	0.0614089	FALSE	FALSE	0.0274029	0.0614089	2.47113	0.277495	8.90514	5.33207e-19	3.00647e-17
0.362705	-0.181946	0.302848	3.90381	1.92234	Havcr2	0	FALSE	FALSE	0.132721	0.132721	2.47094	0.602473	4.10132	4.10792e-05	0.000458312
0.84219	0.179673	0.101057	4.01352	2.03283	Abcg1	0.179673	TRUE	FALSE	0.124041	0.179673	2.4646	0.483675	5.09558	3.47679e-07	6.11881e-06
0.264204	0.0404257	0.0476423	6.11629	1.88711	Tmem106a	0.0404257	TRUE	FALSE	0.0373916	0.0404257	2.46378	0.270906	9.09459	9.49421e-20	5.56741e-18
8.1592	2.10201	0.61772	2.28473	3.84946	Gpr85	2.10201	FALSE	FALSE	0.347442	2.10201	2.45606	1.50547	1.63142	0.102802	0.274343
0.347246	0.0944022	0.0213464	6.54356	1.88801	Cmpk2	0.0944022	FALSE	FALSE	0.0310548	0.0944022	2.4503	0.310575	7.88956	3.03264e-15	1.35544e-13
1.12287	0.288119	0.0861711	4.77703	2.07406	Tnc	0.288119	FALSE	FALSE	0.0783408	0.288119	2.44495	0.558487	4.37781	1.19875e-05	0.000153885
0.076697	-0.0299873	0.055553	5.51952	1.81135	Rab32	0	FALSE	FALSE	0.0512125	0.0512125	2.44416	0.29828	8.19418	2.52311e-16	1.2248e-14
0.674012	0.223328	0.00134271	11.2158	1.9567	H2-Aa	0.223328	FALSE	FALSE	0.0168745	0.223328	2.44144	0.432696	5.6424	1.67697e-08	3.63675e-07
0.343719	0.0842185	0.0303544	5.54878	1.86756	Trim21	0.0842185	TRUE	FALSE	0.0503628	0.0842185	2.43696	0.308994	7.88675	3.10154e-15	1.38202e-13
0.047369	-0.110449	0.126238	4.24185	1.79174	Gadd45b	0	FALSE	FALSE	0.107856	0.107856	2.43577	0.441677	5.51482	3.49128e-08	7.2702e-07
1.288	0.27663	0.152704	6.09808	2.10146	9930111J21Rik1	0.27663	FALSE	FALSE	0.037709	0.27663	2.43547	0.598146	4.0717	4.6671e-05	0.000514821
2.01404	-0.179245	0.850592	2.76295	2.27974	Gm42519	0	FALSE	FALSE	0.263477	0.263477	2.43326	0.963531	2.52536	0.0115581	0.0541925
0.277428	0.00882011	0.0836558	4.97234	1.84076	Ltb	0.00882011	FALSE	FALSE	0.069996	0.069996	2.42995	0.357831	6.79078	1.1153e-11	3.53138e-10
0.0641094	0.016811	0.0045588	8.8492	1.78173	Ccl6	0.016811	TRUE	FALSE	0.0171246	0.0171246	2.42604	0.134423	18.0479	8.20149e-73	2.61378e-70
0.0751219	-0.00715198	0.0321926	6.7184	1.78428	Fermt3	0	FALSE	FALSE	0.0288772	0.0288772	2.4259	0.225591	10.7535	5.70407e-27	4.75123e-25
1.28313	0.00239928	0.42531	3.44329	2.08559	Gdf2	0.00239928	FALSE	FALSE	0.175849	0.175849	2.42543	0.707789	3.42677	0.000610817	0.00485343
19.04	5.18864	1.15804	3.33497	6.51037	Gm48583	5.18864	FALSE	FALSE	0.187708	5.18864	2.41548	2.29976	1.05032	0.293573	0.535295
1.4045	0.295553	0.172612	4.96544	2.10118	Stx11	0.295553	FALSE	FALSE	0.0702721	0.295553	2.41527	0.62461	3.86684	0.000110256	0.00111089
0.861292	0.222226	0.0648718	5.51546	1.95332	Lpxn	0.222226	FALSE	FALSE	0.0513318	0.222226	2.40693	0.48913	4.92085	8.61701e-07	1.40831e-05
0.292518	0.0416978	0.0558081	8.40887	1.81042	Uba7	0.0416978	FALSE	FALSE	0.017932	0.0416978	2.40644	0.285053	8.4421	3.11682e-17	1.60325e-15
1.63158	0.371285	0.172577	5.00445	2.14396	Panx1	0.371285	FALSE	FALSE	0.0687301	0.371285	2.40559	0.673215	3.57329	0.000352521	0.00304714
4.53167	1.1371	0.373457	3.90228	2.86452	P2ry10	1.1371	FALSE	FALSE	0.132847	1.1371	2.4025	1.12196	2.14134	0.0322467	0.120731
0.807576	0.202874	0.0663184	6.44978	1.92518	Clec4a2	0.202874	FALSE	FALSE	0.0323089	0.202874	2.39672	0.473631	5.06031	4.18572e-07	7.27637e-06
0.114087	-0.0175827	0.0556116	5.43933	1.74585	Pik3cd	0	FALSE	FALSE	0.0536281	0.0536281	2.39258	0.301717	7.92988	2.19359e-15	9.92531e-14
1.41894	0.119461	0.353519	2.28537	2.07167	Ubash3a	0.119461	FALSE	FALSE	0.347316	0.347316	2.3923	0.764218	3.13039	0.00174574	0.0115961
0.740352	-0.650227	0.897011	5.29266	1.90059	Adam8	0	FALSE	FALSE	0.0583598	0.0583598	2.39131	0.892268	2.68003	0.00736154	0.0377607
1.00799	0.195091	0.140905	4.2861	1.96155	Nlrp1b	0.195091	TRUE	FALSE	0.104992	0.195091	2.38715	0.529147	4.51132	6.44241e-06	8.80203e-05
0.00386303	-0.0425798	0.0438674	6.1495	1.70665	Ncf1	0	FALSE	FALSE	0.0368259	0.0368259	2.38445	0.259315	9.19519	3.74344e-20	2.27713e-18
0.100751	0.0261797	0.00740395	6.89299	1.72381	Lcp1	0.0261797	TRUE	FALSE	0.0269896	0.0269896	2.37951	0.169296	14.0553	7.14958e-45	1.0918e-42
2.18359	-0.0145329	0.742396	2.32984	2.24219	Flt3	0	FALSE	FALSE	0.338581	0.338581	2.37788	0.949112	2.50537	0.0122322	0.0566943
0.218984	0.0381748	0.0348198	6.56059	1.75077	Tifab	0.0381748	TRUE	FALSE	0.0308322	0.0381748	2.37769	0.246635	9.64053	5.39083e-22	3.59225e-20
0.355859	0.0111425	0.107477	6.26579	1.7831	Mlkl	0.0111425	FALSE	FALSE	0.0349627	0.0349627	2.37637	0.344528	6.89745	5.29427e-12	1.7058e-10
0.0803551	-0.169003	0.195788	2.78131	1.7124	Bid	0	FALSE	FALSE	0.260661	0.260661	2.37509	0.616745	3.85101	0.000117632	0.00117552
0.247562	0.0398072	0.0427136	4.37619	1.75292	Selplg	0.0398072	TRUE	FALSE	0.0994165	0.0994165	2.37419	0.344154	6.89862	5.25096e-12	1.69557e-10
2.39379	0.476205	0.321724	2.53385	2.28796	Aurkb	0.476205	TRUE	FALSE	0.301041	0.476205	2.37313	0.815439	2.91024	0.00361147	0.0210013
0.0134544	-0.00316454	0.00764933	8.39035	1.68818	H2-T24	0	FALSE	FALSE	0.0179786	0.0179786	2.36982	0.146139	16.2162	3.87483e-59	9.01666e-57
0.520214	-0.0581047	0.231509	3.61634	1.81298	Gm15931	0	FALSE	FALSE	0.158324	0.158324	2.36849	0.569966	4.1555	3.2458e-05	0.00037291
0.422216	-0.396902	0.53764	3.04425	1.78198	Rmi2	0	FALSE	FALSE	0.223266	0.223266	2.36391	0.796297	2.96863	0.00299128	0.0179722
0.0396169	-0.00203846	0.0152441	8.16815	1.68573	Parp12	0	FALSE	FALSE	0.0186373	0.0186373	2.36349	0.168031	14.0658	6.16211e-45	9.50911e-43
0.268638	0.0287559	0.0607902	6.94775	1.74123	Atf3	0.0287559	TRUE	FALSE	0.0264485	0.0287559	2.36225	0.27317	8.64757	5.26092e-18	2.8251e-16
0.308472	-0.481386	0.58421	4.31271	1.74822	Nlrp3	0	FALSE	FALSE	0.103311	0.103311	2.36015	0.756924	3.11809	0.0018203	0.0120043
0.554332	-0.134314	0.319091	3.64127	1.80891	Guca1a	0	FALSE	FALSE	0.155937	0.155937	2.35961	0.629171	3.75035	0.000176588	0.00167126
0.185182	0.0198373	0.04189	5.66519	1.71106	Spi1	0.0198373	TRUE	FALSE	0.0471546	0.0471546	2.35568	0.272404	8.64774	5.25284e-18	2.8251e-16
0.766544	0.208065	0.0474494	4.37695	1.85602	Top2a	0.208065	TRUE	FALSE	0.0993708	0.208065	2.35541	0.461442	5.10445	3.31758e-07	5.84564e-06
0.148165	0.0469101	0.00247807	10.3431	1.69918	Ifi27l2a	0.0469101	FALSE	FALSE	0.0164689	0.0469101	2.35382	0.202872	11.6025	4.00246e-31	4.01891e-29
0.0862172	0.011189	0.0175501	7.27974	1.67567	Il10ra	0.011189	TRUE	FALSE	0.0235692	0.0235692	2.34813	0.185111	12.685	7.16411e-37	8.60867e-35
0.105471	0.00116086	0.0339961	6.77903	1.67655	Siglec1	0.00116086	FALSE	FALSE	0.0281913	0.0281913	2.34534	0.227646	10.3025	6.86211e-25	5.13258e-23
1.73992	0.468869	0.111103	3.97616	2.08512	Bcl3	0.468869	FALSE	FALSE	0.126928	0.468869	2.34531	0.695205	3.37355	0.000742055	0.00571604
0.319286	0.0878576	0.0185712	6.86527	1.72774	Cd48	0.0878576	FALSE	FALSE	0.027272	0.0878576	2.34373	0.29781	7.86988	3.54994e-15	1.57391e-13
0.782768	0.122125	0.138798	4.11967	1.84249	Has1	0.122125	TRUE	FALSE	0.116214	0.122125	2.34293	0.4663	5.02451	5.04714e-07	8.60361e-06
0.162697	0.0362228	0.0180094	7.01948	1.68454	Lgals3bp	0.0362228	TRUE	FALSE	0.0257719	0.0362228	2.34084	0.212588	11.0112	3.37502e-28	2.99865e-26
2.15833	0.580106	0.139339	4.28426	2.17479	Gm7609	0.580106	FALSE	FALSE	0.105109	0.580106	2.33467	0.774298	3.01521	0.00256799	0.0159472
22.8914	5.47783	2.15264	4.85312	7.3512	Gm20425	5.47783	FALSE	FALSE	0.0749542	5.47783	2.32977	2.52165	0.923905	0.355536	0.597176
1.0289	0.15689	0.186078	5.35022	1.88449	Dynlt1a	0.15689	FALSE	FALSE	0.056456	0.15689	2.329	0.534608	4.35645	1.32187e-05	0.00016778
0.14317	0.0158203	0.031903	5.87596	1.6573	Dck	0.0158203	FALSE	FALSE	0.042066	0.042066	2.32487	0.248276	9.36409	7.67112e-21	4.82655e-19
0.405831	-0.17633	0.311607	2.42613	1.70197	Ipcef1	0	FALSE	FALSE	0.320355	0.320355	2.30977	0.725697	3.18283	0.00145842	0.00998622
0.799449	-0.0847532	0.351236	4.75691	1.79872	Ccdc88b	0	FALSE	FALSE	0.0792666	0.0792666	2.30858	0.598959	3.85431	0.000116055	0.00116373
0.150317	0.0333831	0.0167225	8.19364	1.63606	Ly6c2	0.0333831	FALSE	FALSE	0.0185518	0.0333831	2.3083	0.20434	11.2964	1.36706e-29	1.28468e-27
0.0661332	-0.0281026	0.0501469	6.23031	1.6131	Tmem173	0	FALSE	FALSE	0.0355132	0.0355132	2.30692	0.267177	8.63443	5.9019e-18	3.14625e-16
0.649653	0.163589	0.0529623	6.03798	1.75804	Lacc1	0.163589	FALSE	FALSE	0.038795	0.163589	2.30625	0.424805	5.42895	5.6686e-08	1.14781e-06
0.203237	-0.0291609	0.0969065	4.36998	1.64364	B4galnt1	0	FALSE	FALSE	0.0997904	0.0997904	2.30422	0.404863	5.69136	1.26032e-08	2.77422e-07
0.0506487	0.00160569	0.0152772	7.37551	1.6042	Myd88	0.00160569	FALSE	FALSE	0.022842	0.022842	2.30329	0.17823	12.9231	3.33388e-38	4.21334e-36
0.566095	0.126819	0.0618792	6.37575	1.72716	Tnfaip2	0.126819	FALSE	FALSE	0.0333408	0.126819	2.29901	0.396546	5.7976	6.72713e-09	1.53374e-07
0.0721802	0.0191023	0.0049578	9.65895	1.60317	Tmsb10	0.0191023	TRUE	FALSE	0.0165413	0.0191023	2.29864	0.141598	16.2336	2.92063e-59	7.01908e-57
0.764208	0.0821549	0.172581	3.33702	1.7745	Myo1g	0.0821549	TRUE	FALSE	0.187477	0.187477	2.29742	0.547767	4.19417	2.73876e-05	0.000320433
0.232792	0.0198216	0.0577756	5.2055	1.63561	Lcn2	0.0198216	FALSE	FALSE	0.0613501	0.0613501	2.29304	0.315074	7.2778	3.39308e-13	1.25296e-11
0.171567	-0.0108235	0.0680125	6.31652	1.61983	Mx2	0	FALSE	FALSE	0.0341997	0.0341997	2.2927	0.291851	7.85573	3.97451e-15	1.7445e-13
0.119097	0.0218342	0.0178647	6.0505	1.60439	Tlr13	0.0218342	TRUE	FALSE	0.0385638	0.0385638	2.29101	0.21685	10.565	4.33135e-26	3.46981e-24
0.439001	0.115724	0.03061	6.81563	1.6808	Mt2	0.115724	FALSE	FALSE	0.0277934	0.115724	2.28841	0.349206	6.55319	5.63192e-11	1.66796e-09
0.0414565	0.00310459	0.0107142	6.40624	1.57998	Gatm	0.00310459	FALSE	FALSE	0.0329107	0.0329107	2.28737	0.190668	11.9966	3.70015e-33	4.04808e-31
1.51798	-1.9359	2.44189	5.68482	1.94757	Gm45140	0	FALSE	FALSE	0.046641	0.046641	2.28624	1.44006	1.5876	0.112377	0.290503
0.0396502	0.000535426	0.0126813	8.07726	1.57771	Ifi35	0.000535426	FALSE	FALSE	0.0189652	0.0189652	2.28604	0.162395	14.0771	5.25497e-45	8.19552e-43
0.0462976	-0.0708505	0.086283	3.85657	1.57823	Rnd1	0	FALSE	FALSE	0.136649	0.136649	2.28521	0.431018	5.30189	1.14612e-07	2.17925e-06
0.146258	-0.00550586	0.0542584	7.52963	1.58682	Parp10	0	FALSE	FALSE	0.0217758	0.0217758	2.27322	0.251718	9.03082	1.70397e-19	9.8736e-18
5.9287	1.91438	0.0618487	5.84308	3.02963	Cxcl13	1.91438	FALSE	FALSE	0.0427977	1.91438	2.27117	1.2833	1.76978	0.076763	0.224425
0.479818	-0.0729045	0.232844	3.28446	1.66681	Adora2b	0	FALSE	FALSE	0.193485	0.193485	2.27072	0.596049	3.80962	0.000139178	0.00135649
0.573224	0.175313	0.0157611	7.13033	1.67692	Slamf9	0.175313	FALSE	FALSE	0.0247898	0.175313	2.26098	0.399035	5.66613	1.46062e-08	3.19593e-07
3.15677	0.752845	0.299411	4.11356	2.32102	Lat	0.752845	FALSE	FALSE	0.11665	0.752845	2.25967	0.936419	2.4131	0.0158176	0.0696354
3.23826	0.880124	0.199298	1.47436	2.33975	Cd3d	0.880124	TRUE	FALSE	0.547912	0.880124	2.25845	0.948429	2.38126	0.0172537	0.0745915
0.594453	0.139899	0.0582524	8.55857	1.67674	Pycard	0.139899	FALSE	FALSE	0.0175963	0.139899	2.25694	0.406357	5.55408	2.7908e-08	5.86988e-07
8.92272	2.11889	0.855353	2.31673	3.75857	Gm36958	2.11889	FALSE	FALSE	0.341134	2.11889	2.25676	1.57434	1.43347	0.151725	0.354408
0.454098	0.124345	0.027021	7.20822	1.64129	Serpina3n	0.124345	FALSE	FALSE	0.0241403	0.124345	2.25667	0.35516	6.35395	2.09853e-10	5.85991e-09
11.4473	3.76794	0.0478169	7.4206	4.38676	Spp1	3.76794	FALSE	FALSE	0.0225168	3.76794	2.25458	1.7832	1.26435	0.206105	0.43081
2.35142	0.553299	0.230507	2.14177	2.10965	Spdl1	0.553299	TRUE	FALSE	0.376961	0.553299	2.25225	0.808191	2.78678	0.00532338	0.0286704
0.56719	0.133699	0.0553647	4.94786	1.66024	Basp1	0.133699	FALSE	FALSE	0.0709807	0.133699	2.24977	0.396929	5.66793	1.44529e-08	3.1671e-07
0.106761	-0.0447599	0.0803467	7.10973	1.54305	Tmem229b	0	FALSE	FALSE	0.0249669	0.0249669	2.24823	0.296246	7.58908	3.22182e-14	1.312e-12
3.18731	0.499637	0.562798	2.59016	2.31291	Slamf6	0.499637	TRUE	FALSE	0.291376	0.499637	2.24802	0.940937	2.38913	0.0168883	0.0732709
0.304765	-0.170777	0.272365	3.97877	1.59111	Adamts4	0	FALSE	FALSE	0.126724	0.126724	2.24716	0.576692	3.89664	9.75358e-05	0.000999214
0.754041	0.178751	0.0725954	3.89933	1.70304	Tacc3	0.178751	TRUE	FALSE	0.133089	0.178751	2.24687	0.457663	4.90944	9.13352e-07	1.48445e-05
0.0282332	-0.146	0.155412	5.90027	1.51982	Sh3bp2	0	FALSE	FALSE	0.04154	0.04154	2.24556	0.405125	5.54289	2.97519e-08	6.2309e-07
0.546852	-0.130749	0.313033	3.96616	1.64499	Sirpb1c	0	FALSE	FALSE	0.127712	0.127712	2.24223	0.606043	3.69978	0.000215785	0.00198836
0.842795	0.197206	0.0837256	4.85084	1.71457	Nod2	0.197206	FALSE	FALSE	0.0750531	0.197206	2.23895	0.483849	4.62737	3.70334e-06	5.31223e-05
0.327965	0.105185	0.00413625	9.02178	1.58395	Tyrobp	0.105185	FALSE	FALSE	0.0169345	0.105185	2.23753	0.30183	7.4132	1.23284e-13	4.80677e-12
11.4623	2.99189	0.82888	2.54687	4.36562	Rpl17-ps8	2.99189	FALSE	FALSE	0.298779	2.99189	2.2361	1.78437	1.25316	0.210148	0.436308
0.307834	-0.0484278	0.151039	4.33635	1.57499	5430427O19Rik	0	FALSE	FALSE	0.101841	0.101841	2.2346	0.459057	4.86781	1.12842e-06	1.80597e-05
0.128254	-0.0347576	0.0775088	4.89714	1.52987	Was	0	FALSE	FALSE	0.0730751	0.0730751	2.23443	0.354241	6.30766	2.83286e-10	7.76255e-09
0.160054	0.0410902	0.0122611	8.48927	1.52453	Fcgr2b	0.0410902	FALSE	FALSE	0.0177429	0.0410902	2.2245	0.210854	10.55	5.08202e-26	4.04905e-24
0.0717914	0.0137703	0.0101601	8.45963	1.5014	Cxcl16	0.0137703	TRUE	FALSE	0.0178102	0.0178102	2.2237	0.152671	14.5653	4.67221e-48	7.9645e-46
0.529	0.141349	0.0349842	4.0467	1.61495	Hmmr	0.141349	TRUE	FALSE	0.121536	0.141349	2.22314	0.383333	5.79949	6.65184e-09	1.52131e-07
0.315567	0.040664	0.0645248	4.99753	1.55917	Il15	0.040664	TRUE	FALSE	0.0690007	0.0690007	2.22132	0.333573	6.65917	2.75381e-11	8.46348e-10
0.0811644	-0.0733903	0.100445	5.16199	1.50039	Fgd2	0	FALSE	FALSE	0.0628881	0.0628881	2.22118	0.368932	6.02057	1.73806e-09	4.29678e-08
4.77409	1.1985	0.392866	4.25288	2.67225	Trac	1.1985	FALSE	FALSE	0.107135	1.1985	2.22016	1.15158	1.92793	0.0538644	0.175125
2.01378	0.476262	0.194999	3.02018	1.97859	Lag3	0.476262	TRUE	FALSE	0.226472	0.476262	2.21746	0.74792	2.96484	0.0030284	0.0181432
0.648014	0.136511	0.0794934	4.81579	1.6352	Milr1	0.136511	TRUE	FALSE	0.0765932	0.136511	2.216	0.424269	5.22311	1.75947e-07	3.2445e-06
0.023448	0.00158566	0.00623035	8.76454	1.47298	Efhd2	0.00158566	FALSE	FALSE	0.0172404	0.0172404	2.21142	0.139853	15.8124	2.5537e-56	5.50547e-54
0.0488178	0.00283146	0.0134411	6.96521	1.47415	Gmfg	0.00283146	FALSE	FALSE	0.0262806	0.0262806	2.20752	0.181938	12.1334	7.02981e-34	7.86694e-32
0.713137	-0.0478089	0.285521	3.70564	1.63992	Cd2	0	FALSE	FALSE	0.149923	0.149923	2.20729	0.602387	3.66423	0.000248081	0.00224914
0.732707	0.117602	0.126634	5.81822	1.63835	Pak1	0.117602	FALSE	FALSE	0.0433664	0.117602	2.20241	0.451143	4.88184	1.05102e-06	1.69505e-05
0.0605741	-0.0616124	0.0818038	6.23778	1.46884	Tbxas1	0	FALSE	FALSE	0.035396	0.035396	2.20129	0.312516	7.04375	1.87131e-12	6.30653e-11
0.0190359	-0.12093	0.127275	6.1302	1.45739	Dock2	0	FALSE	FALSE	0.0371527	0.0371527	2.20048	0.370166	5.94457	2.77182e-09	6.67239e-08
0.175687	0.0343777	0.0241846	6.11021	1.48949	Pld4	0.0343777	TRUE	FALSE	0.037497	0.037497	2.19512	0.226719	9.68213	3.59166e-22	2.40428e-20
0.242297	0.0351937	0.0455719	5.15855	1.50416	Ptpn1	0.0351937	TRUE	FALSE	0.0630111	0.0630111	2.19361	0.300809	7.29238	3.04518e-13	1.13019e-11
2.27009	0.225562	0.531134	2.64169	2.00609	2700099C18Rik	0.225562	TRUE	FALSE	0.282784	0.282784	2.1898	0.823568	2.65892	0.00783921	0.0396696
0.315257	0.0828164	0.0222692	5.99336	1.51469	Tmem140	0.0828164	FALSE	FALSE	0.0396427	0.0828164	2.18775	0.295925	7.39294	1.43614e-13	5.54048e-12
0.066482	-0.276533	0.298694	3.29478	1.45188	Mcemp1	0	FALSE	FALSE	0.192292	0.192292	2.18728	0.639652	3.41949	0.000627394	0.00495565
47.0704	13.326	2.36418	5.43277	13.1958	Gm49450	13.326	FALSE	FALSE	0.0538312	13.326	2.18188	3.61595	0.603405	0.54624	0.753337
1.73249	0.375261	0.202235	4.39557	1.84736	Lpcat2	0.375261	FALSE	FALSE	0.0982607	0.375261	2.1712	0.69372	3.1298	0.00174926	0.011609
0.213354	0.00927776	0.0618403	4.90707	1.45481	Mcub	0.00927776	FALSE	FALSE	0.0726591	0.0726591	2.16138	0.334788	6.45598	1.07522e-10	3.09679e-09
0.134854	0.00722451	0.0377267	5.58433	1.43371	Naip2	0.00722451	FALSE	FALSE	0.0493537	0.0493537	2.16025	0.269383	8.01926	1.06386e-15	4.8891e-14
0.347197	0.0616184	0.0541138	6.34697	1.48383	Igsf6	0.0616184	TRUE	FALSE	0.0337542	0.0616184	2.15796	0.310554	6.94874	3.68565e-12	1.21693e-10
0.356427	0.088888	0.029921	6.19348	1.48387	Cd300c2	0.088888	FALSE	FALSE	0.0361007	0.088888	2.1562	0.314654	6.8526	7.25213e-12	2.31122e-10
0.453563	-0.218711	0.369899	3.76682	1.50617	Dusp2	0	FALSE	FALSE	0.144406	0.144406	2.15467	0.654666	3.29125	0.000997438	0.00732588
2.31219	0.466806	0.303925	3.77482	1.96832	E2f2	0.466806	FALSE	FALSE	0.143698	0.466806	2.15273	0.801421	2.68614	0.00722835	0.0371816
0.0454854	-0.142312	0.157474	2.67997	1.40104	Tmem56	0	FALSE	FALSE	0.276552	0.276552	2.15226	0.601405	3.57872	0.000345282	0.00299517
32.4114	10.5717	0.232084	4.38716	9.4917	Gm10241	10.5717	FALSE	FALSE	0.0987605	10.5717	2.15164	3.00053	0.717086	0.473321	0.701322
0.342011	0.0102947	0.103709	5.81685	1.47321	Alg6	0.0102947	FALSE	FALSE	0.0433981	0.0433981	2.15074	0.350127	6.14273	8.11134e-10	2.10092e-08
0.263469	0.00245262	0.0853705	2.98642	1.44656	Kcnab2	0.00245262	FALSE	FALSE	0.23104	0.23104	2.1453	0.513493	4.17786	2.94268e-05	0.000341566
0.132083	0.0142618	0.0297658	7.66122	1.4118	Bak1	0.0142618	TRUE	FALSE	0.0209647	0.0209647	2.14381	0.20561	10.4266	1.87497e-25	1.4242e-23
2.05839	0.527522	0.158607	4.09307	1.88815	Clec4b1	0.527522	FALSE	FALSE	0.118125	0.527522	2.13975	0.756158	2.82976	0.00465822	0.0257696
0.300581	0.0792522	0.0209415	6.15546	1.44142	Cyth4	0.0792522	TRUE	FALSE	0.0367259	0.0792522	2.13407	0.288955	7.38549	1.5189e-13	5.81067e-12
0.481303	0.0402595	0.120175	2.74103	1.48021	Tlr8	0.0402595	FALSE	FALSE	0.266874	0.266874	2.12907	0.567926	3.74885	0.000177647	0.00167912
1.04962	0.217897	0.131975	6.13733	1.61261	Birc5	0.217897	FALSE	FALSE	0.0370313	0.217897	2.12148	0.539964	3.92893	8.53232e-05	0.000889011
1.96947	0.557186	0.0993051	4.17277	1.84098	Ada	0.557186	FALSE	FALSE	0.112499	0.557186	2.12023	0.739646	2.86655	0.00414971	0.023552
2.0593	0.098309	0.588123	2.72289	1.86261	Cxcr2	0.098309	TRUE	FALSE	0.269716	0.269716	2.11958	0.845497	2.50691	0.0121793	0.0564847
9.38421	1.5748	1.55327	1.25058	3.69078	Gm42893	1.5748	TRUE	FALSE	0.619627	1.5748	2.11718	1.61454	1.31132	0.189749	0.408956
2.97624	0.817646	0.174433	3.90006	2.0881	Galnt6	0.817646	FALSE	FALSE	0.133029	0.817646	2.11663	0.909249	2.32789	0.0199177	0.0834267
0.689723	0.0614265	0.168481	5.44844	1.51378	Csf3r	0.0614265	TRUE	FALSE	0.0533473	0.0614265	2.11451	0.43771	4.83085	1.35952e-06	2.14114e-05
0.279582	0.0797706	0.0134234	7.91166	1.41008	Nckap1l	0.0797706	FALSE	FALSE	0.0196612	0.0797706	2.11359	0.278678	7.58434	3.34187e-14	1.35337e-12
2.67995	0.707107	0.186209	4.53139	2.00974	AI504432	0.707107	FALSE	FALSE	0.0905683	0.707107	2.11325	0.862804	2.44929	0.014314	0.0643492
0.168286	-0.0801104	0.136206	4.32378	1.38042	Adap1	0	FALSE	FALSE	0.102619	0.102619	2.11214	0.446117	4.7345	2.19592e-06	3.32908e-05
0.687723	-0.205101	0.434342	2.49978	1.50609	Gm10693	0	FALSE	FALSE	0.307031	0.307031	2.10884	0.786009	2.68297	0.00729718	0.0374962
11.8904	3.73693	0.226524	3.46883	4.3051	Coro2a	3.73693	FALSE	FALSE	0.173155	3.73693	2.10754	1.81738	1.15966	0.246189	0.481667
0.350344	0.00469731	0.112084	5.24606	1.41883	Ptgs2	0.00469731	FALSE	FALSE	0.0599428	0.0599428	2.10653	0.378623	5.56367	2.64165e-08	5.5802e-07
0.893065	-0.269404	0.567092	4.6247	1.55262	C1rb	0	FALSE	FALSE	0.0856795	0.0856795	2.10504	0.737548	2.8541	0.00431588	0.0242752
0.0570098	-0.345468	0.364471	4.1741	1.33804	Ncapg	0	FALSE	FALSE	0.112407	0.112407	2.10062	0.630395	3.33223	0.000861536	0.00647367
0.762925	-0.00372528	0.258034	2.41712	1.51112	Cdt1	0	FALSE	FALSE	0.322021	0.322021	2.09793	0.695255	3.0175	0.0025487	0.0158658
0.382668	-0.0478854	0.175441	2.86869	1.40909	Cx3cl1	0	FALSE	FALSE	0.247638	0.247638	2.09239	0.593773	3.52388	0.000425271	0.00355742
0.346683	-0.0297198	0.145281	4.95381	1.39887	Traf1	0	FALSE	FALSE	0.07074	0.07074	2.09141	0.424284	4.92926	8.25409e-07	1.35504e-05
0.0657384	-0.0226888	0.0446016	5.58937	1.32676	Upp1	0	FALSE	FALSE	0.0492127	0.0492127	2.08991	0.279604	7.47454	7.74759e-14	3.07804e-12
0.192604	0.0427573	0.021444	7.29904	1.35813	Sdf2l1	0.0427573	TRUE	FALSE	0.023419	0.0427573	2.08964	0.231303	9.03422	1.65173e-19	9.60887e-18
0.106736	0.0136946	0.0218842	6.38105	1.33605	Pim1	0.0136946	FALSE	FALSE	0.0332656	0.0332656	2.08915	0.214378	9.74514	1.93509e-22	1.31335e-20
0.120325	0.00685609	0.0332523	5.21155	1.33841	Laptm5	0.00685609	FALSE	FALSE	0.0611386	0.0611386	2.08832	0.280462	7.44599	9.62165e-14	3.78159e-12
0.643856	-0.160313	0.374931	3.51755	1.46486	Rab19	0	FALSE	FALSE	0.168121	0.168121	2.08478	0.672714	3.09906	0.00194135	0.0126828
0.0741195	0.0229639	0.00174264	9.91242	1.32178	Psme1	0.0229639	TRUE	FALSE	0.0164738	0.0229639	2.08426	0.143488	14.5257	8.32586e-48	1.40296e-45
1.80228	0.358096	0.242664	4.58871	1.7525	Runx1	0.358096	FALSE	FALSE	0.0875286	0.358096	2.08321	0.707555	2.94424	0.00323746	0.0191963
3.54067	0.858333	0.32189	2.21178	2.18147	Zwilch	0.858333	TRUE	FALSE	0.362228	0.858333	2.0787	0.991725	2.09605	0.0360778	0.131306
0.308537	-0.00467327	0.107519	4.60304	1.3681	Crym	0	FALSE	FALSE	0.086787	0.086787	2.07442	0.402395	5.15519	2.53373e-07	4.55761e-06
0.692547	0.09133	0.139519	1.4801	1.46302	Parvg	0.09133	FALSE	FALSE	0.546177	0.546177	2.07355	0.755919	2.74308	0.00608651	0.0321196
0.228615	0.0715248	0.0046802	9.22627	1.34588	Fcgr3	0.0715248	FALSE	FALSE	0.016771	0.0715248	2.07262	0.252	8.22467	1.95732e-16	9.56479e-15
0.151714	0.0173836	0.0331877	7.00229	1.326	Il4ra	0.0173836	TRUE	FALSE	0.025931	0.025931	2.0721	0.221958	9.33551	1.00504e-20	6.26973e-19
0.115511	0.0358252	0.00267855	10.622	1.31481	Fgl2	0.0358252	FALSE	FALSE	0.0165382	0.0358252	2.07037	0.179127	11.5581	6.71731e-31	6.65377e-29
0.0767934	0.0146284	0.0109694	8.64789	1.29818	Wfdc17	0.0146284	TRUE	FALSE	0.0174281	0.0174281	2.06477	0.153833	13.4221	4.48675e-41	6.14727e-39
4.60187	0.714591	0.819367	3.05454	2.42751	Sla2	0.714591	FALSE	FALSE	0.221909	0.714591	2.06321	1.13062	1.82485	0.0680242	0.206595
0.77046	0.0564893	0.200331	2.69421	1.4624	Itgax	0.0564893	FALSE	FALSE	0.274268	0.274268	2.05733	0.628887	3.27139	0.00107021	0.0077593
3.25921	0.630605	0.455798	2.76924	2.08221	Fzd9	0.630605	FALSE	FALSE	0.262509	0.630605	2.0554	0.951491	2.16019	0.0307579	0.116575
0.0479255	0.005731	0.0102442	8.34073	1.27924	Ube2l6	0.005731	FALSE	FALSE	0.0181095	0.0181095	2.05529	0.153714	13.3708	8.95447e-41	1.21549e-38
0.27847	0.0819052	0.0109181	6.95302	1.3353	Capg	0.0819052	FALSE	FALSE	0.0263976	0.0819052	2.054	0.278124	7.38522	1.52203e-13	5.81067e-12
0.387275	0.0813573	0.0477343	6.27599	1.36163	Sla	0.0813573	FALSE	FALSE	0.034807	0.0813573	2.0533	0.327988	6.26028	3.84284e-10	1.03941e-08
0.835214	0.236605	0.0417997	5.95266	1.47332	Sash3	0.236605	FALSE	FALSE	0.0404497	0.236605	2.05306	0.481668	4.2624	2.0224e-05	0.000244826
1.69696	-0.190016	0.755669	3.07918	1.68771	Themis	0	FALSE	FALSE	0.218688	0.218688	2.05221	0.901091	2.27747	0.022758	0.09224
0.366963	0.062425	0.0598961	4.7603	1.35342	Nuak2	0.062425	TRUE	FALSE	0.0791096	0.0791096	2.05076	0.34035	6.02544	1.68649e-09	4.18342e-08
0.978048	0.323633	0.00238294	8.48984	1.50301	C3	0.323633	FALSE	FALSE	0.0177416	0.323633	2.04817	0.521229	3.9295	8.51218e-05	0.000887543
0.422506	-0.064656	0.205491	4.56099	1.36349	Gm47626	0	FALSE	FALSE	0.0889837	0.0889837	2.04765	0.495374	4.13354	3.57224e-05	0.000404394
0.848129	0.223339	0.0593704	4.93506	1.4636	Il21r	0.223339	FALSE	FALSE	0.0715024	0.223339	2.04252	0.485377	4.20811	2.57516e-05	0.000304942
0.336199	-0.0825723	0.194639	4.49867	1.33466	Cgas	0	FALSE	FALSE	0.092357	0.092357	2.04174	0.489043	4.17498	2.98017e-05	0.000345643
9.40539	1.57874	1.55639	2.06791	3.59836	Gm47939	1.57874	TRUE	FALSE	0.393103	1.57874	2.0388	1.61636	1.26135	0.207181	0.432353
0.0595579	0.0019941	0.0178585	6.97967	1.25988	Cd44	0.0019941	FALSE	FALSE	0.0261431	0.0261431	2.03715	0.191489	10.6385	1.97338e-26	1.60721e-24
1.08721	0.162639	0.199763	4.3428	1.51392	Xcr1	0.162639	TRUE	FALSE	0.101444	0.162639	2.03479	0.549547	3.70267	0.000213338	0.00196948
0.833213	-0.00765128	0.285389	3.28809	1.44983	Pced1b	0	FALSE	FALSE	0.193064	0.193064	2.03431	0.631436	3.22172	0.00127423	0.00898518
0.0859972	0.0131039	0.0155619	7.74213	1.26112	Trafd1	0.0131039	TRUE	FALSE	0.0205097	0.0205097	2.03275	0.173377	11.7244	9.55206e-32	9.86149e-30
0.0717739	-0.0158616	0.0397862	6.46346	1.25384	Crybg1	0	FALSE	FALSE	0.0321226	0.0321226	2.02969	0.244794	8.29143	1.11894e-16	5.54176e-15
0.134394	0.0211149	0.0236831	3.74381	1.2677	B4galt5	0.0211149	FALSE	FALSE	0.146458	0.146458	2.02822	0.376543	5.38642	7.18748e-08	1.43358e-06
1.36757	0.150184	0.305671	3.62977	1.57446	Kcnk13	0.150184	TRUE	FALSE	0.157033	0.157033	2.02696	0.620957	3.26425	0.00109753	0.00792208
0.0706796	0.0166954	0.00686444	8.28653	1.24969	Dbnl	0.0166954	TRUE	FALSE	0.0182627	0.0182627	2.02651	0.144704	14.0045	1.46327e-44	2.18893e-42
6.79031	1.90214	0.361297	1.59984	2.92949	AC154187.1	1.90214	FALSE	FALSE	0.511133	1.90214	2.02642	1.37339	1.47549	0.140082	0.33696
2.58679	0.5195	0.342762	5.08927	1.87399	Unc13d	0.5195	FALSE	FALSE	0.0655211	0.5195	2.02262	0.847674	2.38608	0.017029	0.073772
0.0303486	-0.0144298	0.0245461	4.76579	1.23323	Dse	0	FALSE	FALSE	0.0788561	0.0788561	2.02125	0.293545	6.88567	5.75156e-12	1.84908e-10
0.914968	0.149579	0.155411	6.30829	1.45229	Otulinl	0.149579	FALSE	FALSE	0.0343216	0.149579	2.01952	0.50414	4.00588	6.1788e-05	0.00066506
0.657775	0.171458	0.0478005	6.05975	1.38794	Krt8	0.171458	FALSE	FALSE	0.0383946	0.171458	2.01948	0.427452	4.72447	2.30717e-06	3.47975e-05
2.69108	0.717422	0.179606	2.44527	1.89569	Foxm1	0.717422	TRUE	FALSE	0.316843	0.717422	2.01901	0.864594	2.33521	0.0195325	0.0822363
0.213435	-0.00644677	0.0775918	7.38026	1.27376	Myo1f	0	FALSE	FALSE	0.0228072	0.0228072	2.01693	0.28925	6.97296	3.10345e-12	1.02933e-10
0.220761	-0.0521124	0.1257	4.77817	1.27272	Pstpip1	0	FALSE	FALSE	0.0782886	0.0782886	2.01456	0.412299	4.88616	1.02821e-06	1.66191e-05
0.156654	-0.0391823	0.0914004	6.02129	1.25341	Mcm5	0	FALSE	FALSE	0.0391078	0.0391078	2.01184	0.329783	6.10048	1.05748e-09	2.69143e-08
0.378393	-0.209253	0.335384	2.9297	1.30687	Hap1	0	FALSE	FALSE	0.238904	0.238904	2.0102	0.69179	2.90579	0.00366323	0.0212265
0.0459438	0.0086854	0.00662921	8.57097	1.22302	Cd53	0.0086854	TRUE	FALSE	0.0175716	0.0175716	2.00958	0.142012	14.1508	1.84551e-45	2.94078e-43
0.111769	0.0132371	0.0240193	6.75675	1.23859	Sbno2	0.0132371	TRUE	FALSE	0.0284394	0.0284394	2.00885	0.209083	9.60792	7.40318e-22	4.88876e-20
2.58344	0.263262	0.597886	4.39826	1.85569	Psme2b	0.263262	FALSE	FALSE	0.0981013	0.263262	2.00817	0.847126	2.37057	0.0177608	0.0762895
0.550024	-0.0960887	0.27943	3.58871	1.34606	Gm16675	0	FALSE	FALSE	0.16101	0.16101	2.00712	0.605833	3.31299	0.000923058	0.00684819
0.101781	0.0305317	0.0033952	9.16763	1.23155	Clec2d	0.0305317	TRUE	FALSE	0.0168135	0.0305317	2.00508	0.168144	11.9248	8.78968e-33	9.47476e-31
0.818103	-0.0836609	0.356362	4.01517	1.4093	Bin2	0	FALSE	FALSE	0.123915	0.123915	2.00397	0.632638	3.16765	0.00153678	0.0104302
0.263692	0.0382746	0.0496227	6.21889	1.26556	Alox5ap	0.0382746	TRUE	FALSE	0.0356936	0.0382746	1.9997	0.270643	7.38869	1.48283e-13	5.7056e-12
0.767964	-0.0428408	0.298829	4.75527	1.38681	Tlr6	0	FALSE	FALSE	0.0793425	0.0793425	1.99568	0.561376	3.55498	0.000378012	0.00322002
0.046888	-0.060053	0.0756823	1.87666	1.20469	Acot4	0	FALSE	FALSE	0.437902	0.437902	1.99413	0.654207	3.04816	0.00230245	0.0145994
0.199833	-0.017758	0.0843691	4.64547	1.24145	9130002K18Rik	0	FALSE	FALSE	0.0846332	0.0846332	1.9929	0.37528	5.31043	1.09364e-07	2.09579e-06
0.00036983	-0.0150111	0.0151344	7.52579	1.17323	Arhgap30	0	FALSE	FALSE	0.0218009	0.0218009	1.97749	0.175441	11.2716	1.81333e-29	1.6825e-27
0.716796	0.0958936	0.143038	3.04489	1.35096	Pou2f2	0.0958936	TRUE	FALSE	0.223181	0.223181	1.97633	0.552434	3.5775	0.000346896	0.00300383
0.138642	0.0182448	0.0279692	7.69104	1.20635	Bst1	0.0182448	TRUE	FALSE	0.0207932	0.0207932	1.97627	0.201582	9.80378	1.08446e-22	7.46395e-21
0.395482	-0.0621904	0.194018	4.50188	1.26852	Gins3	0	FALSE	FALSE	0.0921802	0.0921802	1.97455	0.488363	4.0432	5.27267e-05	0.000575129
0.228515	0.0563856	0.0197861	8.14157	1.22611	Casp12	0.0563856	FALSE	FALSE	0.0187294	0.0563856	1.97399	0.251945	7.83498	4.68918e-15	2.05204e-13
0.557455	0.148024	0.0377942	6.94596	1.30808	Clec7a	0.148024	FALSE	FALSE	0.0264659	0.148024	1.97376	0.393508	5.0158	5.28131e-07	8.95076e-06
0.12867	0.0243607	0.0185292	7.40372	1.19628	Ifi30	0.0243607	TRUE	FALSE	0.0226372	0.0243607	1.96987	0.189054	10.4196	2.01872e-25	1.52549e-23
0.699949	0.201838	0.0314785	7.42877	1.33604	Ms4a7	0.201838	FALSE	FALSE	0.0224591	0.201838	1.96727	0.440942	4.46152	8.13793e-06	0.000108512
10.9566	3.13728	0.514921	2.39738	3.89828	Gm44958	3.13728	FALSE	FALSE	0.3257	3.13728	1.96565	1.74456	1.12673	0.259858	0.498367
0.434924	0.11041	0.0345652	7.37322	1.2669	Tor3a	0.11041	FALSE	FALSE	0.0228588	0.11041	1.96483	0.347581	5.65289	1.57775e-08	3.43683e-07
0.933619	0.0486596	0.262547	3.32445	1.3814	Fkbp1b	0.0486596	FALSE	FALSE	0.188898	0.188898	1.95618	0.613355	3.18932	0.0014261	0.00982913
0.0319787	-0.000805425	0.011465	7.24684	1.15544	Cndp2	0	FALSE	FALSE	0.0238291	0.0238291	1.95572	0.171499	11.4037	4.00761e-30	3.81503e-28
6.78728	2.19976	0.062669	5.79887	2.84209	Hp	2.19976	FALSE	FALSE	0.043818	2.19976	1.95386	1.37308	1.42298	0.154743	0.358856
0.980353	0.105686	0.221098	5.78502	1.38728	Gins2	0.105686	FALSE	FALSE	0.0441461	0.105686	1.95123	0.521843	3.73912	0.000184664	0.00173648
2.46128	0.585915	0.23451	0.945841	1.75721	Olr1	0.585915	TRUE	FALSE	0.731262	0.731262	1.95097	0.897112	2.17472	0.0296508	0.113299
0.693128	-0.0660577	0.2971	3.23586	1.31043	Rad54l	0	FALSE	FALSE	0.199197	0.199197	1.94692	0.643103	3.02738	0.00246684	0.0154414
0.0663951	0.0186274	0.0035043	10.0529	1.15215	C1qb	0.0186274	TRUE	FALSE	0.0164571	0.0186274	1.94555	0.135805	14.326	1.50449e-46	2.45064e-44
1.17599	0.307221	0.0847769	6.56889	1.42707	Ddx60	0.307221	FALSE	FALSE	0.0307243	0.307221	1.94343	0.571546	3.4003	0.000673119	0.00524889
0.679744	0.0550273	0.171554	3.96761	1.30242	Cytip	0.0550273	TRUE	FALSE	0.127598	0.127598	1.94292	0.499293	3.89134	9.9692e-05	0.00101846
0.855639	-0.0470625	0.332275	1.25562	1.3449	Lockd	0	FALSE	FALSE	0.617923	0.617923	1.94164	0.889849	2.18199	0.0291105	0.111805
0.825856	0.0235292	0.251756	4.27329	1.33178	Tnfsf13b	0.0235292	FALSE	FALSE	0.105813	0.105813	1.93676	0.54587	3.54803	0.000388129	0.0032871
0.110218	-0.0409204	0.0776599	5.68223	1.15054	Gpsm3	0	FALSE	FALSE	0.0467084	0.0467084	1.93476	0.321932	6.00984	1.85708e-09	4.58329e-08
0.183881	-0.00590973	0.0672035	5.72219	1.16867	Sowahc	0	FALSE	FALSE	0.0456859	0.0456859	1.93451	0.306716	6.30719	2.84153e-10	7.77181e-09
9.69444	2.55524	0.676239	2.16934	3.54543	Iglc1	2.55524	FALSE	FALSE	0.371094	2.55524	1.93376	1.64101	1.1784	0.238639	0.473179
1.32267	0.279486	0.161402	5.59219	1.45128	Oas1b	0.279486	FALSE	FALSE	0.049134	0.279486	1.93271	0.606141	3.18855	0.00142988	0.00984134
0.159193	-0.0613102	0.114375	5.0369	1.1598	Btk	0	FALSE	FALSE	0.0674797	0.0674797	1.93218	0.389288	4.96338	6.92768e-07	1.14498e-05
0.1837	-0.00128537	0.0625186	5.39147	1.16579	Rbl1	0	FALSE	FALSE	0.0551285	0.0551285	1.93207	0.313112	6.17052	6.80648e-10	1.79144e-08
2.41894	0.371831	0.434483	2.37576	1.72431	Gm43633	0.371831	TRUE	FALSE	0.329772	0.371831	1.93182	0.819712	2.3567	0.018438	0.0786444
1.67945	-1.70902	2.26884	3.42948	1.53906	Gm4149	0	FALSE	FALSE	0.177322	0.177322	1.93149	1.42775	1.35283	0.176111	0.3914
0.650131	0.152723	0.0639873	5.08513	1.28117	Gm44751	0.152723	FALSE	FALSE	0.0656732	0.152723	1.93101	0.424961	4.54397	5.52037e-06	7.64362e-05
0.080735	-0.0114858	0.0383974	5.46553	1.13751	Acsl5	0	FALSE	FALSE	0.052825	0.052825	1.92988	0.275715	6.99955	2.56789e-12	8.59481e-11
0.207973	0.0568105	0.0125137	8.98429	1.16519	Ifi205	0.0568105	FALSE	FALSE	0.016971	0.0568105	1.92631	0.240354	8.01444	1.10637e-15	5.05275e-14
0.385964	-0.166637	0.295291	3.31267	1.20949	Cxcr3	0	FALSE	FALSE	0.190239	0.190239	1.92613	0.636089	3.02809	0.00246105	0.0154118
9.92194	2.68801	0.619306	3.91615	3.59186	Acsm3	2.68801	FALSE	FALSE	0.131714	2.68801	1.92473	1.66015	1.15937	0.246304	0.481764
0.527463	0.13868	0.037141	6.21741	1.24083	Mki67	0.13868	FALSE	FALSE	0.0357171	0.13868	1.92264	0.382776	5.02289	5.09009e-07	8.65669e-06
0.312266	0.0947485	0.00934011	7.75902	1.18338	Plbd1	0.0947485	FALSE	FALSE	0.0204188	0.0947485	1.91947	0.294517	6.51735	7.1559e-11	2.08146e-09
2.01534	0.366937	0.304845	4.77729	1.6083	Csf2rb	0.366937	FALSE	FALSE	0.0783287	0.366937	1.91873	0.74821	2.56443	0.0103345	0.0495112
0.0825061	-0.0154903	0.0429923	7.2069	1.12148	AU020206	0	FALSE	FALSE	0.024151	0.024151	1.9156	0.236543	8.0983	5.57304e-16	2.61025e-14
12.3994	3.97612	0.157022	2.60333	4.19532	Adrb3	3.97612	FALSE	FALSE	0.289158	3.97612	1.9109	1.85588	1.02965	0.303176	0.545411
0.969875	0.150399	0.172893	3.22357	1.33003	Carmil1	0.150399	TRUE	FALSE	0.200667	0.200667	1.904	0.557943	3.41253	0.000643618	0.00505921
0.464561	0.139452	0.0154017	5.8565	1.20126	C2	0.139452	FALSE	FALSE	0.0424962	0.139452	1.90186	0.359228	5.29429	1.19479e-07	2.26885e-06
0.0447419	-0.044866	0.0597799	6.73033	1.09546	Trex1	0	FALSE	FALSE	0.0287395	0.0287395	1.90112	0.271599	6.99972	2.56483e-12	8.59481e-11
0.056436	0.0132783	0.00553365	8.38736	1.09605	Cyba	0.0132783	TRUE	FALSE	0.0179863	0.0179863	1.89907	0.14	13.5648	6.47239e-42	9.03669e-40
0.324339	-0.0368971	0.14501	4.77336	1.16302	Slc7a8	0	FALSE	FALSE	0.0785086	0.0785086	1.89906	0.431585	4.40021	1.08148e-05	0.000140181
0.505083	0.072768	0.0955928	5.35722	1.20805	Setdb2	0.072768	TRUE	FALSE	0.0562287	0.072768	1.89893	0.374567	5.06967	3.98505e-07	6.95485e-06
2.8554	0.539124	0.412676	3.47887	1.79401	Gm6377	0.539124	FALSE	FALSE	0.172106	0.539124	1.89751	0.890599	2.1306	0.0331224	0.123078
0.162781	-0.0140808	0.0683413	4.70138	1.1188	Sema4a	0	FALSE	FALSE	0.0818893	0.0818893	1.8957	0.353825	5.35773	8.42758e-08	1.65393e-06
0.840134	-0.67429	0.954335	2.98471	1.28219	Lrrc4	0	FALSE	FALSE	0.231273	0.231273	1.89046	0.993985	1.9019	0.0571841	0.182879
0.974111	0.322163	0.0025402	9.83084	1.31458	AA474408	0.322163	FALSE	FALSE	0.0164902	0.322163	1.88949	0.520179	3.63239	0.000280809	0.00251016
0.184356	-0.028638	0.0900899	4.83269	1.11527	Tnfrsf14	0	FALSE	FALSE	0.0758458	0.0758458	1.88784	0.37186	5.07675	3.83942e-07	6.70868e-06
0.233246	0.0765772	0.00117139	10.6297	1.12299	Ifitm3	0.0765772	FALSE	FALSE	0.0165409	0.0765772	1.88386	0.25454	7.40105	1.35109e-13	5.25334e-12
3.437	0.637768	0.507899	2.0858	1.92312	Gpr176	0.637768	TRUE	FALSE	0.389136	0.637768	1.88315	0.977099	1.92728	0.0539442	0.175271
0.576946	0.119491	0.0728249	5.41624	1.20767	Tnip3	0.119491	FALSE	FALSE	0.0543464	0.119491	1.88276	0.400328	4.70304	2.56318e-06	3.82001e-05
0.836745	-0.63939	0.918305	2.97413	1.26983	Kifc1	0	FALSE	FALSE	0.232723	0.232723	1.88028	0.979383	1.91987	0.0548749	0.177665
0.655013	0.153738	0.0645995	6.00645	1.22237	Rps6ka1	0.153738	FALSE	FALSE	0.0393902	0.153738	1.87849	0.426554	4.40389	1.06328e-05	0.000138435
2.04241	-2.70985	3.39065	6.36903	1.56713	Gm42927	0	FALSE	FALSE	0.0334367	0.0334367	1.87663	1.6892	1.11096	0.266587	0.506436
0.736697	-0.259412	0.504977	3.34915	1.23967	Stk32c	0	FALSE	FALSE	0.186114	0.186114	1.87572	0.758887	2.47167	0.0134484	0.0612342
0.146279	0.039384	0.0093756	7.8629	1.0874	Nmi	0.039384	TRUE	FALSE	0.0198909	0.039384	1.87157	0.201576	9.28466	1.62226e-20	1.00347e-18
12.5432	4.02819	0.152878	2.59849	4.18525	A130077B15Rik	4.02819	FALSE	FALSE	0.289971	4.02819	1.87034	1.86661	1.002	0.316344	0.559489
0.765238	-0.00588597	0.260965	4.52225	1.23994	Cd226	0	FALSE	FALSE	0.091064	0.091064	1.86961	0.541625	3.45185	0.000556747	0.00449037
0.113723	0.0190605	0.018847	7.99168	1.07676	Znfx1	0.0190605	TRUE	FALSE	0.0193087	0.0193087	1.86934	0.178316	10.4833	1.03084e-25	8.12483e-24
0.142406	-0.0447301	0.0921988	5.32821	1.08029	Ifitm1	0	FALSE	FALSE	0.057177	0.057177	1.86609	0.352817	5.28912	1.22904e-07	2.32805e-06
0.506767	0.141123	0.0277991	6.81281	1.17087	Hmox1	0.141123	FALSE	FALSE	0.0278237	0.141123	1.86563	0.375191	4.97248	6.61008e-07	1.09744e-05
0.587048	0.0011207	0.194562	3.432	1.18539	Cdca3	0.0011207	FALSE	FALSE	0.177052	0.177052	1.86067	0.556487	3.3436	0.000826998	0.0062526
1.06999	-0.0307858	0.387449	3.54409	1.30349	Btla	0	FALSE	FALSE	0.165436	0.165436	1.85831	0.678777	2.73773	0.00618639	0.0325529
0.0189385	-0.0111352	0.017448	6.16852	1.04061	Tgfbi	0	FALSE	FALSE	0.0365091	0.0365091	1.8582	0.212048	8.76313	1.89907e-18	1.04663e-16
0.0124641	-0.0497967	0.0539514	6.13741	1.03764	Clec5a	0	FALSE	FALSE	0.0370299	0.0370299	1.85699	0.27535	6.74411	1.53969e-11	4.80252e-10
4.27829	-0.27538	1.70148	2.92274	2.10144	Gm19680	0	FALSE	FALSE	0.239886	0.239886	1.85461	1.27193	1.45811	0.144811	0.343849
0.357214	-0.00647667	0.125548	5.63939	1.12089	Lrrc25	0	FALSE	FALSE	0.0478415	0.0478415	1.85435	0.38012	4.87833	1.06989e-06	1.71981e-05
1.8655	0.108963	0.51287	3.81162	1.49732	Fut4	0.108963	TRUE	FALSE	0.140484	0.140484	1.85377	0.737876	2.51231	0.0119944	0.05577
0.343499	-0.24777	0.36227	3.51963	1.11679	S1pr4	0	FALSE	FALSE	0.167909	0.167909	1.85375	0.664692	2.78889	0.00528896	0.0285349
7.87444	2.56654	0.0582734	0.973811	2.99534	Chil3	2.56654	FALSE	FALSE	0.720291	2.56654	1.84999	1.47897	1.25086	0.210984	0.4375
11.947	3.78447	0.197857	2.4032	4.01235	Gm48501	3.78447	FALSE	FALSE	0.324611	3.78447	1.84897	1.82171	1.01497	0.310122	0.553561
0.384449	-0.0423388	0.170488	2.01904	1.12101	Tvp23a	0	FALSE	FALSE	0.404129	0.404129	1.84833	0.691988	2.67104	0.00756157	0.0386246
0.435949	-0.0549775	0.200294	2.17308	1.13373	Apobr	0	FALSE	FALSE	0.370304	0.370304	1.84819	0.689564	2.68024	0.00735705	0.0377509
4.0916	1.03109	0.332772	4.40618	2.04639	2200002D01Rik	1.03109	FALSE	FALSE	0.0976337	1.03109	1.84706	1.06609	1.73255	0.0831758	0.237645
0.0260869	-0.0634647	0.0721603	4.50893	1.02997	Ifi208	0	FALSE	FALSE	0.0917918	0.0917918	1.84703	0.369631	4.99696	5.82426e-07	9.74698e-06
0.569558	0.166917	0.0229352	7.18191	1.16453	Cd68	0.166917	FALSE	FALSE	0.0243563	0.166917	1.84584	0.397757	4.64063	3.47347e-06	5.01686e-05
0.505964	0.136534	0.0321201	5.85523	1.14812	Gm42047	0.136534	FALSE	FALSE	0.0425248	0.136534	1.84538	0.374894	4.92241	8.54829e-07	1.39864e-05
1.10997	0.267828	0.102162	3.8663	1.29899	Rasgrp1	0.267828	TRUE	FALSE	0.135831	0.267828	1.84526	0.55527	3.32318	0.000889989	0.00665015
6.77895	1.9643	0.295353	1.70497	2.71099	Gm13091	1.9643	FALSE	FALSE	0.482086	1.9643	1.84051	1.37224	1.34125	0.17984	0.396275
0.734165	0.14387	0.100852	4.97403	1.19907	Ccna2	0.14387	FALSE	FALSE	0.0699289	0.14387	1.83986	0.451591	4.07417	4.61788e-05	0.000510347
0.183146	0.0421975	0.0188511	7.5563	1.06107	Glipr2	0.0421975	TRUE	FALSE	0.0216042	0.0421975	1.83964	0.225552	8.15615	3.4587e-16	1.64093e-14
7.89045	2.45935	0.170802	1.99477	2.98551	Gm49760	2.45935	FALSE	FALSE	0.409712	2.45935	1.83748	1.48047	1.24115	0.214552	0.442568
0.183842	0.0318201	0.0294604	6.60395	1.05273	Tifa	0.0318201	TRUE	FALSE	0.0302717	0.0318201	1.83192	0.22598	8.10652	5.20893e-16	2.44753e-14
0.731824	-0.607667	0.851609	2.81861	1.18852	Ebi3	0	FALSE	FALSE	0.255028	0.255028	1.83081	0.960311	1.90648	0.0565885	0.181331
0.545252	-0.00274702	0.184498	3.98412	1.14068	Gna15	0	FALSE	FALSE	0.126307	0.126307	1.82972	0.508924	3.59527	0.000324055	0.00283408
0.426082	0.116144	0.0258837	6.42056	1.10641	Cebpb	0.116144	FALSE	FALSE	0.0327112	0.116144	1.82564	0.344029	5.30664	1.11664e-07	2.13427e-06
0.345628	-0.0158974	0.131107	4.23714	1.08514	Phf11c	0	FALSE	FALSE	0.108166	0.108166	1.82458	0.446535	4.08609	4.3871e-05	0.000486497
0.343685	0.0443799	0.0701819	7.09921	1.0841	Dram1	0.0443799	TRUE	FALSE	0.0250583	0.0443799	1.82408	0.308979	5.90356	3.55738e-09	8.42507e-08
1.06662	0.0627578	0.292783	3.94896	1.26051	Dhrs9	0.0627578	TRUE	FALSE	0.129074	0.129074	1.82013	0.592915	3.06979	0.00214207	0.0136965
0.117254	0.0366329	0.00245162	10.3568	1.02285	C1qa	0.0366329	FALSE	FALSE	0.0164709	0.0366329	1.81983	0.180473	10.0837	6.52438e-24	4.75858e-22
8.60261	2.55225	0.315287	2.02224	3.14369	Gm49272	2.55225	FALSE	FALSE	0.403399	2.55225	1.81937	1.54584	1.17695	0.239215	0.473887
0.0842694	0.00999796	0.0180918	7.46947	1.01379	Ifi207	0.00999796	TRUE	FALSE	0.0221769	0.0221769	1.81909	0.183186	9.93026	3.07446e-23	2.15653e-21
0.118277	0.0115975	0.0278282	6.93902	1.02111	Unc93b1	0.0115975	TRUE	FALSE	0.0265333	0.0265333	1.81801	0.212841	8.54163	1.32342e-17	6.92902e-16
0.0767729	0.0192117	0.00637926	8.36723	1.00987	Arhgdib	0.0192117	TRUE	FALSE	0.0180385	0.0192117	1.81721	0.146034	12.4438	1.51166e-35	1.74495e-33
1.03234	-0.274158	0.618271	2.95676	1.24807	Gm12592	0	FALSE	FALSE	0.235122	0.235122	1.81658	0.843304	2.15412	0.0312306	0.117909
0.258251	0.0442399	0.0418436	5.89878	1.05093	Apbb1ip	0.0442399	TRUE	FALSE	0.0415718	0.0442399	1.81325	0.267836	6.77	1.28786e-11	4.0342e-10
1.02935	0.24168	0.101436	7.50761	1.24357	Lilrb4a	0.24168	FALSE	FALSE	0.0219204	0.24168	1.81313	0.534724	3.39078	0.00069693	0.00541155
0.188509	0.0463206	0.0165159	6.62536	1.0317	Adgre1	0.0463206	TRUE	FALSE	0.0300003	0.0463206	1.81161	0.228831	7.91679	2.43726e-15	1.09939e-13
0.0444444	0.0106229	0.00419193	8.39538	0.995047	Samd9l	0.0106229	TRUE	FALSE	0.0179659	0.0179659	1.81102	0.135885	13.3275	1.60078e-40	2.15298e-38
0.915755	0.0287435	0.276508	3.80722	1.21167	Cass4	0.0287435	FALSE	FALSE	0.140865	0.140865	1.80991	0.589755	3.06892	0.00214835	0.0137259
0.192235	0.0402232	0.023855	6.12	1.02982	Cd300ld	0.0402232	TRUE	FALSE	0.0373277	0.0402232	1.80902	0.231081	7.8285	4.93723e-15	2.15416e-13
0.46018	0.0939701	0.0594231	6.85367	1.09131	Ncf2	0.0939701	FALSE	FALSE	0.027392	0.0939701	1.80394	0.35753	5.04557	4.52179e-07	7.80794e-06
2.42815	0.394542	0.414841	3.33863	1.58091	Iqgap3	0.394542	FALSE	FALSE	0.187296	0.394542	1.80173	0.821271	2.19383	0.0282474	0.109263
0.340503	-0.199606	0.313107	3.39318	1.05863	Ptpn22	0	FALSE	FALSE	0.181246	0.181246	1.80139	0.641842	2.80659	0.00500683	0.027246
0.223007	0.0276387	0.0466969	6.0853	1.02785	Nfam1	0.0276387	TRUE	FALSE	0.0379349	0.0379349	1.80009	0.265568	6.77827	1.21627e-11	3.82628e-10
0.0504941	-0.00950123	0.0263326	4.92702	0.982139	Itga4	0	FALSE	FALSE	0.0718324	0.0718324	1.7977	0.286014	6.28535	3.27125e-10	8.89732e-09
0.116133	0.029481	0.00922993	7.26749	0.992606	Cdkn1a	0.029481	TRUE	FALSE	0.0236655	0.029481	1.79218	0.179608	9.97828	1.8973e-23	1.35021e-21
0.0339097	0.0058765	0.00542674	9.42767	0.972021	Tpm3-rs7	0.0058765	FALSE	FALSE	0.0166458	0.0166458	1.79215	0.135624	13.2141	7.27042e-40	9.68949e-38
0.191767	-0.0199658	0.0838882	5.77128	1.01111	Trim34a	0	FALSE	FALSE	0.0444757	0.0444757	1.7918	0.327063	5.47847	4.29018e-08	8.84585e-07
0.45255	0.108127	0.0427226	3.60797	1.07516	Dok2	0.108127	TRUE	FALSE	0.159134	0.159134	1.79074	0.410139	4.36618	1.26439e-05	0.000161463
1.25329	0.250293	0.167471	5.3438	1.27479	Tbc1d9	0.250293	FALSE	FALSE	0.0566656	0.250293	1.79022	0.590031	3.03411	0.00241246	0.0151593
0.489515	0.0393766	0.123795	6.21267	1.08286	Arid5a	0.0393766	TRUE	FALSE	0.0357925	0.0393766	1.7893	0.36875	4.85234	1.22013e-06	1.93793e-05
3.56813	0.406982	0.782395	2.47873	1.84648	Tnfrsf4	0.406982	TRUE	FALSE	0.310785	0.406982	1.78368	0.995564	1.79162	0.0731932	0.217209
1.11534	0.0213393	0.350442	2.78674	1.2292	Dpy19l3	0.0213393	FALSE	FALSE	0.259834	0.259834	1.77985	0.713136	2.49581	0.0125669	0.0579889
0.0627261	-0.0108049	0.0317136	4.8221	0.965609	Cd86	0	FALSE	FALSE	0.0763131	0.0763131	1.77944	0.300037	5.93075	3.01557e-09	7.22358e-08
0.599341	0.0350715	0.164709	2.60284	1.09608	Aacs	0.0350715	FALSE	FALSE	0.28924	0.28924	1.776	0.615053	2.88755	0.00388258	0.0222512
0.0577873	0.00363837	0.0156241	5.3962	0.953923	Eif2ak2	0.00363837	FALSE	FALSE	0.0549782	0.0549782	1.76963	0.24256	7.29564	2.97241e-13	1.10598e-11
0.507073	0.0920019	0.0770225	4.55643	1.06519	Nxpe5	0.0920019	TRUE	FALSE	0.0892258	0.0920019	1.76864	0.375305	4.71254	2.44653e-06	3.67481e-05
0.665174	0.0118857	0.209839	3.60493	1.10222	Ifitm6	0.0118857	FALSE	FALSE	0.159429	0.159429	1.76628	0.554728	3.18406	0.00145227	0.00996171
0.0680443	-0.0619669	0.0846483	6.15495	0.952096	Erap1	0	FALSE	FALSE	0.0367344	0.0367344	1.76549	0.318045	5.55107	2.83923e-08	5.96319e-07
0.610976	0.144409	0.0592497	5.14996	1.08732	Wdfy4	0.144409	TRUE	FALSE	0.0633186	0.144409	1.76501	0.411965	4.28436	1.83263e-05	0.0002252
0.106092	-0.0131092	0.0484732	5.8892	0.956296	Cenpj	0	FALSE	FALSE	0.0417778	0.0417778	1.76047	0.274243	6.41937	1.3684e-10	3.86527e-09
3.49287	0.257783	0.906508	3.98266	1.79951	Gm47761	0.257783	FALSE	FALSE	0.126421	0.257783	1.75717	0.985009	1.78391	0.0744384	0.219482
6.39136	1.59646	0.533993	3.17791	2.52022	Retnlg	1.59646	FALSE	FALSE	0.206212	1.59646	1.75346	1.33243	1.31598	0.18818	0.407311
0.349156	0.0294073	0.086978	5.92672	1.00937	Edem1	0.0294073	TRUE	FALSE	0.0409819	0.0409819	1.75317	0.326547	5.36881	7.92597e-08	1.56597e-06
0.427657	0.0130195	0.129533	4.4999	1.02744	Ticam2	0.0130195	FALSE	FALSE	0.0922892	0.0922892	1.75169	0.429944	4.07423	4.61665e-05	0.000510347
0.849805	0.280132	0.00313594	9.20165	1.13121	Mir6236	0.280132	FALSE	FALSE	0.0167885	0.280132	1.75001	0.485857	3.6019	0.000315899	0.00277643
2.11902	0.5183	0.188038	0.830378	1.44676	Sgo1	0.5183	TRUE	FALSE	0.778205	0.778205	1.74833	0.897331	1.94837	0.0513706	0.170052
11.7179	1.01595	2.89002	2.47258	3.84597	Gm10297	1.01595	TRUE	FALSE	0.311891	1.01595	1.74785	1.80415	0.968794	0.332648	0.576228
0.808224	-0.165791	0.435199	3.26308	1.11842	Kcnn4	0	FALSE	FALSE	0.19598	0.19598	1.74772	0.725247	2.40983	0.0159598	0.070185
0.528641	-0.142669	0.318883	3.80415	1.0481	5830432E09Rik	0	FALSE	FALSE	0.141131	0.141131	1.74732	0.619149	2.82213	0.0047706	0.0261936
6.24147	1.66148	0.419007	1.41867	2.47515	Gm49100	1.66148	FALSE	FALSE	0.565004	1.66148	1.74621	1.31672	1.32619	0.184777	0.402482
0.774231	0.0415149	0.216562	2.86954	1.10744	Tox2	0.0415149	FALSE	FALSE	0.247515	0.247515	1.74535	0.621877	2.80659	0.00500686	0.027246
14.1842	3.99549	0.732575	2.73497	4.45983	Insl3	3.99549	FALSE	FALSE	0.267821	3.99549	1.74526	1.98496	0.879245	0.379268	0.61968
0.395578	0.0844827	0.0473766	7.17085	1.01088	Nrros	0.0844827	FALSE	FALSE	0.0244481	0.0844827	1.74355	0.331486	5.25981	1.44208e-07	2.69998e-06
9.54569	2.92205	0.259844	2.20487	3.29567	Gm26873	2.92205	FALSE	FALSE	0.363659	2.92205	1.74092	1.62837	1.06912	0.285015	0.525442
0.626442	-0.0337875	0.242602	2.78275	1.0653	Napsa	0	FALSE	FALSE	0.260442	0.260442	1.74039	0.647459	2.68803	0.0071874	0.0370229
0.110021	-0.000576701	0.0372504	4.87413	0.935824	Tlr3	0	FALSE	FALSE	0.0740499	0.0740499	1.74004	0.304549	5.71348	1.10688e-08	2.46983e-07
0.0551705	-0.0632593	0.0816494	5.30514	0.918862	Lmnb1	0	FALSE	FALSE	0.057942	0.057942	1.73692	0.341066	5.09262	3.53143e-07	6.20753e-06
0.966593	0.219644	0.102554	4.30897	1.14655	Zc3h12a	0.219644	FALSE	FALSE	0.103545	0.219644	1.73676	0.518168	3.35173	0.000803097	0.00611606
0.167323	-0.198014	0.253788	3.996	0.944206	Fam72a	0	FALSE	FALSE	0.125387	0.125387	1.73433	0.56212	3.08535	0.00203316	0.0131827
0.0899204	-0.0173917	0.0473652	6.03597	0.924396	Tnfaip8l2	0	FALSE	FALSE	0.0388324	0.0388324	1.73389	0.268014	6.46942	9.83794e-11	2.84466e-09
2.13798	-0.0333067	0.745967	2.8405	1.43419	Gm15975	0	FALSE	FALSE	0.251773	0.251773	1.73175	0.911839	1.89919	0.05754	0.183817
0.510634	-0.0379674	0.208179	4.56444	1.02626	Ackr2	0	FALSE	FALSE	0.0888009	0.0888009	1.7307	0.497477	3.47896	0.00050336	0.00411559
0.969437	0.205096	0.118049	4.65324	1.138	Spsb2	0.205096	TRUE	FALSE	0.0842455	0.205096	1.72785	0.51893	3.32964	0.000869594	0.00652994
0.11104	0.00241157	0.0346019	6.16807	0.922233	Il18r1	0.00241157	FALSE	FALSE	0.0365165	0.0365165	1.72672	0.243445	7.09288	1.31347e-12	4.50946e-11
0.243363	0.0544477	0.0266734	7.18465	0.954162	Adar	0.0544477	TRUE	FALSE	0.0243336	0.0544477	1.72561	0.260002	6.63693	3.20294e-11	9.80274e-10
0.93137	0.168785	0.141671	4.1373	1.12444	Ccnb2	0.168785	TRUE	FALSE	0.114966	0.168785	1.72394	0.508639	3.38932	0.000700651	0.00543755
0.241573	-0.0782255	0.15875	3.42694	0.950699	Armc7	0	FALSE	FALSE	0.177594	0.177594	1.7227	0.529421	3.25393	0.0011382	0.00815944
0.0887508	-0.0129171	0.0425007	5.92592	0.91245	Rassf5	0	FALSE	FALSE	0.0409986	0.0409986	1.72266	0.263785	6.53052	6.55425e-11	1.92556e-09
1.72178	0.349197	0.22473	2.4488	1.3198	Hells	0.349197	TRUE	FALSE	0.316197	0.349197	1.72178	0.691572	2.48966	0.0127866	0.0587622
0.163394	-0.030889	0.0853537	4.56802	0.927999	E2f1	0	FALSE	FALSE	0.0886121	0.0886121	1.71964	0.380751	4.51644	6.28868e-06	8.61608e-05
0.443567	0.0038417	0.144014	6.17958	0.998023	Csrnp1	0.0038417	FALSE	FALSE	0.0363271	0.0363271	1.71962	0.387665	4.43585	9.17103e-06	0.000121233
0.4621	0.153012	0.00102103	10.2016	1.00242	Lars2	0.153012	FALSE	FALSE	0.0164554	0.153012	1.71939	0.358275	4.79908	1.59399e-06	2.47803e-05
0.0580647	-0.245991	0.265346	3.35667	0.899622	Nlrc4	0	FALSE	FALSE	0.185275	0.185275	1.71766	0.612794	2.80299	0.00506306	0.0275007
5.6006	-0.547787	2.41465	3.56901	2.2846	Gm48132	0	FALSE	FALSE	0.162951	0.162951	1.71702	1.46561	1.17154	0.241381	0.476451
0.294937	0.00984909	0.0884634	6.28086	0.95714	Ppfia4	0.00984909	FALSE	FALSE	0.0347332	0.0347332	1.71601	0.320412	5.35563	8.52567e-08	1.66608e-06
0.49651	0.144146	0.0213571	7.59838	1.00245	C3ar1	0.144146	FALSE	FALSE	0.0213409	0.144146	1.71107	0.371375	4.60738	4.07781e-06	5.80395e-05
0.582391	0.111944	0.0821859	4.26406	1.02285	Naip5	0.111944	TRUE	FALSE	0.106408	0.111944	1.71002	0.402213	4.25152	2.12322e-05	0.000255764
3.00894	0.403408	0.599572	2.79657	1.62815	Cdkn2b	0.403408	TRUE	FALSE	0.258343	0.403408	1.70872	0.91423	1.86903	0.0616193	0.192478
1.2868	0.19096	0.237973	3.17577	1.1973	Psd4	0.19096	TRUE	FALSE	0.206476	0.206476	1.70841	0.608584	2.80719	0.00499751	0.0272337
6.47083	1.66577	0.491175	1.64926	2.48598	Gm12580	1.66577	FALSE	FALSE	0.497281	1.66577	1.70125	1.34069	1.26894	0.204464	0.428962
2.77864	0.370473	0.55574	2.42323	1.56188	Gm38158	0.370473	TRUE	FALSE	0.320891	0.370473	1.70021	0.878547	1.93526	0.0529588	0.173337
1.41535	0.129094	0.342688	4.29466	1.22017	Cd247	0.129094	TRUE	FALSE	0.104448	0.129094	1.69935	0.627018	2.7102	0.00672422	0.0350061
0.17977	0.041437	0.0184862	7.28665	0.911039	Ptprj	0.041437	TRUE	FALSE	0.0235153	0.041437	1.69911	0.223464	7.60354	2.88148e-14	1.18326e-12
1.21007	0.373311	0.0300466	10.1371	1.16751	AY036118	0.373311	FALSE	FALSE	0.0164541	0.373311	1.69803	0.579768	2.9288	0.00340271	0.0200256
0.0822239	0.00952349	0.0178845	6.68547	0.883415	Cfp	0.00952349	FALSE	FALSE	0.0292644	0.0292644	1.69594	0.198219	8.55587	1.16985e-17	6.14694e-16
0.206756	-0.129605	0.198523	0.834913	0.911967	Ddias	0	FALSE	FALSE	0.776311	0.776311	1.6934	0.901311	1.87882	0.0602697	0.189523
0.229868	0.00701702	0.0696057	4.6267	0.917271	Gm6548	0.00701702	FALSE	FALSE	0.0855779	0.0855779	1.69293	0.35961	4.70768	2.50555e-06	3.74427e-05
0.196975	-0.211437	0.277095	3.43251	0.907966	Pilra	0	FALSE	FALSE	0.176997	0.176997	1.69186	0.61515	2.75033	0.00595358	0.0315658
0.132019	0.0162569	0.0277496	6.21342	0.89094	Ripk2	0.0162569	TRUE	FALSE	0.0357805	0.0357805	1.69109	0.230091	7.34966	1.98706e-13	7.48853e-12
0.401543	0.124017	0.00983043	7.39467	0.957742	Sdc4	0.124017	FALSE	FALSE	0.0227024	0.124017	1.69052	0.333976	5.0618	4.15317e-07	7.23105e-06
0.210175	0.0637216	0.00633682	6.29795	0.909284	Sdc3	0.0637216	TRUE	FALSE	0.0344759	0.0637216	1.68991	0.241624	6.99398	2.67195e-12	8.92273e-11
0.61966	0.108565	0.0979888	5.29791	1.01084	Zmynd15	0.108565	TRUE	FALSE	0.0581838	0.108565	1.68911	0.414883	4.0713	4.67523e-05	0.000515329
0.247479	0.0795274	0.00296544	7.85314	0.917722	Grn	0.0795274	FALSE	FALSE	0.0199383	0.0795274	1.68904	0.262191	6.44201	1.17904e-10	3.38252e-09
0.747766	0.165171	0.0840844	5.08804	1.0393	Daxx	0.165171	FALSE	FALSE	0.0655664	0.165171	1.68558	0.455755	3.69844	0.000216927	0.00199758
0.252517	0.0322828	0.0518895	5.56576	0.91298	Ms4a4a	0.0322828	TRUE	FALSE	0.0498777	0.0498777	1.6831	0.291215	5.7796	7.48799e-09	1.69666e-07
0.0664747	0.0189156	0.00324263	9.16243	0.864212	Ctsz	0.0189156	TRUE	FALSE	0.0168174	0.0189156	1.68087	0.135887	12.3696	3.8165e-35	4.3372e-33
0.200423	0.00363746	0.0631701	5.33048	0.897457	Nubp1	0.00363746	FALSE	FALSE	0.0571024	0.0571024	1.68063	0.316587	5.30858	1.1048e-07	2.11442e-06
0.225674	-0.282447	0.357672	5.76603	0.902262	Polr3h	0	FALSE	FALSE	0.0446027	0.0446027	1.67913	0.578989	2.90011	0.00373037	0.0215728
1.07585	0.25388	0.104735	5.49743	1.11447	Csf2ra	0.25388	FALSE	FALSE	0.0518654	0.25388	1.67879	0.546668	3.07096	0.00213374	0.0136656
0.346955	0.00898152	0.10667	4.58041	0.931782	Nuf2	0.00898152	FALSE	FALSE	0.087961	0.087961	1.67834	0.402731	4.16738	3.0812e-05	0.000356295
0.0802731	0.0208065	0.00595118	8.3387	0.864228	Dnajb1	0.0208065	TRUE	FALSE	0.0181151	0.0208065	1.67746	0.149325	11.2336	2.78977e-29	2.55613e-27
0.156851	0.00839535	0.0438884	7.41923	0.879095	9930111J21Rik2	0.00839535	FALSE	FALSE	0.0225265	0.0225265	1.6732	0.235257	7.11224	1.14178e-12	3.94775e-11
0.225868	-0.0355249	0.110814	5.63356	0.896254	Fam241a	0	FALSE	FALSE	0.0479985	0.0479985	1.67311	0.363791	4.59909	4.24336e-06	6.02204e-05
0.265599	0.0837437	0.00478936	8.72472	0.905952	Tspo	0.0837437	FALSE	FALSE	0.0173006	0.0837437	1.67287	0.27162	6.15887	7.32644e-10	1.91113e-08
1.56802	0.315192	0.207481	4.70706	1.23048	Myc	0.315192	FALSE	FALSE	0.0816162	0.315192	1.6718	0.659971	2.53314	0.0113045	0.0532705
0.0138183	-0.0059765	0.0105826	8.36537	0.839751	Irf9	0	FALSE	FALSE	0.0180434	0.0180434	1.66963	0.154451	10.8101	3.08347e-27	2.59791e-25
0.0132137	-0.00625798	0.0106625	8.66788	0.837791	Sp100	0	FALSE	FALSE	0.0173934	0.0173934	1.66782	0.152905	10.9075	1.06078e-27	9.25659e-26
0.0592522	-0.0188697	0.0386204	6.95604	0.845729	Ptk2b	0	FALSE	FALSE	0.0263685	0.0263685	1.66425	0.232717	7.15137	8.59187e-13	2.99185e-11
0.262948	-0.00938524	0.0970347	5.15605	0.894445	Ube2c	0	FALSE	FALSE	0.0631006	0.0631006	1.66204	0.365303	4.54975	5.37105e-06	7.47764e-05
0.191509	0.0271913	0.0366452	6.84707	0.874607	Rap2b	0.0271913	TRUE	FALSE	0.0274609	0.0274609	1.66005	0.231131	7.18228	6.85597e-13	2.43362e-11
0.229229	0.0053413	0.0710682	4.73271	0.874698	C1rl	0.0053413	FALSE	FALSE	0.0803971	0.0803971	1.65065	0.355276	4.6461	3.38274e-06	4.9053e-05
3.61938	0.998792	0.207669	4.22143	1.71727	Exoc3l4	0.998792	FALSE	FALSE	0.109207	0.998792	1.64563	1.00269	1.64121	0.100753	0.271116
0.0137938	-0.0839619	0.0885599	5.89091	0.815701	Rab43	0	FALSE	FALSE	0.0417411	0.0417411	1.64545	0.329521	4.99346	5.93068e-07	9.91378e-06
0.201788	-0.106323	0.173586	4.75966	0.862269	Tnfaip6	0	FALSE	FALSE	0.0791392	0.0791392	1.64501	0.458916	3.58456	0.000337642	0.00293585
0.393376	0.090764	0.0403612	5.74728	0.906645	Gm26917	0.090764	TRUE	FALSE	0.0450609	0.090764	1.64144	0.330562	4.96562	6.84824e-07	1.13441e-05
0.237128	-0.072766	0.151809	4.44349	0.867135	Nxpe3	0	FALSE	FALSE	0.0954655	0.0954655	1.64099	0.45394	3.61499	0.000300362	0.0026574
9.3784	1.30964	1.81649	1.99271	3.14682	Eif4ebp3	1.30964	TRUE	FALSE	0.410189	1.30964	1.63526	1.61404	1.01315	0.310989	0.554366
0.149417	-0.130804	0.18061	4.00646	0.837686	Plcb2	0	FALSE	FALSE	0.124581	0.124581	1.63333	0.504307	3.23876	0.0012005	0.00853505
0.0450743	-0.0233853	0.0384101	6.27893	0.809562	Tmco4	0	FALSE	FALSE	0.0347625	0.0347625	1.63125	0.246935	6.60598	3.94904e-11	1.19367e-09
0.054437	-0.18056	0.198706	3.82806	0.811377	Cdca8	0	FALSE	FALSE	0.13907	0.13907	1.63071	0.530547	3.07365	0.0021146	0.0135727
5.14049	1.52184	0.191655	4.18835	2.08074	Rtp3	1.52184	FALSE	FALSE	0.111433	1.52184	1.62852	1.19495	1.36283	0.172937	0.387262
0.033877	-0.0223766	0.0336689	7.14936	0.803938	Skap2	0	FALSE	FALSE	0.0246283	0.0246283	1.62836	0.220411	7.38784	1.49231e-13	5.72704e-12
2.08818	0.315786	0.380275	3.33316	1.315	Mxd3	0.315786	TRUE	FALSE	0.187912	0.315786	1.62579	0.761611	2.13467	0.0327882	0.122278
0.890759	0.15215	0.14477	5.64567	1.0133	Amdhd2	0.15215	FALSE	FALSE	0.047673	0.15215	1.62338	0.497426	3.26356	0.00110023	0.00793767
0.0437975	-0.0214654	0.0360646	6.57099	0.801439	Litaf	0	FALSE	FALSE	0.0306971	0.0306971	1.62326	0.23587	6.882	5.90182e-12	1.89323e-10
0.158974	0.0504607	0.00253067	9.15406	0.829845	Serpinb9	0.0504607	FALSE	FALSE	0.0168237	0.0504607	1.62286	0.210141	7.7227	1.13892e-14	4.8115e-13
1.33477	-0.0972648	0.542189	1.7404	1.12226	Ccnf	0	FALSE	FALSE	0.472645	0.472645	1.62128	0.919617	1.763	0.0779005	0.226963
11.529	1.9857	1.8573	2.34346	3.67058	Tmem254b	1.9857	FALSE	FALSE	0.335946	1.9857	1.62103	1.78955	0.905831	0.365025	0.60617
3.93799	1.08492	0.227742	2.81576	1.77198	Fjx1	1.08492	FALSE	FALSE	0.255454	1.08492	1.62016	1.04589	1.54908	0.121364	0.305539
0.184177	0.00564675	0.0557456	7.37081	0.829029	Gm49342	0.00564675	FALSE	FALSE	0.0228765	0.0228765	1.61553	0.255966	6.31152	2.763e-10	7.59955e-09
17.0321	5.54768	0.129699	1.33028	5.04047	Gm48551	5.54768	FALSE	FALSE	0.593149	5.54768	1.61496	2.17512	0.742469	0.457803	0.687845
0.789722	0.0152379	0.248003	3.24465	0.978528	Cdh3	0.0152379	FALSE	FALSE	0.198154	0.198154	1.61359	0.609752	2.6463	0.00813778	0.0408701
10.2451	3.18442	0.230603	2.11976	3.34114	Lep	3.18442	FALSE	FALSE	0.381707	3.18442	1.61232	1.68696	0.955753	0.339197	0.582139
0.0860395	0.000406819	0.028273	6.31855	0.798765	Eef1akmt4	0.000406819	FALSE	FALSE	0.0341698	0.0341698	1.60961	0.228113	7.05619	1.71125e-12	5.83416e-11
0.106236	0.0265562	0.00885578	8.63375	0.801468	Gna13	0.0265562	TRUE	FALSE	0.0174532	0.0265562	1.60718	0.171785	9.35578	8.29832e-21	5.19886e-19
0.14632	-0.114587	0.16336	3.33866	0.811186	Lrmda	0	FALSE	FALSE	0.187292	0.187292	1.60687	0.540565	2.97257	0.00295318	0.017809
0.0515016	-0.0551282	0.0722954	4.42781	0.787391	Cers6	0	FALSE	FALSE	0.0963704	0.0963704	1.60677	0.374906	4.2858	1.82085e-05	0.000224086
0.397548	0.0749085	0.0576075	5.53277	0.872511	Fen1	0.0749085	TRUE	FALSE	0.0508256	0.0749085	1.60533	0.33231	4.83081	1.35975e-06	2.14114e-05
0.0215612	-0.104419	0.111606	4.76778	0.778109	Atp10a	0	FALSE	FALSE	0.0787647	0.0787647	1.60491	0.398299	4.02941	5.59181e-05	0.00060678
0.259236	0.05447	0.0319419	7.10876	0.836834	Oas2	0.05447	TRUE	FALSE	0.0249753	0.05447	1.60419	0.268347	5.97804	2.25838e-09	5.52718e-08
1.99067	0.296372	0.367183	4.62928	1.26833	Rgs14	0.296372	FALSE	FALSE	0.0854476	0.296372	1.60278	0.743615	2.15539	0.0311316	0.117682
3.92359	0.647768	0.660096	2.66782	1.7515	Sdk1	0.647768	TRUE	FALSE	0.278516	0.647768	1.60271	1.04398	1.5352	0.124736	0.311733
0.877673	0.177086	0.115472	7.17268	0.989715	Hpgds	0.177086	FALSE	FALSE	0.0244329	0.177086	1.60239	0.493759	3.24529	0.00117331	0.00836208
0.682245	0.0614027	0.166012	2.18387	0.940679	Kif18b	0.0614027	FALSE	FALSE	0.368037	0.368037	1.6022	0.667114	2.4017	0.0163193	0.0714364
2.21342	0.569692	0.168115	4.53157	1.32204	Cd300lb	0.569692	FALSE	FALSE	0.0905587	0.569692	1.60071	0.784117	2.04142	0.0412092	0.144875
0.0692782	0.0137964	0.0092963	8.47689	0.785942	Trim12c	0.0137964	TRUE	FALSE	0.0177706	0.0177706	1.60065	0.150186	10.6578	1.60374e-26	1.31345e-24
0.14428	0.0102241	0.0378691	9.01733	0.804383	Ccl9	0.0102241	TRUE	FALSE	0.0169387	0.0169387	1.60033	0.213713	7.48821	6.98209e-14	2.78145e-12
0.0457096	-0.02137	0.0366065	5.84652	0.777629	Car13	0	FALSE	FALSE	0.0427202	0.0427202	1.59813	0.25711	6.21573	5.10876e-10	1.36172e-08
0.215709	0.0621675	0.00973546	8.24305	0.820026	Ucp2	0.0621675	FALSE	FALSE	0.0183937	0.0621675	1.59802	0.244784	6.52828	6.65288e-11	1.95062e-09
0.111947	-0.171443	0.208758	5.16941	0.794015	Plk4	0	FALSE	FALSE	0.0626238	0.0626238	1.59795	0.475554	3.36017	0.000778933	0.00595989
0.266016	0.046448	0.0422241	6.695	0.831445	Gm4739	0.046448	TRUE	FALSE	0.0291514	0.046448	1.59681	0.271833	5.87422	4.2483e-09	9.99679e-08
0.568721	0.0893591	0.100215	6.39771	0.907092	Clec4n	0.0893591	FALSE	FALSE	0.0330303	0.0893591	1.59678	0.397465	4.01741	5.88405e-05	0.000636137
2.37854	0.584564	0.208282	4.24581	1.35917	Clec4d	0.584564	FALSE	FALSE	0.107596	0.584564	1.59638	0.812838	1.96396	0.0495344	0.165963
0.269991	-0.0485035	0.138501	4.45419	0.829175	Gcfc2	0	FALSE	FALSE	0.0948537	0.0948537	1.5934	0.440978	3.61333	0.00030229	0.00267123
0.582807	0.159755	0.0345137	5.6734	0.907092	Gadd45g	0.159755	FALSE	FALSE	0.0469389	0.159755	1.5931	0.402357	3.95942	7.51315e-05	0.000791824
0.818782	0.126076	0.146851	3.33762	0.965257	B3gnt7	0.126076	TRUE	FALSE	0.187409	0.187409	1.59223	0.527779	3.01686	0.00255411	0.0158927
3.09443	0.375557	0.655921	3.07183	1.53357	Gm44873	0.375557	TRUE	FALSE	0.219645	0.375557	1.5916	0.927127	1.7167	0.0860337	0.24311
10.2852	2.05828	1.37011	2.19817	3.33068	Phtf1os	2.05828	FALSE	FALSE	0.365051	2.05828	1.591	1.69026	0.941274	0.346565	0.589812
0.109703	0.0342975	0.00227032	9.82664	0.785109	Ly6c1	0.0342975	FALSE	FALSE	0.0164912	0.0342975	1.58922	0.174566	9.10383	8.7198e-20	5.13382e-18
1.3701	0.169466	0.287233	2.91982	1.09839	Cyp7b1	0.169466	TRUE	FALSE	0.2403	0.2403	1.58731	0.663031	2.39401	0.0166651	0.0725266
2.05432	0.490565	0.19421	3.5409	1.26788	Rasd1	0.490565	FALSE	FALSE	0.165757	0.490565	1.58566	0.755411	2.09907	0.0358106	0.130658
2.36118	0.314265	0.472797	2.49541	1.34373	Vps37d	0.314265	TRUE	FALSE	0.307806	0.314265	1.58476	0.809867	1.95681	0.0503698	0.167691
0.559571	-0.0803237	0.266847	3.63623	0.890571	Naip6	0	FALSE	FALSE	0.156416	0.156416	1.58185	0.593902	2.66349	0.00773341	0.0393242
0.429193	0.0665365	0.0765277	4.77558	0.857031	Nusap1	0.0665365	TRUE	FALSE	0.078407	0.078407	1.58086	0.359322	4.39956	1.08472e-05	0.000140477
0.139268	0.0319493	0.0144734	8.04014	0.783402	Pnp	0.0319493	TRUE	FALSE	0.01911	0.0319493	1.57965	0.196687	8.03129	9.64539e-16	4.44659e-14
0.28084	-0.0693285	0.162942	4.54297	0.818451	Rgs16	0	FALSE	FALSE	0.0899442	0.0899442	1.57928	0.459063	3.44023	0.000581211	0.00465349
0.291416	0.0457881	0.0513505	5.60421	0.82063	Trim34b	0.0457881	TRUE	FALSE	0.0488004	0.0488004	1.57879	0.288893	5.46498	4.62971e-08	9.53251e-07
0.69749	-0.129727	0.362223	1.29757	0.921659	Ikzf4	0	FALSE	FALSE	0.603888	0.603888	1.57828	0.89727	1.75898	0.0785815	0.228346
1.11279	0.295645	0.0752856	5.41391	1.02016	Mcm6	0.295645	FALSE	FALSE	0.0544197	0.295645	1.57265	0.555976	2.82862	0.00467485	0.0258032
1.48803	-0.217335	0.713344	3.20616	1.11377	Gm15433	0	FALSE	FALSE	0.202765	0.202765	1.57243	0.873742	1.79965	0.0719158	0.214504
7.68967	1.97249	0.590733	3.78423	2.66332	Gpr173	1.97249	FALSE	FALSE	0.14287	1.97249	1.57152	1.46151	1.07527	0.282255	0.523383
0.475349	-0.144664	0.303114	2.48627	0.859259	Cdca7l	0	FALSE	FALSE	0.309435	0.309435	1.57101	0.714463	2.19887	0.0278873	0.108213
0.261192	0.0304188	0.0566453	5.85282	0.805363	Slc37a2	0.0304188	TRUE	FALSE	0.0425787	0.0425787	1.57063	0.287553	5.46206	4.70634e-08	9.67671e-07
0.102875	0.00822685	0.0260647	4.63473	0.763554	P2ry6	0.00822685	FALSE	FALSE	0.0851723	0.0851723	1.56826	0.304463	5.15092	2.59207e-07	4.64545e-06
0.0587409	-0.00122301	0.0208033	5.37489	0.751689	Rmdn3	0	FALSE	FALSE	0.0556584	0.0556584	1.56738	0.252424	6.2093	5.32203e-10	1.41599e-08
1.53633	0.290169	0.221941	1.84768	1.12083	Bub1	0.290169	TRUE	FALSE	0.445087	0.445087	1.56711	0.745558	2.10192	0.0355599	0.129854
0.867897	0.0378353	0.251464	5.43283	0.951559	Uhrf1	0.0378353	TRUE	FALSE	0.0538293	0.0538293	1.56481	0.504392	3.10236	0.00191983	0.0125534
0.255191	-0.418918	0.503982	3.0689	0.798364	Map3k15	0	FALSE	FALSE	0.220027	0.220027	1.56479	0.77675	2.01453	0.043954	0.151937
1.26086	0.148392	0.271893	3.16147	1.04783	Grap2	0.148392	TRUE	FALSE	0.208243	0.208243	1.56271	0.632546	2.4705	0.0134923	0.0614085
2.37139	-0.140085	0.93055	3.46418	1.32534	Dnmt3l	0	FALSE	FALSE	0.173643	0.173643	1.56257	0.95925	1.62895	0.103323	0.275204
1.30436	0.20211	0.232676	4.44122	1.05802	Spc25	0.20211	TRUE	FALSE	0.0955957	0.20211	1.56198	0.601932	2.59494	0.00946069	0.0460165
0.541088	0.027594	0.152769	4.41139	0.864986	Ptx3	0.027594	FALSE	FALSE	0.0973275	0.0973275	1.55961	0.456523	3.41627	0.000634844	0.00499829
0.349649	0.00958183	0.106968	4.84545	0.815984	Rinl	0.00958183	FALSE	FALSE	0.0752874	0.0752874	1.55839	0.389717	3.99877	6.36731e-05	0.000683344
1.27472	0.300934	0.123972	4.00242	1.04688	Ctse	0.300934	FALSE	FALSE	0.124892	0.300934	1.55799	0.595053	2.61824	0.00883836	0.0436999
0.47491	0.121262	0.0370411	5.74263	0.844173	Ccdc86	0.121262	FALSE	FALSE	0.0451759	0.121262	1.55504	0.363207	4.28141	1.8571e-05	0.000227635
0.0398154	-0.00385522	0.017127	6.86799	0.732258	1110038F14Rik	0	FALSE	FALSE	0.027244	0.027244	1.55167	0.192291	8.06938	7.06545e-16	3.27783e-14
7.81664	2.45603	0.149513	4.34349	2.6752	Cd8b1	2.45603	FALSE	FALSE	0.101402	2.45603	1.55031	1.47353	1.05211	0.292749	0.53406
0.0213187	-0.00381987	0.0109261	7.90659	0.726096	Scpep1	0	FALSE	FALSE	0.0196846	0.0196846	1.55002	0.159715	9.70489	2.87376e-22	1.94144e-20
0.279812	-0.106189	0.199459	3.62151	0.789892	Dock8	0	FALSE	FALSE	0.157826	0.157826	1.54913	0.545654	2.83903	0.00452508	0.0252235
0.217659	-0.0226887	0.0952417	3.38174	0.774066	Tnfrsf11a	0	FALSE	FALSE	0.1825	0.1825	1.54882	0.481094	3.21937	0.00128474	0.00904194
3.4112	0.975655	0.161411	3.86889	1.57119	Slc35d2	0.975655	FALSE	FALSE	0.135614	0.975655	1.54746	0.973424	1.58971	0.111901	0.289579
0.123751	-0.149626	0.190876	3.90763	0.747463	Rab39	0	FALSE	FALSE	0.132408	0.132408	1.54545	0.519041	2.97751	0.00290598	0.0175969
0.998372	0.22616	0.106631	5.45525	0.964967	C5ar1	0.22616	FALSE	FALSE	0.0531383	0.22616	1.54421	0.526617	2.93232	0.00336442	0.0198401
0.784746	0.0192762	0.242306	3.25474	0.910173	Kif15	0.0192762	FALSE	FALSE	0.19696	0.19696	1.54271	0.605025	2.54983	0.0107776	0.0512319
0.136085	0.032467	0.0128946	6.48974	0.747759	Pla2g7	0.032467	TRUE	FALSE	0.0317681	0.032467	1.54244	0.194426	7.93332	2.1336e-15	9.68377e-14
2.54239	0.453133	0.394332	2.05287	1.34759	Irs3	0.453133	TRUE	FALSE	0.396466	0.453133	1.54055	0.840369	1.83318	0.0667751	0.203688
0.0176024	-0.149119	0.154987	4.15415	0.716349	Dennd2d	0	FALSE	FALSE	0.113787	0.113787	1.54051	0.473263	3.25508	0.00113362	0.00813851
2.62634	0.628093	0.247354	3.25352	1.36626	Cd4	0.628093	FALSE	FALSE	0.197104	0.628093	1.53805	0.854131	1.80071	0.071748	0.214047
0.0408039	0.00785802	0.00574328	8.85446	0.719783	Cd47	0.00785802	FALSE	FALSE	0.0171179	0.0171179	1.53794	0.138025	11.1425	7.79196e-29	7.05125e-27
0.608916	0.04706	0.155912	4.69386	0.861704	Acp5	0.04706	TRUE	FALSE	0.0822524	0.0822524	1.53783	0.4455	3.45191	0.000556625	0.00449037
2.58315	0.568212	0.292839	3.58871	1.35357	Ackr1	0.568212	FALSE	FALSE	0.16101	0.568212	1.536	0.847079	1.81329	0.0697879	0.209845
0.23968	0.0650527	0.0148407	8.25211	0.76743	Plekho2	0.0650527	FALSE	FALSE	0.0183658	0.0650527	1.5357	0.258027	5.9517	2.65379e-09	6.39879e-08
1.02741	0.208781	0.133688	5.02327	0.963821	Cdk1	0.208781	FALSE	FALSE	0.0680013	0.208781	1.53511	0.534219	2.87356	0.00405876	0.0231343
14.9779	3.64547	1.34715	2.71772	4.451	Gm47025	3.64547	FALSE	FALSE	0.270532	3.64547	1.53465	2.03973	0.752376	0.451825	0.682952
0.101678	0.0132364	0.0206562	7.69333	0.723061	Csf1	0.0132364	TRUE	FALSE	0.0207802	0.0207802	1.52495	0.185823	8.20645	2.27825e-16	1.10961e-14
0.0450866	-0.0268549	0.0418837	5.23117	0.707506	Gm20559	0	FALSE	FALSE	0.0604563	0.0604563	1.52341	0.292033	5.21657	1.8227e-07	3.34847e-06
0.144441	0.0213811	0.0267659	5.28973	0.73197	Scly	0.0213811	TRUE	FALSE	0.0584582	0.0584582	1.523	0.266496	5.71491	1.09761e-08	2.4529e-07
0.193904	-0.0389515	0.103586	7.11115	0.743888	Rnf31	0	FALSE	FALSE	0.0249547	0.0249547	1.52251	0.327288	4.6519	3.28889e-06	4.79199e-05
11.5629	1.2834	2.57089	2.36849	3.5841	Gm37206	1.2834	FALSE	FALSE	0.331154	1.2834	1.52029	1.79218	0.84829	0.396276	0.635809
0.122844	-0.0123243	0.0532725	5.92786	0.723908	Birc3	0	FALSE	FALSE	0.0409583	0.0409583	1.52008	0.280224	5.42452	5.81089e-08	1.175e-06
0.749713	-0.073401	0.323305	3.43423	0.877956	Hhat	0	FALSE	FALSE	0.176813	0.176813	1.51715	0.645574	2.35009	0.018769	0.0797779
0.283211	0.0875701	0.00683348	7.4968	0.760209	S100a4	0.0875701	FALSE	FALSE	0.0219923	0.0875701	1.51592	0.280481	5.40472	6.491e-08	1.29997e-06
0.718599	0.121166	0.118367	1.35779	0.86686	1700034H15Rik	0.121166	TRUE	FALSE	0.584253	0.584253	1.51351	0.765191	1.97795	0.0479348	0.162367
2.2284	0.441336	0.301465	3.11778	1.23926	Nup210	0.441336	TRUE	FALSE	0.213731	0.441336	1.50793	0.786766	1.91662	0.0552857	0.178482
0.943597	-0.0534189	0.367951	0.620414	0.918021	Vdr	0	FALSE	FALSE	0.870771	0.870771	1.50789	1.01601	1.48414	0.137772	0.333181
0.611412	0.0283916	0.175412	4.2679	0.834972	Slamf1	0.0283916	FALSE	FALSE	0.10616	0.10616	1.50789	0.4844	3.1129	0.00185259	0.0121953
1.48507	0.282208	0.212816	4.48146	1.05333	4930522L14Rik	0.282208	FALSE	FALSE	0.0933144	0.282208	1.50782	0.642277	2.34762	0.0188939	0.0800997
0.586872	0.194519	0.00110492	11.3643	0.827028	Serping1	0.194519	FALSE	FALSE	0.0169991	0.194519	1.50589	0.403757	3.72969	0.000191717	0.00179246
0.549737	-0.22486	0.408106	2.56462	0.817563	Zfp296	0	FALSE	FALSE	0.295725	0.295725	1.50569	0.765849	1.96604	0.0492944	0.165481
0.7225	0.0855171	0.155316	3.21325	0.860114	Lpcat4	0.0855171	TRUE	FALSE	0.201908	0.201908	1.50498	0.545607	2.75836	0.00580923	0.0309011
1.00796	0.07625	0.259737	3.10775	0.9312	1700037C18Rik	0.07625	FALSE	FALSE	0.215009	0.215009	1.50467	0.628985	2.39222	0.0167467	0.0727644
8.84423	2.5763	0.371779	2.02481	2.89021	Iglv1	2.5763	FALSE	FALSE	0.402813	2.5763	1.50461	1.5674	0.959941	0.337085	0.580256
0.225929	0.0031678	0.0721418	5.17162	0.735617	P2rx7	0.0031678	FALSE	FALSE	0.0625453	0.0625453	1.50459	0.335021	4.49102	7.08821e-06	9.57725e-05
1.55312	0.454758	0.0629482	5.2759	1.0658	Arl11	0.454758	FALSE	FALSE	0.0589249	0.454758	1.50279	0.656827	2.28796	0.0221399	0.0902735
0.528629	-0.190768	0.366978	2.28708	0.809566	Mctp2	0	FALSE	FALSE	0.346977	0.346977	1.50267	0.771338	1.94814	0.0513982	0.170052
0.438435	0.0722863	0.0738589	5.09275	0.784566	Cd200r1	0.0722863	TRUE	FALSE	0.0653933	0.0722863	1.49995	0.348981	4.2981	1.72272e-05	0.000213484
0.0427945	-0.0221083	0.0363732	6.10051	0.685651	Dok1	0	FALSE	FALSE	0.0376664	0.0376664	1.49995	0.248394	6.03858	1.5548e-09	3.86985e-08
0.0658364	-0.192616	0.214562	4.34844	0.690871	P2ry10b	0	FALSE	FALSE	0.101098	0.101098	1.49935	0.512884	2.92336	0.00346273	0.0202813
0.694686	0.132379	0.0991826	5.30188	0.847759	Soat1	0.132379	FALSE	FALSE	0.058051	0.132379	1.49899	0.439281	3.41236	0.000644034	0.00505978
0.339717	0.110281	0.00295827	9.97253	0.757993	C1qc	0.110281	FALSE	FALSE	0.0164649	0.110281	1.49785	0.30719	4.87596	1.08279e-06	1.73863e-05
0.052315	-0.0692396	0.0866779	3.09251	0.68594	Trim59	0	FALSE	FALSE	0.216964	0.216964	1.49762	0.503026	2.97723	0.00290868	0.0176058
0.256402	-0.100429	0.185896	3.07248	0.73383	Asns	0	FALSE	FALSE	0.219559	0.219559	1.49413	0.581274	2.57044	0.0101568	0.0488034
2.8492	0.610922	0.338811	0.848287	1.38007	Gata3	0.610922	TRUE	FALSE	0.770747	0.770747	1.49194	0.961578	1.55155	0.120769	0.304556
0.123745	-0.207844	0.249092	3.24207	0.697793	E2f8	0	FALSE	FALSE	0.198459	0.198459	1.49092	0.610704	2.44132	0.0146336	0.065505
0.306114	-0.253782	0.35582	2.8936	0.741056	Slc6a14	0	FALSE	FALSE	0.244038	0.244038	1.48832	0.707023	2.10505	0.0352869	0.129165
0.161809	-0.148716	0.202653	1.92919	0.703182	Pbk	0	FALSE	FALSE	0.425151	0.425151	1.4863	0.723305	2.05488	0.0398906	0.141597
0.234814	-0.00557776	0.0838489	5.1727	0.718572	Clca3a1	0	FALSE	FALSE	0.0625071	0.0625071	1.48309	0.349233	4.24672	2.16924e-05	0.000260665
0.0867304	0.00302955	0.0258806	5.6259	0.681288	Akna	0.00302955	FALSE	FALSE	0.0482062	0.0482062	1.4828	0.248473	5.96763	2.40727e-09	5.87197e-08
0.392459	0.0387106	0.0921091	5.47456	0.755312	Nek6	0.0387106	TRUE	FALSE	0.0525513	0.0525513	1.48009	0.347204	4.26288	2.01809e-05	0.000244506
0.313363	-0.385399	0.489853	2.38993	0.735047	Ccne1	0	FALSE	FALSE	0.327097	0.327097	1.47953	0.825101	1.79316	0.0729481	0.216877
0.104331	-0.0261322	0.060909	7.17601	0.682739	Ptpn18	0	FALSE	FALSE	0.0244051	0.0244051	1.47948	0.266637	5.54867	2.87859e-08	6.03721e-07
0.474744	0.045433	0.112815	4.54653	0.773877	Plpp2	0.045433	TRUE	FALSE	0.0897539	0.0897539	1.47783	0.410862	3.5969	0.000322038	0.00282192
0.606057	-1.18875	1.39077	2.62716	0.805569	Gm47428	0	FALSE	FALSE	0.285182	0.285182	1.47654	1.18179	1.24941	0.211513	0.438084
0.0834076	-0.0229077	0.0507103	4.645	0.674285	Tagap	0	FALSE	FALSE	0.0846566	0.0846566	1.47584	0.335866	4.39415	1.11209e-05	0.000143515
0.309045	0.102748	0.000267296	13.2734	0.73057	Lyz2	0.102748	FALSE	FALSE	0.020148	0.102748	1.4757	0.292994	5.03662	4.73823e-07	8.14331e-06
0.207206	-0.0099545	0.0790231	4.87984	0.703853	Fgd3	0	FALSE	FALSE	0.0738068	0.0738068	1.47428	0.356873	4.13111	3.61017e-05	0.000407743
0.129483	-0.0461243	0.0892854	4.0098	0.683899	Baz1a	0	FALSE	FALSE	0.124326	0.124326	1.47369	0.421911	3.49289	0.000477825	0.00392652
0.361696	0.00722634	0.113339	5.07881	0.73954	Dok3	0.00722634	FALSE	FALSE	0.0659066	0.0659066	1.47096	0.386486	3.80598	0.000141242	0.00137491
0.0189143	0.0020913	0.00421347	7.63438	0.653659	Lyn	0.0020913	FALSE	FALSE	0.0211229	0.0211229	1.47075	0.145305	10.1218	4.42312e-24	3.24214e-22
0.451597	0.0444008	0.106131	6.32293	0.761707	Acsm5	0.0444008	TRUE	FALSE	0.0341052	0.0444008	1.47061	0.35418	4.15215	3.29366e-05	0.000377227
0.183865	-0.155936	0.217224	2.99779	0.693448	Brdt	0	FALSE	FALSE	0.229491	0.229491	1.46911	0.610133	2.40785	0.016047	0.0704819
0.0880657	-0.0678506	0.0972058	2.10244	0.668699	Ubash3b	0	FALSE	FALSE	0.385478	0.385478	1.4682	0.634221	2.31497	0.0206148	0.0855644
0.260631	0.0743364	0.0125405	6.90579	0.711674	Marcksl1	0.0743364	FALSE	FALSE	0.0268611	0.0743364	1.46801	0.269068	5.45591	4.87219e-08	9.97574e-07
0.135207	0.0229378	0.0221312	7.19333	0.6802	9530082P21Rik	0.0229378	TRUE	FALSE	0.0242621	0.0242621	1.46788	0.196624	7.46539	8.3055e-14	3.2819e-12
1.69485	0.355274	0.209677	2.97071	1.06998	Trip13	0.355274	TRUE	FALSE	0.233194	0.355274	1.46773	0.686143	2.1391	0.0324275	0.121149
0.0528578	0.0147807	0.00283854	9.98994	0.657745	Npc2	0.0147807	TRUE	FALSE	0.0164628	0.0164628	1.46575	0.126824	11.5573	6.77682e-31	6.66766e-29
0.0720033	0.0161474	0.00785373	8.1635	0.661361	Fam49b	0.0161474	TRUE	FALSE	0.0186532	0.0186532	1.46442	0.148624	9.85321	6.63891e-23	4.61263e-21
0.342665	0.0844278	0.0297938	6.1727	0.728597	Isg20	0.0844278	FALSE	FALSE	0.0364401	0.0844278	1.46393	0.30852	4.74502	2.08487e-06	3.16728e-05
0.0733239	-0.0914587	0.1159	4.41114	0.659175	BC035044	0	FALSE	FALSE	0.0973426	0.0973426	1.46156	0.421547	3.46712	0.000526064	0.00427631
0.0589933	0.00370887	0.0159556	6.78119	0.654264	Ddx58	0.00370887	FALSE	FALSE	0.0281675	0.0281675	1.46004	0.191753	7.61417	2.65395e-14	1.09907e-12
14.3377	4.43591	0.343314	1.86175	4.22369	Ccr3	4.43591	FALSE	FALSE	0.441586	4.43591	1.45976	1.99567	0.731467	0.464494	0.693148
0.29907	0.0827826	0.0169073	7.4081	0.712095	Zfp36	0.0827826	FALSE	FALSE	0.0226058	0.0827826	1.45754	0.288227	5.05692	4.26091e-07	7.38357e-06
0.0531641	0.0141861	0.00353522	8.42294	0.649915	Actr3	0.0141861	TRUE	FALSE	0.0178974	0.0178974	1.45674	0.133643	10.9002	1.15012e-27	9.97675e-26
0.109134	0.0254253	0.0109526	7.6918	0.660515	Lap3	0.0254253	TRUE	FALSE	0.0207889	0.0254253	1.45285	0.174112	8.34435	7.16088e-17	3.61995e-15
0.189822	0.0433389	0.0199351	6.8758	0.679855	Mafb	0.0433389	TRUE	FALSE	0.027164	0.0433389	1.4519	0.229626	6.32286	2.56771e-10	7.07569e-09
0.09129	0.0273401	0.00308988	9.5447	0.653868	Lgmn	0.0273401	TRUE	FALSE	0.0165878	0.0273401	1.45034	0.159243	9.10771	8.41393e-20	4.97372e-18
1.39404	0.0430117	0.421669	1.47814	0.97927	Tns4	0.0430117	FALSE	FALSE	0.546771	0.546771	1.45001	0.89835	1.61408	0.106509	0.280564
0.159664	-0.055945	0.109166	3.71897	0.669953	Asf1b	0	FALSE	FALSE	0.148704	0.148704	1.44918	0.463565	3.12617	0.00177101	0.0117267
0.679651	0.158525	0.0680258	3.87642	0.799886	Rrm2	0.158525	TRUE	FALSE	0.134985	0.158525	1.44911	0.434502	3.3351	0.000852692	0.00642697
0.270576	0.083081	0.007111	8.5528	0.696804	Lgals9	0.083081	FALSE	FALSE	0.017608	0.083081	1.44817	0.274153	5.28234	1.27545e-07	2.40645e-06
1.55497	0.177622	0.340701	1.79347	1.01725	Syt12	0.177622	TRUE	FALSE	0.458822	0.458822	1.44742	0.816253	1.77325	0.0761876	0.223337
0.195854	0.0413658	0.0239191	6.54515	0.677021	Cebpa	0.0413658	TRUE	FALSE	0.0310339	0.0413658	1.4469	0.233247	6.20331	5.52871e-10	1.46566e-08
0.371041	0.0671454	0.056535	5.92113	0.720579	Trpv2	0.0671454	TRUE	FALSE	0.0410986	0.0671454	1.44663	0.32104	4.50606	6.60434e-06	8.98975e-05
0.946168	0.227213	0.0881763	4.53911	0.864237	Plaur	0.227213	TRUE	FALSE	0.0901517	0.227213	1.44648	0.512664	2.8215	0.00477991	0.0262349
0.561885	0.102948	0.0843467	6.27332	0.767413	Pml	0.102948	FALSE	FALSE	0.0348477	0.102948	1.44562	0.395069	3.65915	0.000253052	0.00229138
2.173	0.476589	0.247743	2.75161	1.16921	Clec2i	0.476589	TRUE	FALSE	0.26523	0.476589	1.44448	0.776924	1.85924	0.0629937	0.195613
9.26311	2.48688	0.600826	1.82113	2.94124	Pcdhb5	2.48688	FALSE	FALSE	0.451767	2.48688	1.44391	1.60408	0.900145	0.368043	0.608975
0.869951	-0.144831	0.434815	2.01582	0.84255	I830077J02Rik	0	FALSE	FALSE	0.404867	0.404867	1.44345	0.836501	1.72558	0.0844236	0.239948
2.14329	0.445652	0.268777	0.605632	1.16056	Kntc1	0.445652	TRUE	FALSE	0.877656	0.877656	1.44308	0.977426	1.47641	0.139835	0.336503
0.869148	-0.00726642	0.296982	1.55365	0.841642	Plk1	0	FALSE	FALSE	0.524398	0.524398	1.44263	0.827335	1.74371	0.0812101	0.233588
0.142916	0.0408688	0.00676997	7.61334	0.659369	Zc3hav1	0.0408688	TRUE	FALSE	0.0212495	0.0408688	1.4418	0.199246	7.2363	4.61095e-13	1.68151e-11
0.0291713	-0.00507412	0.0147979	6.77525	0.63008	Tnfrsf1b	0	FALSE	FALSE	0.0282331	0.0282331	1.44082	0.189365	7.60868	2.76907e-14	1.14351e-12
0.0497283	0.00262805	0.0139481	7.32829	0.634385	Tpm3	0.00262805	FALSE	FALSE	0.0231944	0.0231944	1.43985	0.175932	8.18414	2.74249e-16	1.32253e-14
0.0819705	0.0266588	0.000664705	12.0407	0.642279	Tcap	0.0266588	TRUE	FALSE	0.0177764	0.0266588	1.43966	0.150896	9.54075	1.41802e-21	9.1983e-20
0.555194	-0.000751377	0.185816	1.79888	0.759634	Xkr8	0	FALSE	FALSE	0.457435	0.457435	1.43856	0.732149	1.96484	0.0494322	0.165792
0.432826	0.0552177	0.0890577	4.87788	0.7284	Tep1	0.0552177	TRUE	FALSE	0.0738901	0.0738901	1.43781	0.368497	3.90184	9.54643e-05	0.000982109
0.0635411	0.00125954	0.0199208	6.50529	0.635926	Ripk1	0.00125954	FALSE	FALSE	0.0315604	0.0315604	1.43764	0.207126	6.9409	3.89605e-12	1.28063e-10
0.39243	-0.0521696	0.18298	0.976941	0.714096	Runx3	0	FALSE	FALSE	0.719073	0.719073	1.43293	0.867012	1.65272	0.0983871	0.266658
0.221004	-0.330992	0.40466	5.76925	0.671221	Pkib	0	FALSE	FALSE	0.0445246	0.0445246	1.43291	0.611817	2.34206	0.0191779	0.0810457
0.0972048	-0.0464951	0.0788967	7.96779	0.639379	Acer3	0	FALSE	FALSE	0.0194108	0.0194108	1.43187	0.286222	5.00267	5.65414e-07	9.53852e-06
0.129605	0.0178343	0.0253674	6.32379	0.646914	Plcg2	0.0178343	TRUE	FALSE	0.0340926	0.0340926	1.43121	0.222598	6.42958	1.27955e-10	3.64237e-09
0.021144	-0.0151207	0.0221687	5.51002	0.617483	G6pdx	0	FALSE	FALSE	0.0514922	0.0514922	1.42852	0.247758	5.76577	8.12871e-09	1.83334e-07
0.197114	-0.0127741	0.0784788	5.82238	0.658229	Ncoa7	0	FALSE	FALSE	0.0432703	0.0432703	1.42472	0.318524	4.47289	7.71699e-06	0.0001036
0.162402	0.0280641	0.0260699	6.18736	0.647373	Tmem71	0.0280641	TRUE	FALSE	0.0362001	0.0362001	1.42217	0.227797	6.24315	4.28855e-10	1.15147e-08
1.422	0.183168	0.290832	4.86385	0.960215	Rasal3	0.183168	FALSE	FALSE	0.0744905	0.183168	1.41976	0.62849	2.259	0.0238833	0.0956582
0.0238869	-0.00771853	0.0156808	7.12752	0.609692	Stat3	0	FALSE	FALSE	0.0248139	0.0248139	1.41859	0.1837	7.72234	1.14216e-14	4.8115e-13
0.343471	-0.0393379	0.153828	4.76245	0.68664	Arl5c	0	FALSE	FALSE	0.0790103	0.0790103	1.41512	0.440491	3.21261	0.00131536	0.00922196
0.451563	0.131588	0.0189328	7.41172	0.713387	Creld2	0.131588	FALSE	FALSE	0.0225799	0.131588	1.4148	0.354167	3.99472	6.47699e-05	0.000692963
0.850673	0.0280861	0.255471	4.75415	0.812901	Trim14	0.0280861	FALSE	FALSE	0.0793943	0.0793943	1.41449	0.528256	2.67765	0.00741399	0.0380032
0.145032	0.0129543	0.0353897	6.27554	0.636433	Shtn1	0.0129543	FALSE	FALSE	0.0348139	0.0348139	1.41442	0.241874	5.84775	4.98256e-09	1.1576e-07
0.325094	0.0494049	0.0589598	6.14	0.681411	BC037034	0.0494049	TRUE	FALSE	0.0369861	0.0494049	1.41438	0.300506	4.70665	2.51825e-06	3.75943e-05
0.336337	0.00324913	0.108863	5.24609	0.682332	Slc35c1	0.00324913	FALSE	FALSE	0.059942	0.059942	1.41215	0.375061	3.76511	0.000166476	0.00158785
0.446037	0.0586507	0.0900282	6.35579	0.709599	Cd300ld3	0.0586507	TRUE	FALSE	0.0336267	0.0586507	1.41196	0.351993	4.01133	6.03774e-05	0.000650355
0.188829	0.0530001	0.0099429	8.74325	0.643347	Fxyd5	0.0530001	FALSE	FALSE	0.0172721	0.0530001	1.40966	0.229025	6.15504	7.50607e-10	1.95105e-08
0.108666	0.0166312	0.0195908	7.57057	0.621949	Ms4a4d	0.0166312	TRUE	FALSE	0.0215139	0.0215139	1.40805	0.185078	7.60787	2.78642e-14	1.14744e-12
0.163842	-0.0596288	0.114243	4.64692	0.635065	Mcm3	0	FALSE	FALSE	0.0845609	0.0845609	1.40725	0.407026	3.4574	0.000545422	0.00441031
0.115073	0.0304031	0.00795445	8.77004	0.622666	Mvp	0.0304031	TRUE	FALSE	0.0172324	0.0304031	1.407	0.178786	7.86975	3.55364e-15	1.57391e-13
2.10442	0.439625	0.261849	3.2249	1.11756	Arg2	0.439625	TRUE	FALSE	0.200508	0.439625	1.40411	0.764566	1.83648	0.0662868	0.202662
15.0527	3.11171	1.90587	2.52629	4.35431	Gm26819	3.11171	FALSE	FALSE	0.30236	3.11171	1.40372	2.04483	0.686471	0.492416	0.713957
0.262159	-0.0915833	0.178969	3.65069	0.65626	Mir17hg	0	FALSE	FALSE	0.155042	0.155042	1.40323	0.527582	2.65974	0.00781999	0.0395997
0.16746	-0.201358	0.257178	3.22052	0.632447	Alox15	0	FALSE	FALSE	0.201033	0.201033	1.40307	0.617934	2.27058	0.0231723	0.0934799
10.1611	3.13293	0.254119	2.16005	3.13066	Gm26840	3.13293	FALSE	FALSE	0.373063	3.13293	1.40282	1.68004	0.834993	0.403721	0.642344
0.16043	-0.0322598	0.0857363	5.87353	0.62859	Gsap	0	FALSE	FALSE	0.0421193	0.0421193	1.40057	0.326414	4.29078	1.78043e-05	0.000219891
0.616945	0.131122	0.0745266	4.89154	0.741101	Rgs12	0.131122	TRUE	FALSE	0.0733107	0.131122	1.39865	0.413973	3.3786	0.000728572	0.00562446
0.876234	-0.259655	0.551733	3.84964	0.805767	Ccnb1	0	FALSE	FALSE	0.137234	0.137234	1.39846	0.75772	1.84562	0.0649475	0.199692
0.331825	0.101219	0.00938917	6.65433	0.669663	Cebpd	0.101219	FALSE	FALSE	0.0296409	0.101219	1.39846	0.303601	4.60624	4.10016e-06	5.8301e-05
1.18267	0.156079	0.238142	5.3328	0.881475	Rhoh	0.156079	FALSE	FALSE	0.0570262	0.156079	1.39739	0.573165	2.43802	0.0147679	0.0660253
0.734816	0.143581	0.101358	3.7122	0.769491	Dennd1c	0.143581	TRUE	FALSE	0.149322	0.149322	1.39736	0.457056	3.05732	0.00223329	0.0142101
0.782561	0.2091	0.0517534	6.57249	0.780596	Tcirg1	0.2091	FALSE	FALSE	0.0306776	0.2091	1.39637	0.466238	2.99497	0.00274469	0.0167864
0.382777	0.00455136	0.123041	4.49992	0.679997	Dpep2	0.00455136	FALSE	FALSE	0.0922882	0.0922882	1.39559	0.423605	3.29456	0.000985754	0.00725824
0.0664702	-0.00979919	0.0319559	6.57731	0.599012	Nfkbiz	0	FALSE	FALSE	0.0306152	0.0306152	1.39331	0.228347	6.10171	1.04938e-09	2.67545e-08
0.161444	-0.258273	0.312088	3.38675	0.621547	Rtn4rl2	0	FALSE	FALSE	0.18195	0.18195	1.39186	0.641637	2.16924	0.0300645	0.11445
0.0347748	0.00827673	0.00331485	7.52496	0.5875	Cap1	0.00827673	FALSE	FALSE	0.0218063	0.0218063	1.38901	0.144687	9.60013	7.98458e-22	5.22562e-20
0.671871	-0.0372175	0.261174	3.70362	0.746633	Prr11	0	FALSE	FALSE	0.150108	0.150108	1.38884	0.585436	2.37232	0.0176767	0.0760165
0.513705	0.142168	0.0290667	6.78975	0.706243	Cd84	0.142168	FALSE	FALSE	0.0280735	0.142168	1.38782	0.377751	3.67391	0.000238863	0.00218176
0.269134	-0.0833767	0.173088	4.19466	0.644142	Slc16a3	0	FALSE	FALSE	0.111004	0.111004	1.38667	0.486563	2.84993	0.00437285	0.0245335
1.78042	0.51087	0.0826032	5.79047	1.02191	Arhgap4	0.51087	FALSE	FALSE	0.0440165	0.51087	1.38661	0.703251	1.97172	0.0486414	0.16404
0.531009	0.139746	0.0372573	6.40911	0.708916	Krt18	0.139746	FALSE	FALSE	0.0328706	0.139746	1.38584	0.384061	3.60838	0.000308112	0.00271776
0.0699204	-0.00612493	0.0294317	7.2487	0.592818	Hsph1	0	FALSE	FALSE	0.0238143	0.0238143	1.38484	0.210646	6.57428	4.88904e-11	1.46571e-09
0.998396	-0.119219	0.452018	0.822674	0.824516	Gm48488	0	FALSE	FALSE	0.781435	0.781435	1.38434	1.01384	1.36544	0.172116	0.386215
0.0697485	0.0195941	0.00365535	8.9746	0.591772	Pdia3	0.0195941	TRUE	FALSE	0.0169809	0.0195941	1.38364	0.139193	9.94044	2.77594e-23	1.9565e-21
0.0801578	-0.0961316	0.122851	5.45393	0.594088	A930015D03Rik	0	FALSE	FALSE	0.0531789	0.0531789	1.38329	0.383003	3.6117	0.000304202	0.00268489
0.155367	0.0153224	0.0364668	6.11592	0.612225	Mitd1	0.0153224	FALSE	FALSE	0.037398	0.037398	1.38249	0.248101	5.57229	2.51413e-08	5.32544e-07
2.1762	0.276496	0.448904	2.57962	1.11535	Gm48544	0.276496	TRUE	FALSE	0.293163	0.293163	1.37998	0.786377	1.75485	0.0792843	0.22966
0.036428	0.00620846	0.00593421	9.05873	0.578069	Eif4e3	0.00620846	FALSE	FALSE	0.0169009	0.0169009	1.37715	0.137947	9.9832	1.80549e-23	1.29114e-21
0.0614858	-0.038627	0.0591222	4.97206	0.583858	1500011B03Rik	0	FALSE	FALSE	0.0700072	0.0700072	1.37657	0.328036	4.1964	2.71186e-05	0.000317793
1.05491	0.1298	0.221836	1.87721	0.830921	Trim6	0.1298	FALSE	FALSE	0.437767	0.437767	1.37501	0.741397	1.85462	0.0636511	0.197063
2.72216	0.355296	0.552091	2.50473	1.24755	Dnph1	0.355296	TRUE	FALSE	0.306154	0.355296	1.37479	0.869572	1.58099	0.11388	0.29284
0.122436	0.0219666	0.0188453	8.50566	0.593876	Ogfr	0.0219666	TRUE	FALSE	0.0177069	0.0219666	1.37024	0.184418	7.43009	1.08527e-13	4.2427e-12
0.0841736	0.00586937	0.0221885	7.1726	0.583466	Nfkb2	0.00586937	FALSE	FALSE	0.0244335	0.0244335	1.36921	0.197108	6.94649	3.7448e-12	1.23368e-10
1.60527	-0.0579111	0.593	3.13854	0.963382	Htr7	0	FALSE	FALSE	0.211107	0.211107	1.36878	0.81859	1.67212	0.0945012	0.259485
0.269661	0.00969365	0.0801933	3.46328	0.628672	Pdk3	0.00969365	FALSE	FALSE	0.173737	0.173737	1.36779	0.46001	2.9734	0.00294519	0.0177754
0.257235	0.0590527	0.0266922	6.8452	0.625373	Pla2g4a	0.0590527	TRUE	FALSE	0.0274804	0.0590527	1.36756	0.267309	5.11602	3.12049e-07	5.51827e-06
1.65637	0.311603	0.24052	2.27263	0.974816	Bub1b	0.311603	TRUE	FALSE	0.349857	0.349857	1.36714	0.701414	1.94912	0.0512806	0.169892
0.572118	0.0752993	0.115407	6.29175	0.702047	Col6a5	0.0752993	FALSE	FALSE	0.0345689	0.0752993	1.36506	0.39865	3.42421	0.000616586	0.00489397
0.134643	-0.26237	0.307251	3.32409	0.592598	Haspin	0	FALSE	FALSE	0.188939	0.188939	1.36496	0.643033	2.1227	0.0337794	0.124863
0.17221	0.0261814	0.031222	6.03046	0.601698	Apobec3	0.0261814	TRUE	FALSE	0.0389353	0.0389353	1.36461	0.241794	5.64367	1.66461e-08	3.61529e-07
0.0469225	-0.00954073	0.0251816	6.47357	0.570151	Arhgap9	0	FALSE	FALSE	0.0319856	0.0319856	1.36433	0.218264	6.25082	4.08297e-10	1.1003e-08
0.0832589	-0.00267412	0.0304271	5.93333	0.576324	Tmem51	0	FALSE	FALSE	0.040845	0.040845	1.36077	0.243708	5.58362	2.35562e-08	5.01939e-07
1.52357	-0.0959785	0.603835	2.07168	0.936329	Epcam	0	FALSE	FALSE	0.392263	0.392263	1.36068	0.911088	1.49347	0.135314	0.329464
0.0261294	-0.0084775	0.0171873	5.9215	0.559124	Jpt2	0	FALSE	FALSE	0.0410908	0.0410908	1.35719	0.220375	6.15856	7.34083e-10	1.91148e-08
0.198806	-0.0359494	0.102218	3.11507	0.601555	Aldh1a3	0	FALSE	FALSE	0.214075	0.214075	1.35629	0.513398	2.64178	0.00824712	0.0412497
0.320314	0.0535725	0.0531989	5.82574	0.631522	Gm9905	0.0535725	TRUE	FALSE	0.0431929	0.0535725	1.35578	0.298289	4.5452	5.48822e-06	7.62628e-05
0.610061	0.143021	0.0603325	4.98629	0.703843	Aldh3b1	0.143021	FALSE	FALSE	0.0694427	0.143021	1.35564	0.411657	3.29313	0.000990793	0.00729074
0.634986	0.122346	0.0893158	5.84529	0.709753	Igha	0.122346	FALSE	FALSE	0.0427478	0.122346	1.35525	0.419982	3.22691	0.00125134	0.00885788
0.159085	0.0198513	0.0331772	6.79388	0.590405	Bmp2k	0.0198513	TRUE	FALSE	0.0280285	0.0280285	1.35479	0.225842	5.99882	1.98761e-09	4.889e-08
0.0289086	-0.0419684	0.0516046	4.3784	0.556555	Slc2a1	0	FALSE	FALSE	0.0992838	0.0992838	1.35318	0.354599	3.81608	0.000135587	0.00132868
0.0451854	-0.0240425	0.0391043	5.26609	0.560355	Prex1	0	FALSE	FALSE	0.059258	0.059258	1.35285	0.286302	4.72525	2.29829e-06	3.46991e-05
0.104999	0.00826226	0.0267372	5.74217	0.575126	Sgsm2	0.00826226	FALSE	FALSE	0.0451872	0.0451872	1.35262	0.24482	5.52496	3.29563e-08	6.88234e-07
2.82446	0.532325	0.409162	2.14453	1.25415	Chaf1b	0.532325	TRUE	FALSE	0.37637	0.532325	1.35158	0.885761	1.5259	0.127035	0.315329
0.0889841	-0.232392	0.262053	3.10819	0.569772	Aspm	0	FALSE	FALSE	0.214952	0.214952	1.35096	0.63048	2.14275	0.0321335	0.120511
0.106164	-0.0921594	0.127548	4.32833	0.572849	Ndc80	0	FALSE	FALSE	0.102337	0.102337	1.34945	0.437687	3.08315	0.00204824	0.0132503
3.77854	-0.0789587	1.33847	3.3858	1.49021	Lrrc8e	0	FALSE	FALSE	0.182055	0.182055	1.34855	1.12566	1.19802	0.230911	0.463784
0.21878	-0.0177508	0.0906773	4.64855	0.599771	Ckap2l	0	FALSE	FALSE	0.0844793	0.0844793	1.34793	0.382052	3.52814	0.000418496	0.00351584
0.0586722	0.018336	0.00122136	10.5607	0.556047	Actb	0.018336	TRUE	FALSE	0.0165181	0.018336	1.34335	0.127663	10.5226	6.79388e-26	5.38369e-24
1.23336	0.349537	0.0615844	9.39829	0.849431	Gm10288	0.349537	FALSE	FALSE	0.0166621	0.349537	1.34299	0.585322	2.29446	0.0217644	0.0891742
0.105429	-0.00894275	0.0440858	4.59903	0.567413	Zeb2os	0	FALSE	FALSE	0.0869936	0.0869936	1.34295	0.330504	4.06335	4.83743e-05	0.000532009
0.930659	-0.303126	0.613346	2.50382	0.772284	Tespa1	0	FALSE	FALSE	0.306315	0.306315	1.34117	0.875433	1.53201	0.125521	0.313001
0.296184	0.0263311	0.0723969	3.75514	0.613502	Camk1d	0.0263311	FALSE	FALSE	0.145444	0.145444	1.34096	0.426068	3.1473	0.00164786	0.0110866
0.564572	0.116189	0.0720019	5.50017	0.680502	Ptger4	0.116189	FALSE	FALSE	0.051784	0.116189	1.34084	0.396012	3.38587	0.000709537	0.00549779
0.0640832	0.0136356	0.00772545	8.16993	0.554793	Cstb	0.0136356	TRUE	FALSE	0.0186312	0.0186312	1.34011	0.148202	9.04247	1.53166e-19	8.94588e-18
0.0109814	-0.0206292	0.0242896	6.70966	0.53976	Gsdmd	0	FALSE	FALSE	0.028979	0.028979	1.33793	0.210691	6.3502	2.15033e-10	5.98176e-09
0.961353	-0.029381	0.349832	3.51705	0.776228	Racgap1	0	FALSE	FALSE	0.168172	0.168172	1.33653	0.657016	2.03423	0.0419279	0.146628
0.508832	0.072868	0.0967427	4.90435	0.661407	Uap1l1	0.072868	TRUE	FALSE	0.072773	0.072868	1.33441	0.375955	3.5494	0.000386112	0.00327531
11.219	3.69379	0.045862	5.6491	3.33889	Gpnmb	3.69379	FALSE	FALSE	0.0475813	3.69379	1.33436	1.76533	0.75587	0.449727	0.680884
8.13271	1.55043	1.16048	1.76454	2.56645	Gm9913	1.55043	TRUE	FALSE	0.46631	1.55043	1.33325	1.50303	0.887046	0.375054	0.615366
0.965939	0.0356177	0.286362	2.98254	0.773292	Oas1c	0.0356177	FALSE	FALSE	0.23157	0.23157	1.33142	0.65697	2.02661	0.042702	0.148769
0.208466	0.0271287	0.0423601	5.68247	0.582989	Casp3	0.0271287	TRUE	FALSE	0.0467021	0.0467021	1.33025	0.272431	4.88291	1.04531e-06	1.6877e-05
0.304354	-0.0692303	0.170682	5.31412	0.606051	Gla	0	FALSE	FALSE	0.0576431	0.0576431	1.32911	0.4362	3.04702	0.00231119	0.0146486
0.110301	0.0332047	0.00356234	9.80801	0.555296	Arpc1b	0.0332047	TRUE	FALSE	0.0164957	0.0332047	1.3263	0.17504	7.5771	3.53377e-14	1.42714e-12
0.522691	0.0495422	0.124688	3.76514	0.657381	Gm32171	0.0495422	FALSE	FALSE	0.144554	0.144554	1.32503	0.473676	2.79733	0.00515271	0.0279359
0.170622	0.029866	0.0270079	5.65749	0.566034	Emb	0.029866	TRUE	FALSE	0.0473581	0.0473581	1.32083	0.248941	5.3058	1.1218e-07	2.14136e-06
8.69433	0.620256	2.27785	1.88942	2.69691	Gm26879	0.620256	TRUE	FALSE	0.434772	0.620256	1.32076	1.55406	0.84988	0.395392	0.634879
0.214733	-0.00632413	0.0779018	4.58267	0.576674	Ikbke	0	FALSE	FALSE	0.0878432	0.0878432	1.32034	0.371646	3.55269	0.000381318	0.00324065
1.14398	0.096885	0.284443	3.13748	0.806505	Kcnj10	0.096885	TRUE	FALSE	0.21124	0.21124	1.31721	0.642705	2.04947	0.040416	0.143012
9.03339	2.76226	0.248867	1.82948	2.77847	Aunip	2.76226	FALSE	FALSE	0.449657	2.76226	1.31672	1.58407	0.831225	0.405846	0.644187
0.145608	0.0327436	0.0157925	7.4733	0.554669	Rhog	0.0327436	TRUE	FALSE	0.0221508	0.0327436	1.31437	0.201114	6.53543	6.34276e-11	1.86717e-09
2.70842	0.773514	0.129291	3.41612	1.19468	A2m	0.773514	FALSE	FALSE	0.178757	0.773514	1.3135	0.867374	1.51434	0.129941	0.320426
0.183731	0.0386858	0.0225577	6.99533	0.563394	Elf4	0.0386858	TRUE	FALSE	0.0259959	0.0386858	1.31334	0.225912	5.81351	6.11752e-09	1.40349e-07
0.250011	-0.109667	0.193004	3.83431	0.579379	Mthfd2	0	FALSE	FALSE	0.138535	0.138535	1.3126	0.525626	2.49721	0.0125174	0.0578333
0.0413331	0.0135775	0.0002002	13.7389	0.527129	Tmsb4x	0.0135775	TRUE	FALSE	0.0214033	0.0214033	1.3125	0.134175	9.78199	1.34533e-22	9.21615e-21
0.0668481	0.0203735	0.00190926	9.58533	0.530819	Rap1b	0.0203735	TRUE	FALSE	0.0165701	0.0203735	1.30908	0.136268	9.60667	7.49329e-22	4.92608e-20
0.312527	0.0486362	0.0555396	5.58992	0.588753	Ptpre	0.0486362	TRUE	FALSE	0.0491974	0.0491974	1.30463	0.295433	4.416	1.00543e-05	0.000131956
0.253298	0.0507326	0.0337	6.37277	0.573749	Med11	0.0507326	TRUE	FALSE	0.0333834	0.0507326	1.30438	0.265255	4.91746	8.76738e-07	1.4297e-05
0.687146	-0.710687	0.939736	2.92362	0.681871	Slc39a4	0	FALSE	FALSE	0.239763	0.239763	1.30395	0.991421	1.31523	0.188432	0.407616
0.0277725	0.00407913	0.00517838	9.65381	0.516824	Ifi203	0.00407913	FALSE	FALSE	0.0165432	0.0165432	1.30369	0.134541	9.68988	3.32913e-22	2.23877e-20
0.0256565	-0.0116021	0.0201542	8.15611	0.515506	Ppp1r18	0	FALSE	FALSE	0.0186786	0.0186786	1.30268	0.179891	7.2415	4.43765e-13	1.62234e-11
0.0320197	-0.0220204	0.0326936	6.48488	0.516423	Plau	0	FALSE	FALSE	0.0318333	0.0318333	1.30182	0.231889	5.61397	1.97736e-08	4.25045e-07
4.25398	-1.32415	2.74214	3.6548	1.56988	Gm26649	0	FALSE	FALSE	0.154654	0.154654	1.29922	1.5537	0.836206	0.403039	0.641885
9.84798	-0.695743	3.9784	2.00481	2.96836	Gm37375	0	FALSE	FALSE	0.407392	0.407392	1.29919	1.91176	0.679577	0.496772	0.71793
9.84798	-0.695743	3.9784	2.00481	2.96836	Gm37385	0	FALSE	FALSE	0.407392	0.407392	1.29919	1.91176	0.679577	0.496772	0.71793
9.84798	-0.695743	3.9784	2.00481	2.96836	Gm43590	0	FALSE	FALSE	0.407392	0.407392	1.29919	1.91176	0.679577	0.496772	0.71793
0.464769	-0.211605	0.366529	3.18615	0.622354	Ifi27l2b	0	FALSE	FALSE	0.205201	0.205201	1.29892	0.690247	1.88182	0.0598598	0.188679
5.00157	1.62276	0.0444266	5.97398	1.75431	Adipoq	1.62276	FALSE	FALSE	0.0400229	1.62276	1.29604	1.1787	1.09955	0.271527	0.511445
0.0618188	-0.0161922	0.0367985	5.17282	0.517603	Kbtbd11	0	FALSE	FALSE	0.0625028	0.0625028	1.29376	0.287665	4.49747	6.87663e-06	9.33438e-05
0.161715	-0.0677216	0.121627	3.61855	0.541752	Hvcn1	0	FALSE	FALSE	0.158111	0.158111	1.2927	0.48282	2.6774	0.00741958	0.0380053
0.325444	0.0583537	0.0501276	6.38525	0.58208	Rbm43	0.0583537	TRUE	FALSE	0.033206	0.0583537	1.29192	0.300668	4.29685	1.73245e-05	0.000214508
8.06398	0.157363	2.53063	1.80106	2.51641	Gm20695	0.157363	FALSE	FALSE	0.456876	0.456876	1.29152	1.57784	0.818536	0.413051	0.650202
0.237142	-0.0723053	0.151353	3.4964	0.559184	Hpn	0	FALSE	FALSE	0.17029	0.17029	1.29086	0.517721	2.49336	0.0126542	0.0582633
0.682968	0.0284497	0.199206	4.13876	0.669293	Ap5b1	0.0284497	FALSE	FALSE	0.114863	0.114863	1.28912	0.51159	2.51983	0.011741	0.0548339
0.0285189	-0.00208107	0.0115874	7.61775	0.502009	Aida	0	FALSE	FALSE	0.0212228	0.0212228	1.28437	0.165354	7.7674	8.01161e-15	3.42421e-13
0.90851	0.13813	0.164707	5.37434	0.720527	Tpx2	0.13813	TRUE	FALSE	0.0556761	0.13813	1.28245	0.502358	2.55285	0.0106846	0.0508723
0.697032	0.216858	0.0154861	6.69237	0.666064	Gja4	0.216858	FALSE	FALSE	0.0291825	0.216858	1.28037	0.440023	2.90979	0.00361675	0.0210204
9.23274	2.01187	1.06571	1.98676	2.79851	Rpsa-ps10	2.01187	TRUE	FALSE	0.411569	2.01187	1.27844	1.60145	0.798302	0.424695	0.660657
0.084062	0.0274467	0.000574013	12.4174	0.510543	Psap	0.0274467	TRUE	FALSE	0.0183644	0.0274467	1.2774	0.152809	8.35948	6.29971e-17	3.20673e-15
0.119525	-0.112252	0.152093	4.9955	0.518813	Mxd1	0	FALSE	FALSE	0.0690803	0.0690803	1.27663	0.429315	2.97363	0.00294296	0.0177693
1.13907	0.0937595	0.285931	2.74423	0.773149	Plcxd2	0.0937595	TRUE	FALSE	0.266376	0.266376	1.27591	0.678422	1.8807	0.0600131	0.188959
0.45299	0.0122595	0.138737	2.4433	0.600718	Slc7a5	0.0122595	FALSE	FALSE	0.317201	0.317201	1.27472	0.6164	2.068	0.0386399	0.13833
0.276885	0.0690142	0.023281	5.96893	0.556048	Katna1	0.0690142	TRUE	FALSE	0.0401231	0.0690142	1.27387	0.277331	4.59333	4.36222e-06	6.1728e-05
0.253942	-0.0254688	0.110116	4.88383	0.550124	Gar1	0	FALSE	FALSE	0.0736371	0.0736371	1.27363	0.391315	3.25473	0.00113498	0.00814033
0.15224	0.0375545	0.0131922	7.42643	0.523518	Fas	0.0375545	TRUE	FALSE	0.0224755	0.0375545	1.27208	0.205643	6.18589	6.17549e-10	1.62829e-08
0.068867	-0.01653	0.0394857	6.28878	0.502323	Dock10	0	FALSE	FALSE	0.0346136	0.0346136	1.27162	0.248494	5.11731	3.09926e-07	5.48733e-06
0.0465656	-0.0321694	0.0476912	6.77829	0.496032	Casp7	0	FALSE	FALSE	0.0281995	0.0281995	1.27068	0.25148	5.05282	4.35345e-07	7.52613e-06
0.880121	-0.239519	0.532892	2.37492	0.704058	Rad51	0	FALSE	FALSE	0.329933	0.329933	1.27021	0.847951	1.49797	0.13414	0.32775
15.5522	3.65301	1.53105	2.69673	4.37168	Pcdhga10	3.65301	FALSE	FALSE	0.273865	3.65301	1.2697	2.07847	0.610882	0.541278	0.750509
0.0429689	-0.0277069	0.0420299	7.16995	0.494284	Arrb2	0	FALSE	FALSE	0.0244556	0.0244556	1.26957	0.235382	5.39366	6.90357e-08	1.37883e-06
5.58242	1.68332	0.177487	1.24961	1.87615	Gm2539	1.68332	FALSE	FALSE	0.619957	1.68332	1.26563	1.24526	1.01636	0.30946	0.55285
1.16556	-0.0593842	0.447904	3.37217	0.771638	Lpar2	0	FALSE	FALSE	0.183554	0.183554	1.26524	0.725407	1.74418	0.0811284	0.233479
0.0730584	-0.00831277	0.0326656	6.55986	0.497515	Slc3a2	0	FALSE	FALSE	0.0308418	0.0308418	1.26392	0.23005	5.49413	3.92642e-08	8.11866e-07
0.0681324	-0.0096168	0.0323276	7.62102	0.495319	Prkcd	0	FALSE	FALSE	0.021203	0.021203	1.26265	0.211208	5.97823	2.25576e-09	5.52718e-08
0.0254271	-0.415987	0.424463	2.84122	0.484343	Cenps	0	FALSE	FALSE	0.251666	0.251666	1.26225	0.750627	1.6816	0.0926465	0.256101
0.60649	0.0661282	0.136035	4.40197	0.629564	Mthfd1l	0.0661282	TRUE	FALSE	0.0978819	0.0978819	1.2622	0.44151	2.85882	0.00425223	0.0240222
0.289043	-0.00420286	0.100551	3.78458	0.549779	Il3ra	0	FALSE	FALSE	0.142839	0.142839	1.26164	0.45036	2.80139	0.00508825	0.0275967
0.0821708	0.0209491	0.00644121	6.98643	0.497013	Vwa5a	0.0209491	TRUE	FALSE	0.0260794	0.0260794	1.26025	0.164622	7.65542	1.92689e-14	8.02506e-13
1.76112	0.502823	0.0842175	4.72867	0.916518	Galns	0.502823	FALSE	FALSE	0.0805879	0.502823	1.25994	0.699429	1.80139	0.0716414	0.213859
0.0665009	0.00453276	0.0176342	7.71278	0.492828	Mndal	0.00453276	FALSE	FALSE	0.020671	0.020671	1.2599	0.178664	7.05175	1.76676e-12	5.99553e-11
0.09808	0.0152049	0.0174885	7.37641	0.498302	Sec61b	0.0152049	TRUE	FALSE	0.0228353	0.0228353	1.25669	0.183312	6.85549	7.10695e-12	2.26989e-10
0.178041	0.0314816	0.0278655	6.59864	0.517862	Capn1	0.0314816	TRUE	FALSE	0.0303399	0.0314816	1.25612	0.222387	5.64835	1.61992e-08	3.52345e-07
0.534335	-0.0697865	0.247898	3.45253	0.6067	Folh1	0	FALSE	FALSE	0.17487	0.17487	1.25581	0.593554	2.11574	0.0343666	0.126608
0.203698	-0.127724	0.195623	4.12282	0.523676	Cnr2	0	FALSE	FALSE	0.11599	0.11599	1.25532	0.509586	2.46342	0.0137619	0.062249
15.1857	4.14016	0.921749	2.3768	4.26908	Gm47258	4.14016	FALSE	FALSE	0.329576	4.14016	1.25518	2.05384	0.611139	0.541107	0.750509
0.757669	0.0697849	0.182771	5.95382	0.661771	Cd300a	0.0697849	TRUE	FALSE	0.0404262	0.0697849	1.2548	0.458763	2.73517	0.0062348	0.0327372
3.8054	0.608722	0.659745	2.54024	1.42229	Gm5790	0.608722	TRUE	FALSE	0.299929	0.608722	1.25291	1.02813	1.21863	0.222985	0.454003
0.950862	0.257848	0.0591058	6.64002	0.708292	Gm49391	0.257848	FALSE	FALSE	0.0298173	0.257848	1.25243	0.513934	2.43695	0.0148117	0.0661807
0.218035	-0.272794	0.345472	1.43376	0.524324	Clspn	0	FALSE	FALSE	0.560324	0.560324	1.25142	0.86881	1.44038	0.149759	0.350881
0.612567	0.00420306	0.199986	4.92198	0.62287	Lyst	0.00420306	FALSE	FALSE	0.0720401	0.0720401	1.2513	0.476118	2.62814	0.00858539	0.0427375
0.583926	0.0739809	0.120661	3.75432	0.615165	Rfx5	0.0739809	TRUE	FALSE	0.145517	0.145517	1.25058	0.470972	2.65531	0.00792353	0.0399859
0.18745	-0.0310065	0.0934897	4.92376	0.5155	Hps6	0	FALSE	FALSE	0.0719667	0.0719667	1.24985	0.371322	3.36594	0.00076283	0.00585195
0.0775918	0.01375	0.012114	4.85863	0.487192	Arf3	0.01375	FALSE	FALSE	0.0747155	0.0747155	1.24873	0.268994	4.6422	3.44718e-06	4.98379e-05
6.65546	0.928995	1.28949	3.69775	2.13142	AL732309.1	0.928995	FALSE	FALSE	0.150648	0.928995	1.2484	1.35968	0.918157	0.358537	0.600086
0.413672	0.128453	0.00943774	7.64922	0.57094	Gda	0.128453	FALSE	FALSE	0.021035	0.128453	1.24836	0.338982	3.68268	0.000230799	0.00211205
0.11543	-0.0663247	0.104801	5.15675	0.495554	Fhl3	0	FALSE	FALSE	0.0630754	0.0630754	1.24726	0.374028	3.33466	0.000854027	0.00643373
0.80351	0.138816	0.129021	5.05739	0.66693	Cks2	0.138816	TRUE	FALSE	0.0667046	0.138816	1.2464	0.472437	2.63823	0.00833404	0.0416134
1.95493	0.390297	0.261347	3.2389	0.953824	Mastl	0.390297	FALSE	FALSE	0.198836	0.390297	1.24511	0.73691	1.68964	0.0910969	0.252884
0.0946002	0.00471944	0.0268139	5.94628	0.488604	Suv39h1	0.00471944	FALSE	FALSE	0.0405793	0.0405793	1.24493	0.236983	5.25323	1.49452e-07	2.78749e-06
1.07762	-0.0628995	0.422108	4.13917	0.733862	Susd3	0	FALSE	FALSE	0.114835	0.114835	1.24426	0.668919	1.86011	0.06287	0.195398
0.815399	0.155534	0.116266	4.13235	0.668224	Dtl	0.155534	TRUE	FALSE	0.115315	0.155534	1.24415	0.47592	2.61421	0.00894352	0.0441157
1.05491	0.235657	0.115981	4.57693	0.725933	Cenpo	0.235657	FALSE	FALSE	0.0881434	0.235657	1.24124	0.541324	2.29297	0.0218495	0.089244
0.0936815	-0.0332657	0.0644928	7.13006	0.485517	Myof	0	FALSE	FALSE	0.0247922	0.0247922	1.2411	0.272771	4.54996	5.36573e-06	7.47734e-05
0.188554	-0.0224243	0.0852756	4.88028	0.508975	Tyms	0	FALSE	FALSE	0.0737879	0.0737879	1.24075	0.364078	3.40792	0.000654612	0.0051264
0.684011	0.127791	0.100213	5.31549	0.632293	Hmga1	0.127791	FALSE	FALSE	0.0575978	0.127791	1.24001	0.435894	2.84476	0.00444444	0.024859
0.00800866	-0.0219464	0.024616	6.33324	0.460274	Cybc1	0	FALSE	FALSE	0.0339539	0.0339539	1.23595	0.220926	5.59441	2.21371e-08	4.73766e-07
0.0677365	0.00161106	0.0209678	6.82746	0.47503	Cmtm7	0.00161106	FALSE	FALSE	0.0276673	0.0276673	1.23571	0.201319	6.13809	8.35174e-10	2.15178e-08
0.671301	-0.337	0.560767	3.43617	0.624963	Phf19	0	FALSE	FALSE	0.176607	0.176607	1.23442	0.783887	1.57474	0.115316	0.295242
0.140586	-0.0535535	0.100415	4.63858	0.491225	Fam107b	0	FALSE	FALSE	0.0849788	0.0849788	1.23299	0.393059	3.13691	0.0017074	0.011419
3.10842	0.611397	0.424745	2.41873	1.23265	Slfn5os	0.611397	TRUE	FALSE	0.321724	0.611397	1.23227	0.929221	1.32613	0.184796	0.402482
1.59707	0.359449	0.172908	5.66074	0.852212	Cds1	0.359449	FALSE	FALSE	0.047272	0.359449	1.22875	0.666056	1.84481	0.0650656	0.199971
0.843567	0.191997	0.0891915	4.78769	0.663015	Il18	0.191997	FALSE	FALSE	0.0778554	0.191997	1.22763	0.48407	2.53606	0.0112108	0.0529309
0.0122952	0.00082673	0.00327167	9.45872	0.453495	Serp1	0.00082673	FALSE	FALSE	0.0166294	0.0166294	1.22532	0.12878	9.51484	1.82001e-21	1.17023e-19
0.138136	0.0409227	0.00512266	8.09041	0.484151	Ppa1	0.0409227	FALSE	FALSE	0.0189154	0.0409227	1.22422	0.195885	6.24969	4.11275e-10	1.10629e-08
0.185463	0.0160462	0.0457749	6.57674	0.49479	Mov10	0.0160462	TRUE	FALSE	0.0306225	0.0306225	1.2226	0.252318	4.84546	1.26319e-06	2.00415e-05
0.505485	-0.165193	0.333688	3.87187	0.573384	4833403J16Rik	0	FALSE	FALSE	0.135365	0.135365	1.22067	0.625202	1.95245	0.0508853	0.168965
1.80685	0.291094	0.311188	4.35222	0.898609	Shcbp1	0.291094	FALSE	FALSE	0.100867	0.291094	1.22051	0.708451	1.72279	0.0849257	0.240954
0.139229	0.0257759	0.0206338	7.05534	0.481386	Enc1	0.0257759	TRUE	FALSE	0.0254462	0.0257759	1.22008	0.196659	6.20404	5.50316e-10	1.46153e-08
0.0137367	0.00259564	0.00198327	10.0988	0.449461	Txn1	0.00259564	FALSE	FALSE	0.0164548	0.0164548	1.21933	0.123956	9.83676	7.81895e-23	5.40688e-21
0.322724	0.0860647	0.02151	4.56798	0.526388	Tor4a	0.0860647	TRUE	FALSE	0.0886141	0.0886141	1.21889	0.302936	4.02359	5.73177e-05	0.000621048
0.383354	0.0575884	0.0701964	4.85096	0.54153	Lpin2	0.0575884	TRUE	FALSE	0.0750479	0.0750479	1.21887	0.347904	3.50346	0.000459253	0.00380375
0.166336	-0.0485424	0.103988	5.92559	0.486631	Ptges3-ps	0	FALSE	FALSE	0.0410055	0.0410055	1.21799	0.347603	3.50396	0.000458396	0.00379881
0.105336	-0.0539245	0.0890365	5.85382	0.469621	Traf5	0	FALSE	FALSE	0.0425563	0.0425563	1.21558	0.331151	3.67076	0.000241828	0.00220198
0.25791	-0.183453	0.269423	1.50727	0.506935	Melk	0	FALSE	FALSE	0.538035	0.538035	1.21444	0.820294	1.48049	0.138742	0.334644
1.53128	0.38403	0.126398	2.96681	0.824313	Gm20939	0.38403	TRUE	FALSE	0.233731	0.38403	1.21311	0.652194	1.86005	0.0628788	0.195398
0.178757	0.0279592	0.0316265	6.58969	0.485973	Relb	0.0279592	TRUE	FALSE	0.0304552	0.0304552	1.21283	0.227453	5.33221	9.7023e-08	1.87055e-06
0.218084	0.0314252	0.0412696	5.96797	0.495694	Timeless	0.0314252	TRUE	FALSE	0.0401423	0.0401423	1.21267	0.260467	4.65576	3.22791e-06	4.72267e-05
0.177331	-0.252947	0.312057	3.18118	0.485282	Gm43196	0	FALSE	FALSE	0.20581	0.20581	1.21237	0.65693	1.8455	0.0649643	0.199701
0.0662366	-0.0274165	0.0494954	6.89085	0.456296	Cmtr1	0	FALSE	FALSE	0.0270111	0.0270111	1.2107	0.252498	4.79488	1.62775e-06	2.5225e-05
0.514425	0.111402	0.060073	4.9771	0.568271	Coro7	0.111402	TRUE	FALSE	0.0698065	0.111402	1.2106	0.378015	3.20251	0.00136235	0.00948338
0.206014	0.0390997	0.0295716	8.39866	0.490934	Btg1	0.0390997	FALSE	FALSE	0.0179576	0.0390997	1.21028	0.23922	5.05926	4.20879e-07	7.30188e-06
0.600141	0.162321	0.0377257	6.2804	0.589116	Mad2l1	0.162321	FALSE	FALSE	0.0347401	0.162321	1.20979	0.408296	2.96303	0.00304628	0.0182297
1.36738	0.32709	0.128704	4.66738	0.780336	Stxbp2	0.32709	FALSE	FALSE	0.0835455	0.32709	1.20898	0.616302	1.96167	0.0498007	0.166471
1.6468	-0.515575	1.06451	2.59244	0.849907	AC132307.2	0	FALSE	FALSE	0.290992	0.290992	1.20859	1.06282	1.13716	0.255473	0.492665
0.343856	0.10165	0.0129682	7.60179	0.524132	Aldh1a2	0.10165	FALSE	FALSE	0.02132	0.10165	1.20854	0.309056	3.91041	9.21377e-05	0.000953912
0.406636	0.0400752	0.0954703	5.63527	0.539604	Lig1	0.0400752	TRUE	FALSE	0.0479526	0.0479526	1.20823	0.345715	3.49487	0.000474297	0.00390277
0.407748	0.119936	0.0159798	6.78507	0.539848	Ptafr	0.119936	FALSE	FALSE	0.0281249	0.119936	1.20818	0.336546	3.58994	0.000330751	0.00287934
0.193384	0.0503302	0.0141311	7.03238	0.484973	Phc2	0.0503302	FALSE	FALSE	0.0256538	0.0503302	1.20641	0.231771	5.20518	1.93808e-07	3.54709e-06
0.254385	-0.0104117	0.0952068	4.78735	0.499877	Nme1	0	FALSE	FALSE	0.0778709	0.0778709	1.20593	0.379778	3.17536	0.00149652	0.0102042
19.7543	6.1577	0.427068	3.09492	5.37468	Gm20463	6.1577	FALSE	FALSE	0.216654	6.1577	1.20568	2.3425	0.514696	0.606766	0.796925
0.180162	-0.0581603	0.118214	4.32683	0.480279	Hgf	0	FALSE	FALSE	0.10243	0.10243	1.20449	0.428801	2.80897	0.00497002	0.0271058
1.05274	0.30823	0.042685	6.43122	0.698152	Sirpa	0.30823	FALSE	FALSE	0.0325637	0.30823	1.20411	0.540767	2.22668	0.025969	0.10223
0.480075	0.0784354	0.0815897	3.91938	0.554696	Fbxo5	0.0784354	TRUE	FALSE	0.131451	0.131451	1.20371	0.421348	2.85681	0.00427921	0.0241282
0.14556	-0.023819	0.072339	5.03563	0.470738	Apaf1	0	FALSE	FALSE	0.067528	0.067528	1.20326	0.341403	3.52445	0.000424361	0.00355742
0.91494	-0.300449	0.605429	3.6798	0.662615	Gm10076	0	FALSE	FALSE	0.152311	0.152311	1.20261	0.794638	1.5134	0.130177	0.320811
0.610102	0.0292193	0.174148	5.22306	0.585943	1500009L16Rik	0.0292193	TRUE	FALSE	0.0607375	0.0607375	1.20197	0.442423	2.71678	0.00659196	0.0343786
0.249086	0.00126155	0.0817673	7.35219	0.494275	Zfp710	0.00126155	FALSE	FALSE	0.0230145	0.0230145	1.2	0.295496	4.06098	4.88675e-05	0.000536226
1.54423	0.183249	0.331494	4.63578	0.81711	Gm37724	0.183249	TRUE	FALSE	0.0851193	0.183249	1.19868	0.654944	1.83021	0.0672189	0.204786
0.255119	-0.161584	0.246624	3.56947	0.494653	Ppm1h	0	FALSE	FALSE	0.162905	0.162905	1.19843	0.584187	2.05146	0.0402224	0.142594
0.135735	0.041965	0.00327994	9.37121	0.464272	Sat1	0.041965	FALSE	FALSE	0.0166777	0.041965	1.19769	0.194175	6.16808	6.91225e-10	1.80953e-08
0.0540417	-0.373844	0.391858	3.39409	0.443844	Bard1	0	FALSE	FALSE	0.181147	0.181147	1.19768	0.691017	1.73322	0.0830567	0.237397
4.31746	0.787182	0.65197	4.76631	1.50924	Aph1c	0.787182	FALSE	FALSE	0.0788321	0.787182	1.19705	1.09512	1.09307	0.274363	0.514277
1.80646	0.37425	0.227905	1.37524	0.881212	Rnft2	0.37425	TRUE	FALSE	0.578674	0.578674	1.19666	0.819847	1.45961	0.144397	0.34311
0.295377	0.0253555	0.0731034	5.09425	0.503142	Irf2	0.0253555	TRUE	FALSE	0.0653385	0.0653385	1.19624	0.339659	3.52189	0.000428483	0.00357924
0.138022	-0.0366563	0.0826637	5.88464	0.463686	Clp1	0	FALSE	FALSE	0.0418767	0.0418767	1.19608	0.322155	3.71274	0.000205026	0.00189993
0.0690653	0.0148468	0.00817496	8.67002	0.445817	Rtn4	0.0148468	TRUE	FALSE	0.0173898	0.0173898	1.1952	0.145959	8.18862	2.64248e-16	1.27851e-14
0.10801	-0.0130403	0.0490435	8.28294	0.454813	Evl	0	FALSE	FALSE	0.0182732	0.0182732	1.19417	0.236849	5.0419	4.60936e-07	7.93112e-06
0.578118	-0.00254351	0.195249	4.18817	0.572223	Phactr1	0	FALSE	FALSE	0.111445	0.111445	1.194	0.505548	2.3618	0.0181863	0.0777747
0.0690372	-0.564541	0.587553	3.02706	0.444761	Tedc1	0	FALSE	FALSE	0.225552	0.225552	1.19374	0.823157	1.45019	0.147005	0.347092
0.280028	0.0713227	0.02202	7.39432	0.496546	Ddit3	0.0713227	FALSE	FALSE	0.022705	0.0713227	1.19239	0.278901	4.27533	1.90858e-05	0.000232776
0.126503	-0.0548898	0.0970573	6.27543	0.457176	Cysltr1	0	FALSE	FALSE	0.0348156	0.0348156	1.19101	0.331503	3.59276	0.000327197	0.00285403
1.20698	0.346295	0.0560321	5.19181	0.726654	Ccl11	0.346295	FALSE	FALSE	0.0618311	0.346295	1.19011	0.579027	2.05536	0.0398442	0.141501
9.2853	-0.196579	3.29168	1.91265	2.74617	Gm11847	0	FALSE	FALSE	0.429127	0.429127	1.19002	1.76087	0.675815	0.499158	0.720077
0.228192	-0.00353142	0.0795954	5.81718	0.481773	Ptpro	0	FALSE	FALSE	0.0433905	0.0433905	1.18985	0.320138	3.71669	0.00020185	0.00187383
0.0718674	0.0173571	0.00659866	8.70122	0.442517	Pomp	0.0173571	TRUE	FALSE	0.017338	0.0173571	1.18961	0.141291	8.41955	3.77937e-17	1.93726e-15
0.398546	0.0931455	0.0397033	6.1183	0.524139	Pla2g15	0.0931455	FALSE	FALSE	0.0373569	0.0931455	1.18954	0.332727	3.57513	0.00035006	0.00302766
0.0328573	-0.0260326	0.036985	6.43367	0.432494	Cyp4v3	0	FALSE	FALSE	0.0325299	0.0325299	1.18923	0.240685	4.94103	7.77124e-07	1.27864e-05
0.168297	0.0445128	0.0115863	6.79755	0.46599	Pfkp	0.0445128	TRUE	FALSE	0.0279886	0.0445128	1.18872	0.216216	5.49784	3.84476e-08	7.96103e-07
1.35243	-0.984501	1.43531	2.10216	0.761703	Ftl1-ps1	0	FALSE	FALSE	0.38554	0.38554	1.18827	1.23182	0.964646	0.334722	0.578181
0.295621	-0.0154763	0.114017	4.5145	0.496413	Ripor2	0	FALSE	FALSE	0.0914865	0.0914865	1.18674	0.413827	2.86773	0.0041343	0.0234827
0.112005	0.00311384	0.0342212	7.18146	0.450036	Parp3	0.00311384	FALSE	FALSE	0.02436	0.02436	1.18608	0.220947	5.36815	7.95464e-08	1.56952e-06
0.572706	0.116516	0.0743858	3.88694	0.56373	Ttc39b	0.116516	TRUE	FALSE	0.134112	0.134112	1.184	0.416831	2.84047	0.0045047	0.0251289
0.0483627	0.0109066	0.00521432	8.77199	0.431687	Arpc4	0.0109066	TRUE	FALSE	0.0172295	0.0172295	1.18265	0.13676	8.64764	5.25775e-18	2.8251e-16
0.656263	0.188463	0.0302917	6.76327	0.583447	Tmem243	0.188463	FALSE	FALSE	0.0283663	0.188463	1.18234	0.42696	2.76921	0.00561918	0.0300208
1.58621	0.29657	0.232166	3.4184	0.815323	Sbsn	0.29657	TRUE	FALSE	0.178511	0.29657	1.18148	0.663787	1.77991	0.07509	0.221181
0.0257624	0.000384961	0.0082025	7.57109	0.425153	Anxa4	0.000384961	FALSE	FALSE	0.0215106	0.0215106	1.1814	0.157356	7.50782	6.01205e-14	2.4147e-12
0.0670074	0.0120689	0.0102669	7.30888	0.435286	Gusb	0.0120689	TRUE	FALSE	0.0233429	0.0233429	1.18115	0.167356	7.05769	1.69295e-12	5.78522e-11
0.0640807	0.0165721	0.00478814	8.50877	0.432863	Eif1a	0.0165721	TRUE	FALSE	0.0177001	0.0177001	1.17876	0.136895	8.61069	7.26199e-18	3.85728e-16
1.87474	-0.0660164	0.690931	2.39407	0.88491	Hs3st3a1	0	FALSE	FALSE	0.326321	0.326321	1.17789	0.920712	1.27932	0.200784	0.423895
0.294431	0.0581659	0.0399777	5.34862	0.48973	Arap1	0.0581659	TRUE	FALSE	0.0565083	0.0581659	1.17774	0.285983	4.11822	3.81807e-05	0.000427927
1.32223	0.38938	0.0513627	4.98415	0.746198	Kif11	0.38938	FALSE	FALSE	0.0695271	0.38938	1.17706	0.606041	1.94221	0.0521115	0.171576
0.0594822	0.00817775	0.0116497	8.14567	0.430227	Nfkbia	0.00817775	TRUE	FALSE	0.018715	0.018715	1.17666	0.159072	7.39701	1.39281e-13	5.38748e-12
0.104399	-0.0346012	0.0694008	6.17796	0.44027	Rgs19	0	FALSE	FALSE	0.0363536	0.0363536	1.17498	0.296865	3.95795	7.55963e-05	0.000795579
0.383957	0.0688003	0.0591853	5.68345	0.510148	Lfng	0.0688003	TRUE	FALSE	0.0466766	0.0688003	1.17496	0.32658	3.59777	0.000320963	0.00281419
0.0610508	-0.137496	0.157846	6.2467	0.429266	Il17ra	0	FALSE	FALSE	0.0352571	0.0352571	1.17474	0.401148	2.92844	0.00340666	0.0200347
0.774876	0.0958502	0.162442	3.73219	0.607549	Fbln7	0.0958502	TRUE	FALSE	0.147505	0.147505	1.17449	0.508221	2.31099	0.0208335	0.0863011
2.7034	0.527761	0.373373	7.58484	1.08863	Gm10443	0.527761	FALSE	FALSE	0.0214246	0.527761	1.173	0.866571	1.35361	0.17586	0.391132
0.187488	-0.0197611	0.0822572	7.04891	0.458998	Inpp5d	0	FALSE	FALSE	0.025504	0.025504	1.17207	0.299668	3.91123	9.1826e-05	0.000952702
0.844142	0.218864	0.0625171	4.61562	0.623126	Rab7b	0.218864	TRUE	FALSE	0.0861418	0.218864	1.17202	0.484235	2.42036	0.0155053	0.0685489
1.8447	0.384606	0.230293	3.87339	0.873104	Stx1b	0.384606	FALSE	FALSE	0.135238	0.384606	1.17179	0.715832	1.63697	0.101637	0.27235
0.0194018	-0.0471002	0.0535675	4.19617	0.416627	Rassf4	0	FALSE	FALSE	0.110902	0.110902	1.17158	0.370213	3.16459	0.00155299	0.0105316
0.15897	-0.00911215	0.062102	5.38246	0.450997	Lrmp	0	FALSE	FALSE	0.0554158	0.0554158	1.17083	0.31294	3.7414	0.000183002	0.00172195
0.527822	0.113222	0.062719	3.82703	0.543051	Rad9a	0.113222	TRUE	FALSE	0.139158	0.139158	1.17061	0.410159	2.85403	0.00431689	0.0242752
0.082922	0.00546872	0.0221719	7.02761	0.430959	Shisa5	0.00546872	FALSE	FALSE	0.0256974	0.0256974	1.16937	0.199728	5.85483	4.77484e-09	1.11322e-07
0.252949	0.0594772	0.0248393	7.05219	0.47342	Slc9a3r1	0.0594772	FALSE	FALSE	0.0254745	0.0594772	1.16931	0.265073	4.41126	1.02772e-05	0.000134642
0.184765	0.0262181	0.0353702	5.77611	0.455908	Mocos	0.0262181	TRUE	FALSE	0.0443594	0.0443594	1.16864	0.257762	4.5338	5.79328e-06	7.9896e-05
0.129622	0.0165286	0.0266787	6.50486	0.441813	Alyref	0.0165286	TRUE	FALSE	0.031566	0.031566	1.1682	0.220312	5.30248	1.14239e-07	2.17782e-06
11.5464	2.94827	0.900541	2.13861	3.29568	Gm43857	2.94827	FALSE	FALSE	0.37764	2.94827	1.16772	1.79091	0.652026	0.514384	0.731697
0.0638957	0.0105004	0.0107982	6.74756	0.423016	Tnfrsf1a	0.0105004	TRUE	FALSE	0.0285431	0.0285431	1.16482	0.181065	6.43318	1.2496e-10	3.56448e-09
0.413955	0.0684924	0.0694926	4.80417	0.509796	Ust	0.0684924	TRUE	FALSE	0.077112	0.077112	1.16377	0.349529	3.32953	0.000869917	0.00652994
0.777558	-0.00581477	0.265001	3.13488	0.599772	Msl3l2	0	FALSE	FALSE	0.211567	0.211567	1.16244	0.63019	1.84459	0.0650971	0.200026
2.3417	0.546045	0.23452	5.40853	0.989981	Hal	0.546045	FALSE	FALSE	0.0545888	0.546045	1.16126	0.806518	1.43984	0.149912	0.351015
0.0381234	-0.0580041	0.0707119	4.89836	0.413908	Gm20186	0	FALSE	FALSE	0.0730237	0.0730237	1.161	0.346092	3.35461	0.000794784	0.00606219
0.351533	-0.186022	0.303199	3.97432	0.491189	Depdc1a	0	FALSE	FALSE	0.127072	0.127072	1.15946	0.598798	1.93632	0.052829	0.173028
1.41517	0.259582	0.212142	3.96484	0.755881	Ulbp1	0.259582	FALSE	FALSE	0.127817	0.259582	1.15771	0.62698	1.84648	0.0648218	0.199544
0.151405	-0.00542106	0.0558895	5.23109	0.439856	Gimap5	0	FALSE	FALSE	0.0604592	0.0604592	1.15759	0.31138	3.71762	0.000201111	0.00186955
0.0262733	0.00270184	0.00605591	9.28853	0.408271	Slfn5	0.00270184	FALSE	FALSE	0.0167288	0.0167288	1.15716	0.137794	8.3977	4.5531e-17	2.32573e-15
0.45158	-0.016537	0.167064	4.30742	0.514428	Knstrn	0	FALSE	FALSE	0.103643	0.103643	1.15691	0.474962	2.4358	0.0148588	0.0663511
0.472322	0.1457	0.0117409	6.99903	0.518513	Sh3bgrl3	0.1457	FALSE	FALSE	0.0259613	0.1457	1.15532	0.362216	3.1896	0.0014247	0.00982413
0.0423988	-0.000975181	0.0151081	7.44353	0.410651	Lysmd2	0	FALSE	FALSE	0.0223557	0.0223557	1.15477	0.176691	6.53554	6.33804e-11	1.86717e-09
0.908673	0.113103	0.189788	4.71789	0.627014	Clcn5	0.113103	TRUE	FALSE	0.081099	0.113103	1.15448	0.502403	2.29791	0.0215669	0.0885382
2.74367	0.447354	0.467202	2.01878	1.08574	Esco2	0.447354	TRUE	FALSE	0.404189	0.447354	1.15444	0.873001	1.32238	0.18604	0.404292
0.0186017	0.00319909	0.00300149	9.39046	0.404423	Arpc5	0.00319909	FALSE	FALSE	0.0166665	0.0166665	1.15437	0.128023	9.01687	1.93534e-19	1.11701e-17
0.60546	0.100551	0.101269	4.50296	0.550944	Akr1c13	0.100551	TRUE	FALSE	0.0921203	0.100551	1.15409	0.410102	2.81416	0.00489044	0.0267619
0.705217	0.198661	0.0364115	7.65549	0.575366	Plod3	0.198661	FALSE	FALSE	0.0209982	0.198661	1.15335	0.442599	2.60585	0.00916466	0.0449494
0.225324	0.0604587	0.0146493	6.60989	0.455344	Tpd52	0.0604587	FALSE	FALSE	0.0301959	0.0604587	1.15328	0.25018	4.60979	4.03085e-06	5.74828e-05
0.221064	0.0432996	0.0303884	7.69064	0.453892	Tm6sf1	0.0432996	FALSE	FALSE	0.0207955	0.0432996	1.15272	0.247804	4.65173	3.29163e-06	4.79199e-05
0.193683	0.0260771	0.038484	4.08415	0.445626	Psat1	0.0260771	FALSE	FALSE	0.118773	0.118773	1.15066	0.362005	3.17858	0.00147999	0.0101056
2.41528	0.681107	0.123988	2.72888	1.00096	Aldh1l1	0.681107	FALSE	FALSE	0.268774	0.681107	1.15056	0.819092	1.40467	0.160119	0.367116
0.78189	0.11273	0.1479	3.85782	0.591507	Clec9a	0.11273	TRUE	FALSE	0.136543	0.136543	1.14896	0.486863	2.35993	0.0182785	0.078055
0.193685	0.00421828	0.0603435	6.38503	0.443922	Plekhf2	0.00421828	FALSE	FALSE	0.0332092	0.0332092	1.14819	0.279214	4.11221	3.91889e-05	0.000438222
0.254509	-0.0123801	0.0972165	4.80999	0.458295	Sept1	0	FALSE	FALSE	0.0768518	0.0768518	1.14698	0.380863	3.01152	0.0025994	0.0160921
0.303177	0.0720826	0.0289765	6.49002	0.47023	Rhbdf2	0.0720826	TRUE	FALSE	0.0317644	0.0720826	1.14664	0.2902	3.95121	7.77559e-05	0.00081538
0.109018	0.0181543	0.0181851	7.21699	0.417701	Il15ra	0.0181543	TRUE	FALSE	0.024069	0.024069	1.14083	0.187648	6.07962	1.20467e-09	3.03444e-08
0.206102	0.0616869	0.00701364	7.91836	0.441937	Prr13	0.0616869	FALSE	FALSE	0.0196305	0.0616869	1.14078	0.239271	4.76772	1.86318e-06	2.85714e-05
0.235544	0.0767638	0.00175095	9.3079	0.448925	Tgm2	0.0767638	FALSE	FALSE	0.0167163	0.0767638	1.14023	0.255791	4.45768	8.28533e-06	0.00011012
2.54777	0.152111	0.697145	2.71975	1.02606	Abcg3	0.152111	TRUE	FALSE	0.270211	0.270211	1.13889	0.897848	1.26847	0.204631	0.428973
1.4644	0.172651	0.315481	4.15288	0.7542	6720489N17Rik	0.172651	TRUE	FALSE	0.113875	0.172651	1.1374	0.637791	1.78334	0.0745316	0.219713
0.16055	0.0457101	0.00780668	8.16143	0.427941	Ppp1r15b	0.0457101	FALSE	FALSE	0.0186603	0.0457101	1.13696	0.211181	5.38382	7.29212e-08	1.45051e-06
0.171807	-0.121096	0.178365	3.74444	0.430503	Gins1	0	FALSE	FALSE	0.146402	0.146402	1.13659	0.520229	2.18479	0.0289045	0.111306
0.213868	0.0415538	0.0297354	10.3929	0.43958	Rps6-ps4	0.0415538	FALSE	FALSE	0.0164771	0.0415538	1.13448	0.243737	4.65452	3.24732e-06	4.74633e-05
0.354181	0.0998703	0.0181901	6.45832	0.474339	Sh3pxd2b	0.0998703	FALSE	FALSE	0.0321925	0.0998703	1.13401	0.313662	3.61539	0.00029989	0.00265483
0.0738479	0.021366	0.00324996	7.74208	0.404042	Klf6	0.021366	TRUE	FALSE	0.02051	0.021366	1.1337	0.143225	7.91551	2.46238e-15	1.10732e-13
0.466229	-0.201423	0.356832	1.48555	0.50213	Rin1	0	FALSE	FALSE	0.544536	0.544536	1.13369	0.866684	1.30807	0.190848	0.41018
0.0669688	-0.0660563	0.0883792	5.16874	0.402101	Il17rc	0	FALSE	FALSE	0.0626476	0.0626476	1.13337	0.354761	3.19474	0.00139956	0.00968723
0.025139	-0.0631754	0.071555	4.36868	0.390068	Cpne2	0	FALSE	FALSE	0.0998685	0.0998685	1.13105	0.377959	2.99253	0.00276679	0.0169005
3.23063	0.945437	0.131438	4.00164	1.19126	Tcf23	0.945437	FALSE	FALSE	0.124952	0.945437	1.13078	0.94731	1.19368	0.232603	0.465715
2.16018	0.626707	0.0933515	4.75324	0.922884	Ppp1r1a	0.626707	FALSE	FALSE	0.0794368	0.626707	1.12966	0.774628	1.45833	0.144751	0.3438
0.0761104	0.00666206	0.0187081	5.88635	0.401854	Mpp1	0.00666206	FALSE	FALSE	0.0418396	0.0418396	1.12964	0.224625	5.02901	4.93027e-07	8.42849e-06
1.70698	0.419815	0.14918	5.5585	0.809448	A630001G21Rik	0.419815	FALSE	FALSE	0.0500844	0.419815	1.12946	0.688595	1.64023	0.100956	0.271414
1.39466	0.307064	0.157821	5.13208	0.73078	Hps1	0.307064	FALSE	FALSE	0.0639623	0.307064	1.12859	0.622419	1.81324	0.0697955	0.209845
0.966292	0.0487373	0.27336	2.33813	0.623642	Noxred1	0.0487373	FALSE	FALSE	0.336975	0.336975	1.12852	0.713171	1.5824	0.113558	0.292217
0.209441	0.0354512	0.0343626	5.71223	0.434336	Atad2	0.0354512	TRUE	FALSE	0.0459374	0.0459374	1.12839	0.258683	4.36205	1.28852e-05	0.000164116
0.020776	0.00504841	0.00187693	10.1425	0.387159	Pfn1	0.00504841	FALSE	FALSE	0.0164541	0.0164541	1.12837	0.123596	9.12953	6.87984e-20	4.11667e-18
0.129951	0.0343339	0.00898298	6.33819	0.413771	Ctso	0.0343339	TRUE	FALSE	0.0338817	0.0343339	1.12736	0.189993	5.93369	2.96196e-09	7.10676e-08
1.28621	0.292758	0.135979	3.40397	0.702206	Aplp1	0.292758	TRUE	FALSE	0.180072	0.292758	1.12643	0.597729	1.88452	0.0594951	0.188
9.43375	1.78967	1.35491	5.52844	2.73856	Hist2h2aa2	1.78967	FALSE	FALSE	0.0509518	1.78967	1.12564	1.61879	0.695361	0.486829	0.711132
0.217033	-0.108312	0.180656	4.54831	0.433924	Sass6	0	FALSE	FALSE	0.0896587	0.0896587	1.12497	0.474618	2.37026	0.0177756	0.0763015
0.0138862	-0.0199531	0.0245819	6.43509	0.383006	Arl4c	0	FALSE	FALSE	0.0325104	0.0325104	1.12477	0.218121	5.15664	2.51416e-07	4.52797e-06
0.313195	0.0706669	0.0337313	5.96743	0.457442	Nod1	0.0706669	TRUE	FALSE	0.040153	0.0706669	1.12419	0.294955	3.81141	0.000138178	0.00134956
1.86474	0.346894	0.274687	1.47849	0.845314	Pycr1	0.346894	TRUE	FALSE	0.546663	0.546663	1.12417	0.82732	1.35881	0.174206	0.388952
0.0708256	0.0155487	0.00805977	7.17354	0.396567	N4bp1	0.0155487	TRUE	FALSE	0.0244257	0.0244257	1.12378	0.164533	6.83007	8.48715e-12	2.69895e-10
0.107932	0.0193956	0.0165816	6.91164	0.405608	Fmnl2	0.0193956	TRUE	FALSE	0.0268027	0.0268027	1.12343	0.190141	5.90837	3.455e-09	8.19584e-08
0.0187393	0.00184109	0.00440533	8.71085	0.38299	Rab5c	0.00184109	FALSE	FALSE	0.0173225	0.0173225	1.12295	0.134561	8.34532	7.10216e-17	3.60269e-15
0.0273396	-0.0169264	0.0260396	6.93478	0.385085	Rab3il1	0	FALSE	FALSE	0.0265747	0.0265747	1.12287	0.209392	5.36251	8.20755e-08	1.61456e-06
0.11173	0.0351818	0.00206161	9.07792	0.405526	Psma5	0.0351818	FALSE	FALSE	0.0168844	0.0351818	1.12189	0.176171	6.36822	1.91237e-10	5.35026e-09
0.0463384	0.0145934	0.000852775	11.4558	0.389046	Clic4	0.0145934	TRUE	FALSE	0.017084	0.017084	1.1217	0.122259	9.17474	4.52652e-20	2.73082e-18
0.102241	0.00109927	0.032981	6.83289	0.402564	Metrnl	0.00109927	FALSE	FALSE	0.0276099	0.0276099	1.12102	0.224705	4.98884	6.0743e-07	1.01307e-05
1.1391	0.193514	0.186185	2.52432	0.661524	Pnp2	0.193514	TRUE	FALSE	0.302705	0.302705	1.12064	0.638285	1.75571	0.0791387	0.229419
0.600771	-0.0949841	0.295241	1.70799	0.526739	Cenpe	0	FALSE	FALSE	0.481273	0.481273	1.12034	0.804422	1.39272	0.163704	0.372771
0.530518	0.0734897	0.10335	4.9559	0.508805	Cln3	0.0734897	TRUE	FALSE	0.0706554	0.0734897	1.11978	0.383883	2.91699	0.00353422	0.0206092
0.331797	-0.00334964	0.113949	4.60017	0.458998	Pqlc2	0	FALSE	FALSE	0.0869348	0.0869348	1.1196	0.409149	2.7364	0.0062115	0.0326594
1.40966	-0.821329	1.29122	4.18346	0.728143	Gm44002	0	FALSE	FALSE	0.111767	0.111767	1.11912	1.08127	1.035	0.300669	0.542861
0.863705	-0.673306	0.961208	5.15782	0.591421	Gm42429	0	FALSE	FALSE	0.0630374	0.0630374	1.11877	0.923871	1.21096	0.225911	0.457691
19.2562	5.12626	1.29247	2.92335	5.18947	Gm43079	5.12626	FALSE	FALSE	0.2398	5.12626	1.11867	2.31278	0.48369	0.628606	0.809772
1.26412	0.195934	0.225439	4.34389	0.6911	Sytl4	0.195934	TRUE	FALSE	0.101377	0.195934	1.11814	0.592575	1.88691	0.0591719	0.187397
14.9932	4.53113	0.466598	2.39313	4.12312	Igkv1-110	4.53113	FALSE	FALSE	0.326496	4.53113	1.11778	2.04078	0.547721	0.583883	0.778925
0.0427906	-0.00811886	0.0223824	6.08121	0.383864	Rnpep	0	FALSE	FALSE	0.0380077	0.0380077	1.1153	0.224332	4.97163	6.63929e-07	1.10104e-05
0.0680926	0.017209	0.00548855	8.66878	0.389755	Rab8b	0.017209	TRUE	FALSE	0.0173919	0.0173919	1.11465	0.138083	8.07228	6.89991e-16	3.22143e-14
0.0375029	-0.0692282	0.0817292	5.30762	0.381902	Fbxw17	0	FALSE	FALSE	0.0578595	0.0578595	1.11434	0.341063	3.26726	0.00108595	0.0078656
0.700784	-0.161169	0.394764	1.96352	0.546884	Mns1	0	FALSE	FALSE	0.417001	0.417001	1.11309	0.822479	1.35333	0.17595	0.391178
0.0382164	0.0105811	0.00215771	9.46915	0.381008	Clic1	0.0105811	TRUE	FALSE	0.016624	0.016624	1.11274	0.125106	8.89436	5.87591e-19	3.30041e-17
0.100683	-0.125599	0.15916	5.63535	0.396352	Slc25a25	0	FALSE	FALSE	0.0479504	0.0479504	1.11233	0.415442	2.67746	0.00741836	0.0380053
0.0274714	0.00565441	0.00350271	8.3972	0.377929	Srgn	0.00565441	FALSE	FALSE	0.0179613	0.0179613	1.11215	0.133741	8.31568	9.12252e-17	4.56437e-15
0.15989	0.000461123	0.0528354	5.0766	0.410627	Dbf4	0.000461123	FALSE	FALSE	0.0659883	0.0659883	1.11154	0.314674	3.53235	0.000411887	0.00346429
0.135001	0.0142556	0.0307447	8.08037	0.404188	Gnb4	0.0142556	TRUE	FALSE	0.0189534	0.0189534	1.11121	0.203507	5.46031	4.75296e-08	9.75888e-07
0.0226721	0.00400955	0.00354781	9.50658	0.375561	M6pr	0.00400955	FALSE	FALSE	0.0166055	0.0166055	1.1104	0.129593	8.5683	1.05021e-17	5.55815e-16
0.0522001	-0.0183628	0.0357629	3.7528	0.382848	Mcm4	0	FALSE	FALSE	0.145653	0.145653	1.11025	0.388819	2.85545	0.00429759	0.0242039
0.11765	0.014419	0.0247977	6.69898	0.39795	Zup1	0.014419	FALSE	FALSE	0.0291043	0.0291043	1.10836	0.21194	5.2296	1.6988e-07	3.13657e-06
0.162217	0.00145395	0.0526184	7.31496	0.408977	Dnmt1	0.00145395	FALSE	FALSE	0.0232962	0.0232962	1.10819	0.25152	4.40596	1.05316e-05	0.000137238
0.862804	0.241782	0.0458196	3.52412	0.581591	Cry1	0.241782	TRUE	FALSE	0.167452	0.241782	1.10437	0.489559	2.25585	0.0240803	0.0962949
0.114276	0.0322477	0.00584442	8.28309	0.394342	Helz2	0.0322477	FALSE	FALSE	0.0182728	0.0322477	1.10419	0.178167	6.19753	5.73577e-10	1.51781e-08
0.159312	0.000677368	0.0524266	5.57555	0.403811	Sertad3	0.000677368	FALSE	FALSE	0.0496006	0.0496006	1.10149	0.291587	3.77757	0.000158367	0.00151841
0.0493145	0.00858718	0.00785099	7.67954	0.375667	Abhd2	0.00858718	TRUE	FALSE	0.0208588	0.0208588	1.10051	0.154676	7.11493	1.11972e-12	3.88064e-11
0.820154	-0.0288506	0.302235	2.63155	0.568297	Axin2	0	FALSE	FALSE	0.284457	0.284457	1.10039	0.699221	1.57374	0.115547	0.295727
0.0855016	0.00823504	0.0202655	5.87109	0.384366	Wdtc1	0.00823504	FALSE	FALSE	0.0421729	0.0421729	1.09999	0.228105	4.82227	1.41932e-06	2.22537e-05
0.158677	-0.0051478	0.0580401	7.22953	0.402113	Usf1	0	FALSE	FALSE	0.0239677	0.0239677	1.09916	0.261419	4.20458	2.61567e-05	0.000309239
0.329149	0.0873127	0.0224036	6.5054	0.444631	Wrn	0.0873127	FALSE	FALSE	0.0315589	0.0873127	1.09901	0.302374	3.63459	0.000278426	0.00249038
0.286625	0.0593753	0.0361664	6.20845	0.433992	Rrp12	0.0593753	TRUE	FALSE	0.0358599	0.0593753	1.09899	0.282167	3.89484	9.82651e-05	0.00100547
0.892679	-0.61028	0.90784	2.81197	0.585488	9430062P05Rik	0	FALSE	FALSE	0.256022	0.256022	1.09897	0.984827	1.1159	0.264466	0.503924
0.0789756	0.014357	0.0119683	7.55145	0.382	Brip1os	0.014357	TRUE	FALSE	0.0216352	0.0216352	1.09887	0.167341	6.56669	5.14476e-11	1.52986e-09
0.944338	-0.0541279	0.368907	3.53167	0.597593	Plxna4os1	0	FALSE	FALSE	0.166688	0.166688	1.09774	0.668079	1.64313	0.100357	0.270496
0.108635	-0.0263503	0.0625621	5.87936	0.387767	Irak4	0	FALSE	FALSE	0.0419918	0.0419918	1.09637	0.295175	3.71431	0.000203763	0.00188941
0.311823	0.0901782	0.0137628	6.66006	0.438173	Junb	0.0901782	FALSE	FALSE	0.0295709	0.0901782	1.09578	0.294308	3.72322	0.000196698	0.00183201
0.124413	0.00663582	0.0348351	6.34358	0.391303	Psen2	0.00663582	FALSE	FALSE	0.0338034	0.0338034	1.09575	0.239163	4.58161	4.61409e-06	6.51035e-05
0.842313	0.116119	0.164652	3.40814	0.570392	Igf2bp2	0.116119	TRUE	FALSE	0.17962	0.17962	1.09516	0.535624	2.04465	0.0408898	0.144062
0.0626319	0.0148756	0.00600166	8.61524	0.375268	Id2	0.0148756	TRUE	FALSE	0.017487	0.017487	1.09485	0.139907	7.82559	5.05275e-15	2.19802e-13
1.9441	0.202084	0.445948	1.10263	0.844934	A530020G20Rik	0.202084	TRUE	FALSE	0.671698	0.671698	1.09379	0.965076	1.13337	0.25706	0.494847
0.0873136	0.00198492	0.0271196	6.45424	0.380368	Necap2	0.00198492	FALSE	FALSE	0.0322481	0.0322481	1.09322	0.222425	4.915	8.87831e-07	1.44618e-05
0.428705	0.0768439	0.0660577	4.22145	0.464794	Ercc6l	0.0768439	TRUE	FALSE	0.109205	0.109205	1.09181	0.382168	2.8569	0.00427806	0.0241282
0.591895	0.00806428	0.189234	2.66543	0.505238	Tnfrsf13b	0.00806428	FALSE	FALSE	0.278904	0.278904	1.09127	0.624592	1.74718	0.0806063	0.232341
2.39013	0.571711	0.224999	4.36383	0.954379	Cdc6	0.571711	FALSE	FALSE	0.100162	0.571711	1.09064	0.814816	1.33851	0.180731	0.397228
0.524735	0.019725	0.155187	4.2352	0.487564	Gm37758	0.019725	FALSE	FALSE	0.108294	0.108294	1.08992	0.46858	2.32602	0.0200177	0.08375
0.0436632	-0.0214552	0.0360096	6.43725	0.36718	Asap3	0	FALSE	FALSE	0.0324806	0.0324806	1.08975	0.238904	4.56144	5.08045e-06	7.1136e-05
0.200393	0.0590088	0.00778902	7.69169	0.405089	Ier5	0.0590088	FALSE	FALSE	0.0207895	0.0590088	1.0878	0.235934	4.6106	4.01511e-06	5.73141e-05
0.26888	0.0873886	0.00223789	8.98086	0.422176	Tmbim6	0.0873886	FALSE	FALSE	0.0169745	0.0873886	1.08774	0.273292	3.98015	6.88728e-05	0.00073218
0.140537	0.0232956	0.0235501	7.55987	0.389254	Osmr	0.0232956	TRUE	FALSE	0.0215815	0.0232956	1.08646	0.197581	5.49883	3.82326e-08	7.92772e-07
14.7197	4.73393	0.172648	2.43806	4.0334	Gm38383	4.73393	FALSE	FALSE	0.318162	4.73393	1.08546	2.02208	0.536802	0.591405	0.784828
2.18063	0.58854	0.138337	0.499232	0.898164	Fancd2	0.58854	TRUE	FALSE	0.928721	0.928721	1.08475	0.942982	1.15034	0.250003	0.485952
0.468852	0.15408	0.00220446	10.2778	0.470048	Rbm3	0.15408	FALSE	FALSE	0.0164608	0.15408	1.08449	0.360883	3.00509	0.00265498	0.0163675
0.131849	0.0385396	0.00541	7.604	0.385451	Pgam1	0.0385396	TRUE	FALSE	0.0213065	0.0385396	1.08396	0.191376	5.66403	1.47862e-08	3.23049e-07
0.416804	0.108127	0.0308075	6.22514	0.456587	Gng2	0.108127	FALSE	FALSE	0.0355947	0.108127	1.0838	0.340263	3.18518	0.00144663	0.00992866
0.392312	0.0698179	0.0609528	5.06686	0.449371	Mctp1	0.0698179	TRUE	FALSE	0.0663504	0.0698179	1.08212	0.330115	3.278	0.00104544	0.00760604
1.08276	0.234035	0.126886	4.31448	0.620604	Fignl1	0.234035	FALSE	FALSE	0.1032	0.234035	1.07999	0.548423	1.96926	0.0489228	0.164611
0.604978	0.129022	0.0726376	6.21815	0.500858	Igsf8	0.129022	FALSE	FALSE	0.0357053	0.129022	1.07953	0.409938	2.63339	0.00845372	0.0421652
16.6986	5.39918	0.167013	2.75807	4.52323	Gm27252	5.39918	FALSE	FALSE	0.264229	5.39918	1.07793	2.15372	0.500499	0.616724	0.801735
0.452907	-0.0870616	0.23803	4.90288	0.461614	Stap1	0	FALSE	FALSE	0.0728345	0.0728345	1.07763	0.508974	2.11727	0.0342372	0.126237
0.492593	0.123102	0.0410954	4.58104	0.471021	Vegfd	0.123102	TRUE	FALSE	0.0879284	0.123102	1.07684	0.369907	2.9111	0.00360163	0.020969
0.130343	-0.0179694	0.0614173	4.82731	0.380256	AI467606	0	FALSE	FALSE	0.0760826	0.0760826	1.07652	0.338501	3.18026	0.00147143	0.0100612
0.0778726	0.0238959	0.00206159	10.1711	0.366451	Calr	0.0238959	TRUE	FALSE	0.0164544	0.0238959	1.07546	0.147076	7.31228	2.62656e-13	9.79781e-12
0.227665	0.0157867	0.0601018	4.48922	0.403751	Etv6	0.0157867	FALSE	FALSE	0.0928816	0.0928816	1.07523	0.357052	3.0114	0.00260042	0.0160921
0.178829	-0.0133972	0.0730069	6.61081	0.391115	D1Ertd622e	0	FALSE	FALSE	0.0301843	0.0301843	1.07457	0.293245	3.6644	0.000247922	0.00224909
0.970555	-0.000378757	0.323897	3.71995	0.588694	Usp27x	0	FALSE	FALSE	0.148615	0.148615	1.07402	0.627503	1.71158	0.0869747	0.24506
1.09769	0.133839	0.232059	3.01386	0.619914	Amz1	0.133839	TRUE	FALSE	0.227321	0.227321	1.07314	0.618721	1.73445	0.082838	0.236932
0.278608	-0.0308651	0.123735	6.58281	0.414959	Dmkn	0	FALSE	FALSE	0.0305439	0.0305439	1.07286	0.35856	2.99213	0.0027704	0.0169084
0.0838335	-0.0656933	0.0936378	4.96086	0.365846	Slc7a7	0	FALSE	FALSE	0.0704557	0.0704557	1.07221	0.36979	2.8995	0.00373757	0.0215975
0.0830295	-0.0379489	0.0656254	3.81566	0.365199	Aim2	0	FALSE	FALSE	0.140136	0.140136	1.07151	0.414086	2.58765	0.00966319	0.0468151
0.375742	0.0752531	0.0499941	7.16419	0.438101	Rasa4	0.0752531	FALSE	FALSE	0.0245037	0.0752531	1.07108	0.323068	3.31535	0.000915276	0.00680078
0.00291124	-0.00637997	0.00735039	7.76975	0.343917	Tent5a	0	FALSE	FALSE	0.0203619	0.0203619	1.06956	0.151966	7.03819	1.9476e-12	6.54857e-11
0.257584	0.0736708	0.0121906	7.06188	0.407511	Tspan4	0.0736708	FALSE	FALSE	0.0253876	0.0736708	1.06945	0.267491	3.99808	6.38596e-05	0.000684844
0.0893283	0.0242187	0.00555736	8.64617	0.36488	Jak2	0.0242187	TRUE	FALSE	0.0174311	0.0242187	1.06856	0.157523	6.78355	1.1726e-11	3.69684e-10
0.114659	-0.106219	0.144439	4.58323	0.371071	Sesn2	0	FALSE	FALSE	0.0878139	0.0878139	1.06834	0.439937	2.4284	0.0151656	0.0673314
0.398549	0.0781293	0.0547203	4.9689	0.441942	Ldlr	0.0781293	TRUE	FALSE	0.0701335	0.0781293	1.06818	0.332728	3.21038	0.0013256	0.00928935
0.45297	0.109211	0.0417786	6.54539	0.454814	Ormdl2	0.109211	FALSE	FALSE	0.0310308	0.109211	1.06704	0.354718	3.00813	0.00262859	0.0162321
13.0036	4.16187	0.172657	2.36692	3.59222	A430103D13Rik	4.16187	FALSE	FALSE	0.331451	4.16187	1.06666	1.90055	0.561234	0.574638	0.772101
0.0856108	0.0224856	0.00605136	8.65925	0.362674	Manf	0.0224856	TRUE	FALSE	0.0174083	0.0224856	1.06657	0.15421	6.91634	4.63466e-12	1.50652e-10
0.459665	-0.306595	0.459816	3.18231	0.456145	Cdca2	0	FALSE	FALSE	0.205672	0.205672	1.0665	0.744697	1.43213	0.152106	0.35485
6.35285	2.08016	0.037454	5.69372	1.92879	Cidec	2.08016	FALSE	FALSE	0.046411	2.08016	1.06549	1.32841	0.802079	0.422507	0.658931
0.0895355	0.00302398	0.0268212	6.37559	0.361657	Trib1	0.00302398	FALSE	FALSE	0.0333432	0.0333432	1.06344	0.223913	4.74936	2.04066e-06	3.11626e-05
0.697001	-0.234382	0.466716	3.383	0.513523	Phf21b	0	FALSE	FALSE	0.182362	0.182362	1.06344	0.735458	1.44596	0.148189	0.348884
0.357347	0.0983474	0.0207682	8.22546	0.428221	Sept9	0.0983474	FALSE	FALSE	0.0184488	0.0983474	1.06283	0.31506	3.37343	0.000742384	0.00571604
1.67343	0.271582	0.286227	4.70997	0.75709	Rasgrp4	0.271582	FALSE	FALSE	0.081477	0.271582	1.0626	0.681792	1.55853	0.119107	0.30152
0.0596802	0.00393612	0.0159573	7.91848	0.353487	Coro1b	0.00393612	FALSE	FALSE	0.01963	0.01963	1.06233	0.172209	6.16886	6.87856e-10	1.80393e-08
0.0499426	0.00878594	0.00786159	8.29637	0.350734	Pabpc1	0.00878594	TRUE	FALSE	0.0182341	0.0182341	1.06184	0.147467	7.20052	5.99835e-13	2.14478e-11
0.788681	0.205054	0.0578397	5.51513	0.535368	P2ry13	0.205054	FALSE	FALSE	0.0513414	0.205054	1.06176	0.468058	2.26843	0.023303	0.0938493
0.169312	0.0369313	0.019506	5.62878	0.380419	Sgpl1	0.0369313	TRUE	FALSE	0.048128	0.048128	1.06159	0.237406	4.47161	7.76316e-06	0.000104124
0.705394	0.112047	0.123084	4.72913	0.513807	Zbtb7c	0.112047	TRUE	FALSE	0.0805659	0.112047	1.0606	0.442654	2.39599	0.0165755	0.0722773
0.12939	0.0419241	0.00120606	10.2959	0.369782	Cfl1	0.0419241	FALSE	FALSE	0.0164627	0.0419241	1.06056	0.189583	5.59416	2.21698e-08	4.73774e-07
0.0282941	0.00575941	0.00367197	9.35651	0.344282	Rcn1	0.00575941	FALSE	FALSE	0.0166864	0.0166864	1.0602	0.130251	8.13969	3.9628e-16	1.87402e-14
0.649497	-0.00034132	0.21684	1.52894	0.499245	Brip1	0	FALSE	FALSE	0.531624	0.531624	1.05967	0.78976	1.34176	0.179673	0.39615
0.0466866	-0.000329464	0.0158917	8.53708	0.348311	Ctsh	0	FALSE	FALSE	0.0176402	0.0176402	1.05931	0.167162	6.337	2.34278e-10	6.49246e-09
0.0444652	-0.192351	0.207173	4.92027	0.346859	Card9	0	FALSE	FALSE	0.0721108	0.0721108	1.05789	0.482428	2.19286	0.0283177	0.109477
0.291266	-0.0709717	0.16806	6.27207	0.408459	Sh3bp1	0	FALSE	FALSE	0.0348668	0.0348668	1.05774	0.411225	2.57216	0.0101066	0.0486256
0.00627863	-0.0464241	0.048517	5.75598	0.337035	Slc25a45	0	FALSE	FALSE	0.0448473	0.0448473	1.05746	0.278933	3.79108	0.000149991	0.00145235
0.208364	0.0583969	0.0110578	9.12546	0.387153	Mgst1	0.0583969	FALSE	FALSE	0.0168458	0.0583969	1.05682	0.24058	4.3928	1.11898e-05	0.000144276
1.14874	0.263387	0.119528	3.21333	0.622179	Ncaph	0.263387	TRUE	FALSE	0.201899	0.263387	1.05671	0.564886	1.87067	0.0613913	0.192143
0.493606	-0.22557	0.390105	2.96486	0.458328	1110025M09Rik	0	FALSE	FALSE	0.234001	0.234001	1.05661	0.721172	1.46513	0.142886	0.34077
0.288784	0.072073	0.0241884	6.11454	0.406631	Plagl2	0.072073	TRUE	FALSE	0.037422	0.072073	1.05583	0.283227	3.72786	0.00019311	0.00180318
0.106466	0.0193431	0.0161454	7.58045	0.360424	Pgs1	0.0193431	TRUE	FALSE	0.021452	0.021452	1.05484	0.177006	5.95935	2.53242e-09	6.14656e-08
0.135078	0.0256178	0.0194082	6.37837	0.367479	Cdc42se1	0.0256178	TRUE	FALSE	0.0333036	0.0333036	1.05469	0.209587	5.03223	4.8481e-07	8.31266e-06
0.0463521	0.00958111	0.0058696	7.94836	0.345181	Hexb	0.00958111	TRUE	FALSE	0.0194958	0.0194958	1.0545	0.145389	7.25299	4.07656e-13	1.49406e-11
1.06393	0.281352	0.0732912	5.94024	0.599286	AI413582	0.281352	FALSE	FALSE	0.0407027	0.281352	1.05405	0.543632	1.93889	0.0525143	0.172452
0.172323	-0.0114311	0.0688722	5.32856	0.376305	Tceanc2	0	FALSE	FALSE	0.0571657	0.0571657	1.05392	0.324086	3.25198	0.00114604	0.0082036
0.0996154	-0.0182662	0.0514713	7.13203	0.356366	Stxbp1	0	FALSE	FALSE	0.0247754	0.0247754	1.05113	0.252069	4.17	3.04594e-05	0.000352992
0.145904	0.0465323	0.00210243	11.2616	0.367618	Pla2g16	0.0465323	FALSE	FALSE	0.0169113	0.0465323	1.05062	0.201318	5.21872	1.80163e-07	3.31392e-06
0.192603	0.0180466	0.0461543	4.78622	0.378768	Dusp10	0.0180466	FALSE	FALSE	0.0779219	0.0779219	1.04979	0.321554	3.26474	0.00109564	0.00791388
0.00563233	-0.00782639	0.00970383	8.16003	0.331969	Rnf115	0	FALSE	FALSE	0.0186651	0.0186651	1.0497	0.153756	6.82707	8.66639e-12	2.74998e-10
0.701805	0.15781	0.0761254	5.70489	0.505399	Fkbp5	0.15781	FALSE	FALSE	0.0461243	0.15781	1.04873	0.441527	2.37522	0.0175383	0.0755542
0.655606	0.183329	0.0352062	6.53573	0.493834	Gm17132	0.183329	FALSE	FALSE	0.0311576	0.183329	1.0487	0.426747	2.45744	0.0139933	0.0631011
0.36577	-0.188122	0.310045	5.65869	0.421037	Mst1r	0	FALSE	FALSE	0.0473261	0.0473261	1.04816	0.545719	1.9207	0.0547694	0.177401
0.503064	0.113989	0.053699	5.27947	0.45496	B3gnt3	0.113989	TRUE	FALSE	0.0588041	0.113989	1.04753	0.373818	2.80224	0.00507497	0.027545
0.209776	-0.0920746	0.162	3.48132	0.381268	Slc1a3	0	FALSE	FALSE	0.171852	0.171852	1.04694	0.527456	1.98488	0.0471576	0.160216
0.127903	-0.0281458	0.07078	5.75731	0.360659	Rara	0	FALSE	FALSE	0.0448149	0.0448149	1.04671	0.310369	3.37248	0.000744946	0.00573276
0.0401664	0.00870373	0.00468507	6.45165	0.338599	Nadk	0.00870373	FALSE	FALSE	0.0322833	0.0322833	1.04651	0.175519	5.96239	2.48572e-09	6.04322e-08
0.00864908	-0.00625293	0.00913595	6.85322	0.3294	Arl6ip1	0	FALSE	FALSE	0.0273968	0.0273968	1.04441	0.174482	5.98578	2.15352e-09	5.28821e-08
1.04494	0.223061	0.125253	4.14954	0.588155	Prr15l	0.223061	TRUE	FALSE	0.114108	0.223061	1.0439	0.53876	1.9376	0.0526721	0.172823
0.945445	0.0484019	0.266746	3.13611	0.562273	Cryzl2	0.0484019	FALSE	FALSE	0.211412	0.211412	1.04229	0.631241	1.65118	0.098702	0.267155
0.71744	0.0514957	0.187651	3.44473	0.504712	Kmo	0.0514957	FALSE	FALSE	0.175696	0.175696	1.0414	0.550263	1.89254	0.0584186	0.185893
0.0631573	0.0183613	0.0026911	8.45642	0.340967	Tubb5	0.0183613	TRUE	FALSE	0.0178176	0.0183613	1.04112	0.132453	7.8603	3.83204e-15	1.6921e-13
1.50984	0.343853	0.159428	2.57348	0.702594	Kif20b	0.343853	TRUE	FALSE	0.294209	0.343853	1.04105	0.647612	1.60752	0.107941	0.282777
4.03469	0.883759	0.461139	2.88823	1.33319	Gm6225	0.883759	FALSE	FALSE	0.244809	0.883759	1.04006	1.05865	0.982434	0.325886	0.569903
0.208646	0.0369871	0.0325615	6.02993	0.375607	Mmp19	0.0369871	TRUE	FALSE	0.0389452	0.0389452	1.03834	0.244108	4.25361	2.10356e-05	0.000254021
2.45107	0.42135	0.395673	1.83959	0.936034	Nsl1	0.42135	TRUE	FALSE	0.447112	0.447112	1.03805	0.838046	1.23866	0.215471	0.443778
0.212152	-0.000783834	0.0715012	4.38142	0.374587	Hacd2	0	FALSE	FALSE	0.099103	0.099103	1.03529	0.377055	2.74574	0.00603751	0.0319185
0.19895	0.0381713	0.0281454	6.9844	0.371226	Jade2	0.0381713	TRUE	FALSE	0.0260984	0.0381713	1.03519	0.235083	4.40353	1.06503e-05	0.000138539
0.186754	0.0591536	0.00309762	9.38183	0.368125	Ifitm2	0.0591536	FALSE	FALSE	0.0166715	0.0591536	1.03511	0.227763	4.54469	5.50169e-06	7.63775e-05
1.14215	0.170174	0.210542	3.17467	0.606948	Gm15287	0.170174	TRUE	FALSE	0.206611	0.206611	1.03507	0.5896	1.75555	0.0791659	0.229453
0.0326242	-0.0338639	0.0447386	5.81925	0.328613	AW011738	0	FALSE	FALSE	0.0433426	0.0433426	1.03353	0.270926	3.81481	0.000136286	0.00133463
0.315386	-0.0485391	0.153668	3.92795	0.398914	Paox	0	FALSE	FALSE	0.130758	0.130758	1.0329	0.486848	2.12162	0.03387	0.125095
0.0505721	-0.139291	0.156148	4.15967	0.332592	Syce2	0	FALSE	FALSE	0.113403	0.113403	1.03271	0.473947	2.17896	0.0293345	0.112392
0.0543193	0.0116443	0.00646215	8.86863	0.333287	Tubb2a	0.0116443	TRUE	FALSE	0.0171002	0.0171002	1.03232	0.140126	7.3671	1.74376e-13	6.62269e-12
1.03803	-0.316735	0.662746	2.6898	0.579048	Sstr4	0	FALSE	FALSE	0.274973	0.274973	1.03205	0.883987	1.1675	0.243009	0.47819
1.47607	-0.103413	0.595438	2.48577	0.687499	Gm17017	0	FALSE	FALSE	0.309524	0.309524	1.03034	0.86841	1.18647	0.235437	0.469657
0.537393	0.136072	0.043059	6.30958	0.452058	Xlr	0.136072	FALSE	FALSE	0.0343025	0.136072	1.02909	0.386362	2.66354	0.00773221	0.0393242
0.21846	0.0479638	0.0248563	4.95185	0.372172	Pip4k2a	0.0479638	TRUE	FALSE	0.0708192	0.0708192	1.02885	0.282364	3.64368	0.000268768	0.0024143
2.79654	0.227151	0.705029	2.08689	1.01631	Ngef	0.227151	TRUE	FALSE	0.388895	0.388895	1.02823	0.954779	1.07693	0.281513	0.522337
0.11578	-0.0316107	0.070204	5.62853	0.345809	Whamm	0	FALSE	FALSE	0.0481348	0.0481348	1.02772	0.314031	3.27268	0.00106535	0.00772785
1.04811	-0.0703205	0.419689	3.98661	0.578807	Haus5	0	FALSE	FALSE	0.126114	0.126114	1.02759	0.674415	1.52367	0.127591	0.316174
0.00842727	-0.00450921	0.0073183	7.43481	0.318871	Atp6ap2	0	FALSE	FALSE	0.0224166	0.0224166	1.02756	0.157414	6.52777	6.67583e-11	1.95345e-09
0.133803	-0.00659612	0.051197	7.45145	0.349612	Tnip1	0	FALSE	FALSE	0.0223007	0.0223007	1.02658	0.247483	4.14809	3.35266e-05	0.000382788
6.81089	1.77384	0.496454	3.37124	2.0188	Gm49123	1.77384	FALSE	FALSE	0.183657	1.77384	1.02645	1.37547	0.746253	0.455515	0.685643
0.121525	0.0142284	0.02628	8.03412	0.346109	Mfsd1	0.0142284	TRUE	FALSE	0.0191341	0.0191341	1.02588	0.194538	5.2734	1.33921e-07	2.5138e-06
0.406557	-0.168005	0.303524	3.74413	0.417271	Siglece	0	FALSE	FALSE	0.146429	0.146429	1.02572	0.612341	1.67508	0.0939179	0.25827
0.264784	0.024846	0.0634154	7.48652	0.381662	Gm20390	0.024846	TRUE	FALSE	0.0220612	0.024846	1.02545	0.271203	3.78112	0.000156123	0.0015028
1.89525	0.214392	0.417357	3.44697	0.789015	Itpka	0.214392	TRUE	FALSE	0.175458	0.214392	1.02502	0.725574	1.41271	0.157742	0.363438
1.57789	0.383523	0.142439	4.89636	0.709618	Zfp429	0.383523	FALSE	FALSE	0.0731079	0.383523	1.02493	0.662044	1.54814	0.12159	0.30588
1.95569	0.303953	0.347944	2.68819	0.801138	Celf4	0.303953	TRUE	FALSE	0.275231	0.303953	1.02016	0.737053	1.3841	0.166328	0.376989
1.42666	-1.91126	2.38681	3.39338	0.668408	Gm17711	0	FALSE	FALSE	0.181225	0.181225	1.01938	1.46288	0.696832	0.485908	0.71021
0.470321	0.0104114	0.146362	4.00333	0.429321	Suco	0.0104114	FALSE	FALSE	0.124822	0.124822	1.01938	0.47538	2.14435	0.0320052	0.120153
0.104359	0.0246883	0.0100981	6.92177	0.337627	Grina	0.0246883	TRUE	FALSE	0.0267024	0.0267024	1.01905	0.17512	5.81913	5.91535e-09	1.35923e-07
0.17182	0.0254125	0.0318607	6.97723	0.354256	Il6ra	0.0254125	TRUE	FALSE	0.0261662	0.0261662	1.01866	0.219899	4.6324	3.6145e-06	5.20517e-05
0.13194	0.0202342	0.0237458	7.94614	0.344193	Ube2v1	0.0202342	TRUE	FALSE	0.0195056	0.0202342	1.01851	0.191442	5.3202	1.03653e-07	1.98895e-06
0.371603	0.0362975	0.0875701	3.77553	0.403501	Mob3c	0.0362975	FALSE	FALSE	0.143635	0.143635	1.01751	0.438943	2.3181	0.0204439	0.0849994
0.534788	0.00702366	0.171239	3.5882	0.443516	Peg10	0.00702366	FALSE	FALSE	0.16106	0.16106	1.01623	0.526228	1.93116	0.0534628	0.174441
0.0139361	-0.0142211	0.0188664	6.90949	0.31324	Cnp	0	FALSE	FALSE	0.0268242	0.0268242	1.01613	0.195129	5.20746	1.91439e-07	3.51251e-06
0.0484466	0.00865264	0.00749621	9.57511	0.320942	S100a6	0.00865264	TRUE	FALSE	0.0165744	0.0165744	1.01461	0.141629	7.16385	7.84438e-13	2.76439e-11
0.280218	0.0705764	0.0228296	6.17936	0.378	Rhou	0.0705764	TRUE	FALSE	0.0363307	0.0705764	1.01316	0.278995	3.63145	0.000281838	0.00251783
4.46154	-3.10337	4.59055	4.35968	1.42327	Gm45090	0	FALSE	FALSE	0.100413	0.100413	1.01305	1.97715	0.512379	0.608385	0.797729
0.149553	0.0494332	0.000417962	11.9859	0.344499	Ftl1	0.0494332	FALSE	FALSE	0.0177004	0.0494332	1.01178	0.20382	4.96409	6.90231e-07	1.14207e-05
0.13827	0.0363937	0.00969637	8.29875	0.341637	Rpl3	0.0363937	FALSE	FALSE	0.0182272	0.0363937	1.01171	0.195981	5.16231	2.43916e-07	4.40914e-06
0.0117725	-0.00753296	0.0114571	8.0373	0.309754	Arf6	0	FALSE	FALSE	0.0191214	0.0191214	1.01129	0.159631	6.33516	2.37097e-10	6.55818e-09
0.0609117	0.015041	0.00526293	8.55076	0.321706	March5	0.015041	TRUE	FALSE	0.0176121	0.0176121	1.01074	0.138067	7.32064	2.46791e-13	9.25307e-12
0.180596	0.0459487	0.0142498	6.70002	0.350977	Cyp1b1	0.0459487	TRUE	FALSE	0.029092	0.0459487	1.00967	0.223976	4.50792	6.5467e-06	8.92787e-05
0.138113	0.0129619	0.0330759	5.5768	0.340046	Taok3	0.0129619	FALSE	FALSE	0.0495652	0.0495652	1.00915	0.262426	3.84548	0.000120318	0.00119947
0.173035	-0.120238	0.177916	3.66249	0.348607	Ripk3	0	FALSE	FALSE	0.15393	0.15393	1.00887	0.525869	1.91849	0.0550491	0.178101
1.57306	0.480673	0.0436794	6.01065	0.69822	Lyz1	0.480673	FALSE	FALSE	0.0393099	0.480673	1.00822	0.66103	1.52523	0.127201	0.31549
0.451167	-0.0427697	0.193159	3.15024	0.417342	Ereg	0	FALSE	FALSE	0.209641	0.209641	1.00756	0.579367	1.73906	0.0820237	0.235271
0.0574663	0.00535494	0.0138005	7.54269	0.318804	Pi4k2a	0.00535494	FALSE	FALSE	0.0216914	0.0216914	1.00737	0.171978	5.85753	4.698e-09	1.09845e-07
0.0476875	-0.0336543	0.0495501	5.4911	0.315968	Prkcq	0	FALSE	FALSE	0.0520541	0.0520541	1.00672	0.290981	3.45974	0.000540694	0.00437449
0.0467838	0.00579701	0.00979759	5.35626	0.315276	Ugcg	0.00579701	FALSE	FALSE	0.0562599	0.0562599	1.00595	0.234623	4.28752	1.80681e-05	0.000222587
0.340774	-0.0346954	0.148287	4.2757	0.388102	Aurka	0	FALSE	FALSE	0.105658	0.105658	1.00484	0.460022	2.18432	0.0289389	0.111379
0.679911	-0.377776	0.604413	2.79875	0.472741	S1pr5	0	FALSE	FALSE	0.258013	0.258013	1.00459	0.847755	1.18501	0.236015	0.470234
0.16081	-0.149131	0.202734	2.94575	0.34269	Phgdh	0	FALSE	FALSE	0.236655	0.236655	1.00414	0.60511	1.65943	0.0970289	0.264051
0.0995995	-0.00838032	0.0415801	7.24378	0.326693	Fmnl1	0	FALSE	FALSE	0.0238535	0.0238535	1.00298	0.233512	4.29521	1.74528e-05	0.000215914
0.0829054	-0.093355	0.12099	3.29239	0.32249	Itpk1	0	FALSE	FALSE	0.192567	0.192567	1.00293	0.511173	1.96203	0.0497595	0.166395
0.328514	0.098179	0.0113257	6.81722	0.383188	Cd38	0.098179	FALSE	FALSE	0.0277764	0.098179	1.00176	0.302083	3.31619	0.000912527	0.00678973
4.23337	0.977972	0.433152	2.31829	1.35883	Gm26910	0.977972	TRUE	FALSE	0.340829	0.977972	1.00081	1.08441	0.922907	0.356056	0.597776
0.19465	0.0155875	0.0492959	6.57258	0.348896	Vrk2	0.0155875	TRUE	FALSE	0.0306765	0.0306765	1.00039	0.258154	3.87516	0.000106554	0.00107655
0.147804	-0.0254902	0.0747582	5.88336	0.337137	Map3k8	0	FALSE	FALSE	0.0419045	0.0419045	1.00031	0.311799	3.20819	0.00133575	0.0093426
0.0532633	-0.0129943	0.0307487	6.10798	0.3132	Phactr4	0	FALSE	FALSE	0.0375359	0.0375359	0.999807	0.238545	4.19127	2.774e-05	0.000323524
6.57757	-0.835455	3.02798	8.21027	1.94428	Gm12918	0	FALSE	FALSE	0.0184975	0.0184975	0.999806	1.59334	0.627491	0.530338	0.743266
0.0905743	0.0141736	0.0160179	9.89931	0.322457	BC005537	0.0141736	TRUE	FALSE	0.0164761	0.0164761	0.999689	0.164555	6.07511	1.23901e-09	3.11545e-08
0.143755	0.0413131	0.00660536	8.62383	0.335334	Acer2	0.0413131	FALSE	FALSE	0.0174712	0.0413131	0.998992	0.19983	4.99921	5.75651e-07	9.66672e-06
0.0904643	-0.170583	0.200737	3.97971	0.321784	Nkrf	0	FALSE	FALSE	0.12665	0.12665	0.998612	0.522325	1.91186	0.0558939	0.179891
0.712527	0.0203063	0.217203	3.48201	0.476959	Tnfrsf11b	0.0203063	FALSE	FALSE	0.17178	0.17178	0.998044	0.569344	1.75297	0.0796067	0.230366
1.62983	0.382568	0.160709	4.42313	0.706258	Rfc5	0.382568	FALSE	FALSE	0.096642	0.382568	0.998	0.672852	1.48324	0.138011	0.333581
0.333648	0.038761	0.0724551	5.52927	0.382	Rbbp8	0.038761	TRUE	FALSE	0.0509275	0.0509275	0.997644	0.320654	3.11128	0.00186278	0.0122377
0.0453357	0.0100957	0.00501619	7.85767	0.309869	Lrrc59	0.0100957	FALSE	FALSE	0.0199163	0.0199163	0.997556	0.144143	6.92062	4.49669e-12	1.46492e-10
0.647194	0.165266	0.050465	6.00762	0.45972	Smpd3	0.165266	FALSE	FALSE	0.0393678	0.165266	0.99653	0.424	2.35031	0.018758	0.0797771
3.29208	0.357029	0.740332	2.61051	1.12063	Hcn1	0.357029	TRUE	FALSE	0.287956	0.357029	0.996006	0.956278	1.04154	0.297623	0.539393
0.195868	0.000419558	0.0648699	4.11763	0.346145	Sart3	0.000419558	FALSE	FALSE	0.116359	0.116359	0.995285	0.388619	2.56108	0.0104346	0.0499581
0.452693	-0.0929056	0.243803	3.20024	0.409756	Ttk	0	FALSE	FALSE	0.203483	0.203483	0.994289	0.610523	1.62858	0.103401	0.275361
0.894074	0.0151431	0.282882	3.32607	0.519795	Kif21b	0.0151431	FALSE	FALSE	0.188714	0.188714	0.993775	0.626894	1.58524	0.112913	0.291024
1.09266	0.151209	0.21301	4.28973	0.569421	4933404O12Rik	0.151209	TRUE	FALSE	0.104761	0.151209	0.993742	0.550923	1.80378	0.0712664	0.213149
0.627743	0.131324	0.0779232	5.82627	0.453038	Abi3	0.131324	FALSE	FALSE	0.0431808	0.131324	0.993482	0.41758	2.37914	0.017353	0.0749102
0.28959	-0.0294216	0.125952	5.01577	0.367624	Pitpnm1	0	FALSE	FALSE	0.0682906	0.0682906	0.992012	0.402329	2.46567	0.0136756	0.0620117
0.122191	0.0268187	0.0139116	6.76946	0.325743	Sema7a	0.0268187	TRUE	FALSE	0.0282973	0.0282973	0.991959	0.187547	5.28911	1.22913e-07	2.32805e-06
0.108681	-0.159549	0.195776	4.55803	0.322155	Nphp3	0	FALSE	FALSE	0.0891409	0.0891409	0.991605	0.487269	2.03503	0.0418482	0.146489
5.21302	1.02132	0.716354	2.27971	1.59803	Gm48797	1.02132	TRUE	FALSE	0.348441	1.02132	0.991252	1.20335	0.823741	0.410087	0.647413
0.340276	0.0111139	0.102311	5.41883	0.379843	Prkcb	0.0111139	FALSE	FALSE	0.0542653	0.0542653	0.991252	0.361221	2.74417	0.00606643	0.0320367
1.05912	0.161706	0.191333	3.24861	0.559258	Lif	0.161706	TRUE	FALSE	0.197684	0.197684	0.990756	0.569369	1.74009	0.0818424	0.234888
0.298363	-0.0653128	0.164767	3.34698	0.367696	Loxl3	0	FALSE	FALSE	0.186358	0.186358	0.988442	0.540929	1.8273	0.0676541	0.205812
0.194799	0.0126502	0.0522829	5.69318	0.341699	Tgif1	0.0126502	FALSE	FALSE	0.0464248	0.0464248	0.988262	0.286804	3.44578	0.000569417	0.00457339
0.154598	-0.18544	0.236972	3.5796	0.331634	Galnt12	0	FALSE	FALSE	0.161905	0.161905	0.988238	0.57654	1.71409	0.086513	0.244161
0.367543	0.0401358	0.0823784	4.56217	0.384858	Clec10a	0.0401358	TRUE	FALSE	0.0889212	0.0889212	0.988218	0.377822	2.61556	0.00890806	0.0439852
0.487002	0.089051	0.0732829	5.35772	0.414691	Renbp	0.089051	TRUE	FALSE	0.0562124	0.089051	0.988164	0.367802	2.68667	0.00721675	0.037135
0.0679292	0.0173656	0.00527744	8.68665	0.30943	Gimap4	0.0173656	TRUE	FALSE	0.0173619	0.0173656	0.987333	0.137365	7.18765	6.59169e-13	2.34549e-11
0.138663	0.0392765	0.00694453	8.74062	0.326897	Ifi27	0.0392765	TRUE	FALSE	0.0172761	0.0392765	0.986966	0.196259	5.0289	4.93291e-07	8.42849e-06
0.0438609	-0.0137118	0.0283321	6.69702	0.302897	Atp10d	0	FALSE	FALSE	0.0291274	0.0291274	0.986462	0.218822	4.50806	6.54228e-06	8.92787e-05
9.95671	2.86071	0.458194	1.87557	2.78008	Foxf1	2.86071	FALSE	FALSE	0.43817	2.86071	0.984713	1.66306	0.592111	0.553776	0.758509
0.735534	0.111523	0.133655	4.79885	0.474456	Tent5b	0.111523	TRUE	FALSE	0.0773509	0.111523	0.984162	0.452012	2.17729	0.0294589	0.112752
0.110473	0.0172415	0.0195827	7.71013	0.317931	Gng12	0.0172415	TRUE	FALSE	0.0206857	0.0206857	0.983722	0.183186	5.37008	7.87022e-08	1.55705e-06
0.0782719	0.0173642	0.00872642	9.8399	0.30988	Rnaset2b	0.0173642	TRUE	FALSE	0.0164882	0.0173642	0.98372	0.147452	6.67145	2.53296e-11	7.80108e-10
0.0173104	-0.00318258	0.00895273	8.41628	0.294429	Zfp36l2	0	FALSE	FALSE	0.0179137	0.0179137	0.983364	0.149628	6.57204	4.96309e-11	1.48185e-09
0.0700493	-0.195517	0.218867	3.07091	0.306727	Lcat	0	FALSE	FALSE	0.219764	0.219764	0.98186	0.604587	1.62402	0.104372	0.277191
0.964237	0.27902	0.0423927	7.8881	0.528937	Tmem176a	0.27902	FALSE	FALSE	0.0197708	0.27902	0.979588	0.517536	1.89279	0.0583855	0.185844
1.28512	0.328592	0.099781	4.6682	0.608708	Tk1	0.328592	FALSE	FALSE	0.0835049	0.328592	0.978823	0.597476	1.63826	0.101367	0.271969
0.278776	-0.0249187	0.117844	4.05744	0.356325	Alkbh4	0	FALSE	FALSE	0.120737	0.120737	0.977465	0.445889	2.19217	0.0283673	0.109611
0.156901	0.0337298	0.0185704	6.40596	0.325404	Vasp	0.0337298	TRUE	FALSE	0.0329146	0.0337298	0.976694	0.208767	4.6784	2.89125e-06	4.26845e-05
2.01707	0.529539	0.142816	4.29594	0.78999	Sqle	0.529539	FALSE	FALSE	0.104367	0.529539	0.975915	0.748529	1.30378	0.19231	0.411977
0.491643	0.0293007	0.13458	3.51953	0.408185	Mcm2	0.0293007	FALSE	FALSE	0.167919	0.167919	0.975148	0.502079	1.94222	0.0521103	0.171576
0.0394372	0.0109338	0.0022119	9.57375	0.294401	Csrp1	0.0109338	TRUE	FALSE	0.016575	0.016575	0.973895	0.125123	7.7835	7.05448e-15	3.0328e-13
0.658648	0.10217	0.117379	5.70438	0.44895	Ap1g2	0.10217	FALSE	FALSE	0.0461374	0.10217	0.973461	0.427736	2.27585	0.0228552	0.0925268
0.817963	0.210318	0.0623366	4.71816	0.488317	Gm12895	0.210318	FALSE	FALSE	0.0810862	0.210318	0.97267	0.476668	2.04056	0.0412945	0.145035
0.817963	0.210318	0.0623366	4.71816	0.488317	Gm12896	0.210318	FALSE	FALSE	0.0810862	0.210318	0.97267	0.476668	2.04056	0.0412945	0.145035
4.65783	1.27754	0.275076	3.90794	1.44816	Ttll3	1.27754	FALSE	FALSE	0.132383	1.27754	0.972454	1.13747	0.854926	0.392592	0.631906
8.08622	1.53881	1.1566	4.59235	2.30431	Wdhd1	1.53881	FALSE	FALSE	0.0873395	1.53881	0.970825	1.49872	0.647768	0.517135	0.7337
0.113695	0.0261062	0.011792	7.81071	0.309886	Rrbp1	0.0261062	TRUE	FALSE	0.0201496	0.0261062	0.96861	0.177713	5.45042	5.02504e-08	1.026e-06
0.188466	0.0151322	0.04769	5.83955	0.328289	Abcc4	0.0151322	FALSE	FALSE	0.0428777	0.0428777	0.968112	0.274724	3.52395	0.000425168	0.00355742
0.0692754	0.0194205	0.00367132	8.14791	0.298387	Cnn3	0.0194205	TRUE	FALSE	0.0187071	0.0194205	0.967933	0.13872	6.97761	3.00239e-12	9.98075e-11
2.94335	0.526848	0.454269	2.59721	1.01688	Nek2	0.526848	TRUE	FALSE	0.290187	0.526848	0.967895	0.904211	1.07043	0.284425	0.524956
0.247155	-0.0332644	0.11565	5.24935	0.342622	Fbxo46	0	FALSE	FALSE	0.05983	0.05983	0.967528	0.382404	2.53012	0.0114024	0.0536798
0.313212	0.0567446	0.0476593	6.02043	0.358125	Gem	0.0567446	TRUE	FALSE	0.039124	0.0567446	0.965785	0.294963	3.27426	0.0010594	0.00769251
22.5265	1.40513	6.10371	3.20715	5.90867	Gm37167	1.40513	FALSE	FALSE	0.202645	1.40513	0.960981	2.50147	0.384166	0.700855	0.852692
0.460673	-0.179268	0.332825	2.68251	0.392115	4930455G09Rik	0	FALSE	FALSE	0.276143	0.276143	0.96081	0.712372	1.34875	0.177418	0.393249
8.63242	2.60921	0.268265	1.73404	2.43374	Gm8066	2.60921	FALSE	FALSE	0.474326	2.60921	0.958538	1.54851	0.619005	0.535913	0.746831
0.216408	0.0464349	0.025701	6.45655	0.329618	Jdp2	0.0464349	TRUE	FALSE	0.0322166	0.0464349	0.958325	0.24518	3.90866	9.28108e-05	0.000960202
3.45143	0.57485	0.575627	3.09553	1.1383	Gm3650	0.57485	FALSE	FALSE	0.216576	0.57485	0.958197	0.979148	0.978603	0.327776	0.571363
0.600205	0.0992219	0.100846	4.47042	0.424507	Lime1	0.0992219	TRUE	FALSE	0.0939339	0.0992219	0.95648	0.408318	2.34249	0.0191556	0.0809984
0.342297	0.0596983	0.0544007	6.44996	0.359252	Uvrag	0.0596983	TRUE	FALSE	0.0323065	0.0596983	0.955122	0.308354	3.09748	0.00195172	0.0127392
0.178954	0.0402187	0.0194325	6.66165	0.318232	Zyx	0.0402187	TRUE	FALSE	0.0295515	0.0402187	0.9548	0.222956	4.28246	1.84837e-05	0.000226944
2.10854	-1.21745	1.9203	6.6845	0.800595	Gm28048	0	FALSE	FALSE	0.0292761	0.0292761	0.954742	1.27462	0.749043	0.453831	0.684553
0.185902	0.0275772	0.03439	6.10419	0.319806	Nufip1	0.0275772	TRUE	FALSE	0.037602	0.037602	0.954518	0.244935	3.89702	9.73841e-05	0.000998357
0.0980745	0.0252375	0.00745397	9.09609	0.297815	Trim25	0.0252375	TRUE	FALSE	0.0168692	0.0252375	0.954457	0.165054	5.78269	7.35169e-09	1.66836e-07
0.147113	-0.128382	0.177419	3.8593	0.309912	1110046J04Rik	0	FALSE	FALSE	0.136418	0.136418	0.954172	0.511402	1.8658	0.0620695	0.193561
2.0217	0.473489	0.20041	3.92382	0.778528	Ptrh1	0.473489	FALSE	FALSE	0.131091	0.473489	0.954121	0.749388	1.2732	0.202947	0.426736
0.135804	-0.00372859	0.0489967	5.88775	0.306953	B3galnt1	0	FALSE	FALSE	0.0418092	0.0418092	0.953943	0.275085	3.46781	0.000524709	0.0042691
0.0796157	0.0234753	0.00306321	6.70596	0.292767	Capza1	0.0234753	TRUE	FALSE	0.0290222	0.0290222	0.9537	0.163517	5.83241	5.46313e-09	1.26724e-07
0.359985	0.0969398	0.0230553	8.80977	0.362811	Dctn6	0.0969398	FALSE	FALSE	0.0171765	0.0969398	0.953615	0.316221	3.01566	0.00256424	0.0159472
1.80872	0.372515	0.230392	4.01818	0.724924	Adig	0.372515	FALSE	FALSE	0.123686	0.372515	0.953491	0.708818	1.34519	0.178565	0.394729
0.527645	0.0444823	0.131399	5.70494	0.404629	Gm9762	0.0444823	TRUE	FALSE	0.0461231	0.0461231	0.953446	0.384624	2.47891	0.0131786	0.0602991
0.119409	0.0177946	0.0220083	2.79865	0.301815	Tent5c	0.0177946	FALSE	FALSE	0.258028	0.258028	0.952125	0.483077	1.97096	0.0487287	0.16416
0.299542	-0.00841943	0.108267	5.99713	0.346803	Nup133	0	FALSE	FALSE	0.0395696	0.0395696	0.952046	0.350994	2.71243	0.00667929	0.0348216
0.137713	0.0155482	0.0303562	9.63826	0.305605	Grb2	0.0155482	TRUE	FALSE	0.016549	0.016549	0.950748	0.197706	4.8089	1.51764e-06	2.36687e-05
0.827071	0.180999	0.0946911	5.11756	0.47734	Gm42887	0.180999	FALSE	FALSE	0.0644881	0.180999	0.949688	0.479314	1.98135	0.0475523	0.161369
2.2278	0.63247	0.11013	6.10508	0.82731	Tlr7	0.63247	FALSE	FALSE	0.0375863	0.63247	0.949316	0.78666	1.20677	0.227521	0.460064
0.0807883	-0.00627383	0.0332032	6.86195	0.290474	Tent4a	0	FALSE	FALSE	0.0273062	0.0273062	0.949169	0.224554	4.2269	2.36929e-05	0.000282388
1.07291	0.143754	0.213884	3.62723	0.537987	Gm3604	0.143754	TRUE	FALSE	0.157278	0.157278	0.948259	0.556148	1.70505	0.0881856	0.247502
0.0285913	0.00259746	0.00693296	8.41796	0.27677	Tbrg1	0.00259746	FALSE	FALSE	0.0179096	0.0179096	0.94802	0.143882	6.58886	4.43222e-11	1.33422e-09
1.17009	-0.340669	0.730698	2.59702	0.561896	Gm38099	0	FALSE	FALSE	0.290218	0.290218	0.947584	0.922368	1.02734	0.304261	0.546693
0.040161	0.000451532	0.0129355	8.12273	0.279345	Esyt1	0.000451532	FALSE	FALSE	0.0187965	0.0187965	0.947461	0.162614	5.82644	5.66219e-09	1.30527e-07
0.594089	0.00378864	0.194241	4.16384	0.417744	Spata5	0.00378864	FALSE	FALSE	0.113115	0.113115	0.947315	0.506093	1.87182	0.0612313	0.191765
0.127033	-0.0517952	0.0941395	5.0786	0.300942	Tmtc4	0	FALSE	FALSE	0.0659144	0.0659144	0.947249	0.36521	2.59371	0.00949462	0.0461203
3.65202	0.774966	0.442376	4.02353	1.18124	Cit	0.774966	FALSE	FALSE	0.12328	0.774966	0.945571	1.0072	0.938812	0.347827	0.590646
0.256155	0.00155908	0.083826	6.04673	0.331575	Rad50	0.00155908	FALSE	FALSE	0.0386331	0.0386331	0.944345	0.319452	2.95614	0.00311512	0.0185716
0.126831	0.0308878	0.0113891	6.59245	0.299205	Thbs1	0.0308878	TRUE	FALSE	0.0304196	0.0308878	0.944276	0.187699	5.03081	4.88415e-07	8.36467e-06
1.15757	0.23911	0.146747	3.44627	0.556834	Gpr39	0.23911	TRUE	FALSE	0.175533	0.23911	0.944176	0.567052	1.66506	0.0959004	0.261882
0.588781	0.138113	0.0581471	4.88217	0.414605	Mfsd7a	0.138113	FALSE	FALSE	0.0737078	0.138113	0.944122	0.404413	2.33455	0.0195671	0.0823108
0.00730054	-0.00304176	0.00547527	9.17847	0.269218	Prelid1	0	FALSE	FALSE	0.0168054	0.0168054	0.944091	0.136262	6.92852	4.25274e-12	1.39163e-10
0.452246	-0.0745031	0.225252	4.60493	0.37991	Cd37	0	FALSE	FALSE	0.0866894	0.0866894	0.943131	0.509854	1.84981	0.0643413	0.19841
0.21576	0.0573311	0.0145888	7.46625	0.320373	Zfas1	0.0573311	FALSE	FALSE	0.0221989	0.0573311	0.942396	0.244813	3.84946	0.00011838	0.00118219
0.281734	0.00986282	0.0840484	4.78892	0.33678	Ssh3	0.00986282	FALSE	FALSE	0.0777994	0.0777994	0.942243	0.367251	2.56567	0.0102978	0.0494158
0.936476	-0.0114724	0.323631	3.45223	0.499958	Sh3gl3	0	FALSE	FALSE	0.174902	0.174902	0.941344	0.644549	1.46047	0.144161	0.34286
1.05103	0.278491	0.0718533	5.62854	0.528547	P2ry14	0.278491	FALSE	FALSE	0.0481346	0.278491	0.941255	0.540327	1.74201	0.0815067	0.2342
0.786724	0.207776	0.0544653	5.46642	0.462406	Nmral1	0.207776	FALSE	FALSE	0.052798	0.207776	0.941143	0.467477	2.01324	0.0440893	0.15219
1.0448	0.195963	0.152303	2.04966	0.526343	Zdhhc23	0.195963	TRUE	FALSE	0.397187	0.397187	0.940113	0.676689	1.38928	0.164746	0.374447
0.105481	0.0274673	0.00769306	8.42625	0.291067	Gm2a	0.0274673	TRUE	FALSE	0.0178893	0.0274673	0.93932	0.171173	5.48754	4.07581e-08	8.41568e-07
0.0310035	-0.0450617	0.0553962	7.07048	0.272129	Tfe3	0	FALSE	FALSE	0.0253111	0.0253111	0.938754	0.259338	3.61981	0.000294818	0.00261308
1.66088	0.454823	0.098803	3.53837	0.678494	Cip2a	0.454823	TRUE	FALSE	0.166011	0.454823	0.936793	0.679231	1.3792	0.167834	0.379582
0.807614	0.151179	0.118025	5.23283	0.464955	Plekha4	0.151179	FALSE	FALSE	0.0603992	0.151179	0.936397	0.473642	1.97701	0.0480403	0.162612
0.124075	0.0264583	0.0148999	7.65781	0.293929	Casp8	0.0264583	TRUE	FALSE	0.0209846	0.0264583	0.936146	0.185648	5.04258	4.59291e-07	7.9121e-06
1.06381	0.265108	0.0894948	4.40286	0.528506	Slc7a2	0.265108	FALSE	FALSE	0.0978295	0.265108	0.935509	0.543601	1.72095	0.0852603	0.241623
0.329327	0.0230698	0.0867058	5.20883	0.344613	Prim1	0.0230698	FALSE	FALSE	0.0612336	0.0612336	0.935024	0.351116	2.663	0.00774466	0.0393541
2.22814	0.36056	0.382154	4.09922	0.819249	BC048403	0.36056	FALSE	FALSE	0.11768	0.36056	0.934904	0.78672	1.18836	0.234693	0.468683
0.221509	0.0371224	0.0367141	5.22625	0.317558	Ptpn13	0.0371224	TRUE	FALSE	0.0606268	0.0606268	0.934845	0.284811	3.28233	0.00102952	0.00750512
0.0999327	-0.0208	0.0541109	4.3679	0.286831	Dera	0	FALSE	FALSE	0.0999158	0.0999158	0.934251	0.358268	2.60769	0.0091155	0.0447833
0.240218	-0.0216009	0.101674	3.1364	0.321828	Bcl9	0	FALSE	FALSE	0.211375	0.211375	0.934119	0.510758	1.82889	0.0674166	0.205175
2.54391	0.574124	0.273845	4.94537	0.897486	Kit	0.574124	FALSE	FALSE	0.0710817	0.574124	0.933646	0.840619	1.11066	0.266713	0.506609
0.0993336	0.00939048	0.0237207	7.8585	0.285927	Cttnbp2nl	0.00939048	FALSE	FALSE	0.0199122	0.0199122	0.932905	0.190685	4.89239	9.96207e-07	1.61196e-05
0.00510814	-0.02919	0.0308927	4.54263	0.262338	Asb13	0	FALSE	FALSE	0.0899627	0.0899627	0.932848	0.317353	2.93946	0.00328779	0.0194665
0.466868	0.143012	0.0126107	7.14651	0.377295	Tlnrd1	0.143012	FALSE	FALSE	0.0246524	0.143012	0.931983	0.360119	2.58799	0.00965382	0.0467851
0.100479	0.0256418	0.00785116	8.54438	0.285091	Dnajb11	0.0256418	TRUE	FALSE	0.0176251	0.0256418	0.930899	0.167065	5.57206	2.51742e-08	5.32544e-07
0.0897001	0.0174	0.0125001	7.70932	0.282203	Tmcc2	0.0174	TRUE	FALSE	0.0206902	0.0206902	0.930552	0.166309	5.59533	2.202e-08	4.7195e-07
0.707208	0.16248	0.0732559	4.3493	0.436175	Dolpp1	0.16248	TRUE	FALSE	0.101046	0.16248	0.929827	0.443223	2.09788	0.0359162	0.130978
0.0150428	0.00326329	0.00175099	9.3759	0.262818	Nampt	0.00326329	FALSE	FALSE	0.0166749	0.0166749	0.92926	0.123915	7.49917	6.42225e-14	2.57241e-12
2.52442	0.442048	0.399426	2.13369	0.890104	F7	0.442048	TRUE	FALSE	0.378698	0.442048	0.929154	0.837394	1.10958	0.267181	0.506798
0.0303795	-0.0487495	0.058876	5.74968	0.266255	Lrp10	0	FALSE	FALSE	0.045002	0.045002	0.928548	0.294219	3.15597	0.00159964	0.0107951
0.211302	-0.0634612	0.133895	6.50951	0.311412	2310001H17Rik	0	FALSE	FALSE	0.0315042	0.0315042	0.928414	0.371259	2.50072	0.0123941	0.0573538
0.153778	0.0117629	0.0394964	5.93937	0.296765	Them6	0.0117629	FALSE	FALSE	0.0407206	0.0407206	0.927938	0.258549	3.58902	0.000331919	0.00288779
0.0607625	-0.0276046	0.0478588	6.24213	0.273467	Zbtb5	0	FALSE	FALSE	0.0353282	0.0353282	0.927858	0.263292	3.52407	0.000424976	0.00355742
0.197755	-0.154395	0.220313	2.269	0.307477	Relt	0	FALSE	FALSE	0.350583	0.350583	0.927431	0.689744	1.3446	0.178754	0.394874
0.139962	0.0182793	0.0283748	5.98051	0.292826	Calhm5	0.0182793	TRUE	FALSE	0.0398939	0.0398939	0.927065	0.238518	3.88678	0.000101583	0.00103705
0.0525448	0.00884422	0.00867072	8.21456	0.270929	Plin2	0.00884422	TRUE	FALSE	0.0184836	0.0184836	0.92699	0.150428	6.16234	7.16759e-10	1.87303e-08
0.0162815	-0.0128596	0.0182867	6.66416	0.261837	Arl8a	0	FALSE	FALSE	0.029521	0.029521	0.926943	0.199599	4.64402	3.41691e-06	4.94491e-05
0.252683	0.022934	0.0612936	4.81986	0.320854	Exo5	0.022934	FALSE	FALSE	0.0764122	0.0764122	0.926792	0.338755	2.73588	0.00622142	0.0326786
1.49062	-0.170749	0.667622	2.65034	0.629972	Pcdhgc5	0	FALSE	FALSE	0.281365	0.281365	0.926133	0.889282	1.04144	0.297672	0.539416
1.27074	0.305179	0.118399	3.79887	0.574354	A630089N07Rik	0.305179	TRUE	FALSE	0.14159	0.305179	0.924969	0.594123	1.55686	0.119503	0.302262
0.762505	0.141505	0.112663	3.69179	0.447146	Tspan33	0.141505	TRUE	FALSE	0.151198	0.151198	0.924697	0.468918	1.97198	0.048612	0.164016
0.128119	-0.0145326	0.0572388	5.69129	0.288284	Ctps2	0	FALSE	FALSE	0.0464736	0.0464736	0.924219	0.293985	3.14377	0.00166788	0.0112058
1.11847	0.249936	0.122887	4.27629	0.535455	Fam110a	0.249936	FALSE	FALSE	0.10562	0.249936	0.923467	0.557392	1.65676	0.0975674	0.265221
0.0748995	-0.0273882	0.0523547	6.47906	0.274519	Inpp1	0	FALSE	FALSE	0.0319116	0.0319116	0.923389	0.264994	3.48456	0.000492939	0.00403714
0.0805156	-0.085865	0.112704	4.83396	0.275862	Taf6l	0	FALSE	FALSE	0.07579	0.07579	0.923279	0.396331	2.32957	0.019829	0.0831027
0.145033	-0.166226	0.214571	4.23341	0.291969	Zfp668	0	FALSE	FALSE	0.108412	0.108412	0.923238	0.518799	1.77957	0.0751468	0.221247
0.0666205	-0.0137778	0.0359846	4.49937	0.272333	Rnf149	0	FALSE	FALSE	0.0923188	0.0923188	0.923179	0.326985	2.8233	0.00475316	0.0261272
1.0311	0.313729	0.0299701	7.15376	0.512742	Resf1	0.313729	FALSE	FALSE	0.0245912	0.313729	0.921896	0.535178	1.7226	0.0849617	0.24101
0.089236	0.0246145	0.00513083	9.14106	0.277215	Rnh1	0.0246145	TRUE	FALSE	0.0168337	0.0246145	0.921785	0.157441	5.85478	4.77635e-09	1.11322e-07
0.00769941	-0.0070107	0.00957717	4.62869	0.256686	Klf13	0	FALSE	FALSE	0.0854773	0.0854773	0.921522	0.281446	3.27424	0.00105947	0.00769251
0.189379	-0.136023	0.199149	3.58656	0.301989	Gm43858	0	FALSE	FALSE	0.161221	0.161221	0.921312	0.548004	1.68121	0.0927212	0.256229
0.220126	0.0655103	0.00786508	7.99938	0.309588	Iqgap1	0.0655103	FALSE	FALSE	0.0192764	0.0655103	0.921153	0.247277	3.72518	0.000195176	0.00182015
1.34692	0.165683	0.283291	3.4918	0.591092	Kif23	0.165683	TRUE	FALSE	0.170765	0.170765	0.920798	0.615126	1.49693	0.134412	0.328031
0.25859	0.0511839	0.0350127	6.21921	0.318935	Man2b2	0.0511839	TRUE	FALSE	0.0356885	0.0511839	0.920666	0.268012	3.43517	0.000592192	0.00472873
0.436771	0.0342005	0.11139	3.55155	0.362799	Zfp217	0.0342005	FALSE	FALSE	0.164688	0.164688	0.919432	0.479651	1.91688	0.0552536	0.178455
0.0441712	0.00348457	0.0112392	6.32298	0.264641	Pgd	0.00348457	FALSE	FALSE	0.0341044	0.0341044	0.919416	0.194387	4.72982	2.24717e-06	3.39624e-05
0.087769	-0.00288618	0.0321425	6.48016	0.275367	Fbxo7	0	FALSE	FALSE	0.0318968	0.0318968	0.919102	0.231011	3.97861	6.93206e-05	0.000735873
0.0585307	-0.28727	0.30678	3.74557	0.267703	Gm44226	0	FALSE	FALSE	0.1463	0.1463	0.918459	0.614465	1.49473	0.134985	0.329045
0.369742	0.0632078	0.0600396	4.97508	0.344839	Mboat7	0.0632078	TRUE	FALSE	0.0698872	0.0698872	0.917249	0.329048	2.78759	0.00531022	0.0286205
0.267114	-0.0817623	0.1708	4.36508	0.319088	Pole2	0	FALSE	FALSE	0.100086	0.100086	0.917078	0.47512	1.93021	0.0535814	0.174712
0.0405858	-0.00500577	0.0185344	5.53949	0.262306	Man2a1	0	FALSE	FALSE	0.0506307	0.0506307	0.916805	0.240078	3.81877	0.000134116	0.00131691
0.726963	-0.547354	0.789675	2.20902	0.433754	2810454H06Rik	0	FALSE	FALSE	0.362799	0.362799	0.916539	0.979998	0.935247	0.349661	0.592605
0.0383418	-0.156067	0.168847	3.43544	0.261413	Slc39a11	0	FALSE	FALSE	0.176684	0.176684	0.916201	0.536603	1.70741	0.087746	0.246552
0.305164	-0.000843816	0.102565	4.85462	0.328095	Npl	0	FALSE	FALSE	0.0748891	0.0748891	0.916159	0.38455	2.38242	0.0171992	0.0743779
0.13705	0.0305126	0.0151708	7.37981	0.285865	Arhgap45	0.0305126	TRUE	FALSE	0.0228105	0.0305126	0.915792	0.195114	4.69362	2.68409e-06	3.9948e-05
0.563321	0.0660217	0.121752	5.61512	0.392286	Cd1d1	0.0660217	TRUE	FALSE	0.0485002	0.0660217	0.915525	0.395573	2.31443	0.0206444	0.0856384
1.36484	0.141189	0.313757	6.44216	0.592121	B3gnt2	0.141189	FALSE	FALSE	0.0324132	0.141189	0.914534	0.615728	1.48529	0.137467	0.332863
0.686832	-0.176074	0.405018	5.29711	0.422022	Gpr160	0	FALSE	FALSE	0.0582106	0.0582106	0.913443	0.621308	1.47019	0.141509	0.339031
0.0752369	-0.0107826	0.0358616	5.55484	0.269105	Csk	0	FALSE	FALSE	0.050189	0.050189	0.913411	0.267785	3.41099	0.000647279	0.00507439
1.90644	0.140564	0.494916	3.28762	0.726138	Gm10643	0.140564	TRUE	FALSE	0.193118	0.193118	0.912009	0.757207	1.20444	0.22842	0.461139
1.10948	-0.549034	0.918862	4.21801	0.52668	Chtf18	0	FALSE	FALSE	0.109435	0.109435	0.911608	0.925697	0.98478	0.324732	0.568766
0.0435051	-0.020047	0.0345487	5.21477	0.259515	Ascc3	0	FALSE	FALSE	0.0610261	0.0610261	0.910382	0.282216	3.22584	0.00125604	0.00888254
0.225225	0.0344446	0.0406305	6.59996	0.304853	Cyfip2	0.0344446	TRUE	FALSE	0.0303229	0.0344446	0.910213	0.250125	3.63903	0.000273666	0.00245377
0.5495	0.0605254	0.122641	4.31571	0.385686	Cdc45	0.0605254	TRUE	FALSE	0.103122	0.103122	0.909782	0.433747	2.0975	0.0359497	0.131035
0.110127	0.0204261	0.0162829	6.09932	0.274895	Minpp1	0.0204261	TRUE	FALSE	0.0376872	0.0376872	0.908044	0.212073	4.28175	1.85433e-05	0.000227485
0.0034243	-0.0163087	0.0174501	7.55893	0.248157	Dpysl2	0	FALSE	FALSE	0.0215875	0.0215875	0.907929	0.180365	5.03386	4.80713e-07	8.25205e-06
1.02201	0.0872371	0.253434	4.34819	0.502705	Gm14292	0.0872371	TRUE	FALSE	0.101114	0.101114	0.907748	0.543559	1.67001	0.0949176	0.26015
4.44224	1.39386	0.0868883	4.71856	1.3577	Nrg1	1.39386	FALSE	FALSE	0.0810671	1.39386	0.907641	1.11084	0.817079	0.413883	0.651106
0.336928	-0.293653	0.405962	3.22815	0.330918	Pole	0	FALSE	FALSE	0.200119	0.200119	0.9068	0.710681	1.27596	0.20197	0.425536
0.361529	0.0466071	0.0739026	5.06556	0.337039	Dock5	0.0466071	TRUE	FALSE	0.0663988	0.0663988	0.906746	0.341932	2.65183	0.00800574	0.0403029
5.09527	1.03726	0.661162	1.73898	1.52041	Gm15760	1.03726	TRUE	FALSE	0.47302	1.03726	0.90662	1.18969	0.762066	0.44602	0.678495
0.00608669	-0.00210147	0.00413036	9.7051	0.247671	Rnf114	0	FALSE	FALSE	0.0165254	0.0165254	0.905813	0.131199	6.90412	5.05157e-12	1.63479e-10
1.04466	-0.130777	0.478998	2.56851	0.507144	Kcnd1	0	FALSE	FALSE	0.295058	0.295058	0.905497	0.803148	1.12743	0.259559	0.498054
0.324608	0.0926775	0.0155253	7.19777	0.327096	Hsd11b1	0.0926775	FALSE	FALSE	0.0242256	0.0926775	0.905436	0.300282	3.01529	0.00256734	0.0159472
0.129621	0.0204992	0.0227078	8.62801	0.277897	Tut7	0.0204992	TRUE	FALSE	0.0174636	0.0204992	0.904602	0.189752	4.76728	1.86726e-06	2.86039e-05
0.0529422	0.0164259	0.00122151	10.6656	0.258695	Psma7	0.0164259	TRUE	FALSE	0.0165541	0.0165541	0.904543	0.121709	7.43202	1.0695e-13	4.19221e-12
0.118015	-0.0146802	0.0540184	7.75593	0.274865	St6galnac4	0	FALSE	FALSE	0.0204354	0.0204354	0.904361	0.249088	3.63069	0.000282662	0.00252057
0.0368893	-0.113904	0.1262	4.30623	0.253966	4930579G24Rik	0	FALSE	FALSE	0.103717	0.103717	0.903224	0.437718	2.06348	0.0390669	0.13945
0.181067	0.00758635	0.0527694	7.3527	0.289799	Mllt3	0.00758635	TRUE	FALSE	0.0230107	0.0230107	0.902834	0.251297	3.5927	0.00032727	0.00285403
0.248522	0.0378457	0.0449951	5.86917	0.306416	Gmppb	0.0378457	TRUE	FALSE	0.0422153	0.0422153	0.902378	0.269584	3.3473	0.000816023	0.0062016
0.215563	0.012003	0.0598512	4.69547	0.297942	D16Ertd472e	0.012003	FALSE	FALSE	0.0821744	0.0821744	0.901945	0.344027	2.62173	0.00874855	0.0433216
0.0153417	0.000427575	0.00468631	7.05639	0.247876	Gns	0.000427575	FALSE	FALSE	0.0254368	0.0254368	0.901924	0.158438	5.6926	1.25118e-08	2.75823e-07
1.20907	0.176367	0.226656	3.31704	0.546238	Scgb3a1	0.176367	TRUE	FALSE	0.18974	0.18974	0.901797	0.589064	1.5309	0.125794	0.313377
0.419798	0.108046	0.0318868	8.07236	0.348442	Yy1	0.108046	FALSE	FALSE	0.0189839	0.108046	0.900911	0.341483	2.63823	0.00833394	0.0416134
0.451896	0.0315634	0.119069	3.57388	0.356279	Armcx6	0.0315634	TRUE	FALSE	0.162468	0.162468	0.900564	0.48437	1.85925	0.0629918	0.195613
0.00374404	-0.0208031	0.0220512	5.77542	0.243085	Itpripl1	0	FALSE	FALSE	0.044376	0.044376	0.898422	0.235278	3.81855	0.00013424	0.00131724
0.0631247	-0.0471583	0.0681999	6.73001	0.257922	Grk2	0	FALSE	FALSE	0.0287432	0.0287432	0.898407	0.284229	3.16086	0.00157303	0.01064
0.0899126	-0.0177124	0.0476833	5.54886	0.264388	Cks1b	0	FALSE	FALSE	0.0503605	0.0503605	0.897979	0.285838	3.14157	0.00168044	0.0112747
1.74913	0.472552	0.110493	4.60838	0.679139	Acap1	0.472552	FALSE	FALSE	0.0865123	0.472552	0.897879	0.697044	1.28812	0.197703	0.419235
0.19492	0.0249218	0.0400513	6.9334	0.290584	Nans	0.0249218	TRUE	FALSE	0.0265882	0.0265882	0.897875	0.235654	3.81014	0.00013889	0.0013555
0.555038	0.184742	0.000270716	12.8186	0.379383	CT010467.1	0.184742	FALSE	FALSE	0.0191202	0.184742	0.895589	0.392654	2.28086	0.0225569	0.0916783
0.176692	0.0572429	0.00165448	11.3557	0.284748	Ctsb	0.0572429	FALSE	FALSE	0.0169914	0.0572429	0.895498	0.221543	4.0421	5.29746e-05	0.000577404
0.260302	-0.367613	0.45438	3.21553	0.305579	Atp8a2	0	FALSE	FALSE	0.201633	0.201633	0.895365	0.739377	1.21097	0.225906	0.457691
0.142167	-0.255655	0.303044	5.50486	0.275982	Donson	0	FALSE	FALSE	0.0516448	0.0516448	0.895247	0.543667	1.64668	0.0996232	0.269014
0.406415	0.0154599	0.120012	4.83401	0.341883	Inpp5b	0.0154599	FALSE	FALSE	0.0757879	0.0757879	0.894947	0.403939	2.21555	0.0267223	0.104578
0.13061	0.00764226	0.0358945	5.39473	0.272744	Ddx41	0.00764226	FALSE	FALSE	0.0550251	0.0550251	0.894598	0.275257	3.25005	0.00115385	0.00825143
0.127846	0.0320033	0.010612	7.8608	0.27192	Acsl4	0.0320033	TRUE	FALSE	0.0199011	0.0320033	0.89435	0.188448	4.74587	2.07615e-06	3.16387e-05
0.225386	-0.0720196	0.147148	4.13591	0.296238	Hmgcr	0	FALSE	FALSE	0.115064	0.115064	0.894224	0.467451	1.91298	0.0557505	0.179548
0.013339	0.00336955	0.0010768	9.48906	0.242961	Actr2	0.00336955	FALSE	FALSE	0.0166141	0.0166141	0.893731	0.121418	7.36076	1.82861e-13	6.92698e-12
0.811008	0.0616804	0.208656	5.22282	0.44212	Mthfs	0.0616804	TRUE	FALSE	0.0607459	0.0616804	0.893248	0.474637	1.88196	0.0598413	0.188679
0.29204	0.0738363	0.0235102	7.18078	0.312343	Psmf1	0.0738363	FALSE	FALSE	0.0243656	0.0738363	0.893184	0.284819	3.13596	0.0017129	0.0114349
0.107722	0.0351434	0.000764096	10.6981	0.265777	Clic5	0.0351434	TRUE	FALSE	0.0165669	0.0351434	0.892275	0.172982	5.15818	2.49357e-07	4.49641e-06
0.272532	0.0422154	0.0486286	5.07539	0.306617	Zbtb7b	0.0422154	TRUE	FALSE	0.066033	0.066033	0.891598	0.309114	2.88437	0.00392201	0.0224333
0.00121324	-0.00895775	0.00936217	5.48721	0.238078	Arel1	0	FALSE	FALSE	0.0521707	0.0521707	0.89027	0.226445	3.93151	8.44156e-05	0.000882061
0.351224	0.0818715	0.0352033	5.43571	0.325399	Pmf1	0.0818715	TRUE	FALSE	0.0537398	0.0818715	0.889931	0.31235	2.84915	0.00438365	0.0245659
0.0582226	0.00774954	0.011658	7.19201	0.252069	Slc31a2	0.00774954	FALSE	FALSE	0.024273	0.024273	0.889782	0.173039	5.1421	2.71692e-07	4.8455e-06
0.071744	0.00515781	0.0187569	6.4764	0.255415	Eif6	0.00515781	FALSE	FALSE	0.0319475	0.0319475	0.889717	0.205557	4.32833	1.50247e-05	0.000187777
0.614655	0.159574	0.0453108	4.7417	0.391023	Bin3	0.159574	TRUE	FALSE	0.0799749	0.159574	0.889492	0.413204	2.15267	0.0313445	0.118248
0.798556	0.081064	0.185121	3.81836	0.436505	Cetn4	0.081064	TRUE	FALSE	0.139903	0.139903	0.888567	0.520436	1.70735	0.0877564	0.246552
0.449227	0.134127	0.0156153	7.79281	0.348814	Hyou1	0.134127	FALSE	FALSE	0.0202414	0.134127	0.887895	0.35325	2.51351	0.0119538	0.0556501
1.97539	0.343096	0.315368	2.13171	0.730182	Irx2	0.343096	TRUE	FALSE	0.379122	0.379122	0.887572	0.760751	1.16671	0.24333	0.478314
0.0174428	0.00490854	0.000905715	10.4729	0.240679	Actg1	0.00490854	FALSE	FALSE	0.0164941	0.0164941	0.88754	0.120415	7.37067	1.69775e-13	6.46467e-12
0.0758527	-0.046811	0.0720953	3.73298	0.255134	Kctd13	0	FALSE	FALSE	0.147434	0.147434	0.887263	0.427716	2.07442	0.0380401	0.136717
0.374013	0.0959509	0.02872	4.5034	0.32942	Lrrc8d	0.0959509	TRUE	FALSE	0.0920964	0.0959509	0.886786	0.322323	2.75123	0.00593721	0.0314904
0.203492	0.0560907	0.0117401	6.14964	0.286079	Plxnb2	0.0560907	TRUE	FALSE	0.0368234	0.0560907	0.885448	0.237751	3.72426	0.000195887	0.00182562
0.209669	0.0556129	0.014277	7.34782	0.287586	Psmg4	0.0556129	TRUE	FALSE	0.0230472	0.0556129	0.885379	0.241333	3.66871	0.000243781	0.00221839
5.08497	1.35054	0.344447	3.4518	1.50638	Lonrf3	1.35054	FALSE	FALSE	0.174947	1.35054	0.885322	1.18848	0.744918	0.456321	0.686472
0.0633915	0.0123359	0.00879462	8.17628	0.250923	Plgrkt	0.0123359	TRUE	FALSE	0.0186097	0.0186097	0.885203	0.151119	5.85766	4.69442e-09	1.09845e-07
0.145504	0.0455016	0.00299973	11.8075	0.27145	Vim	0.0455016	FALSE	FALSE	0.0174689	0.0455016	0.8852	0.201042	4.40306	1.06733e-05	0.000138592
10.5285	3.31957	0.189928	1.94321	2.86712	Gm266	3.31957	FALSE	FALSE	0.421805	3.31957	0.885058	1.71014	0.517535	0.604783	0.795381
0.516236	0.0252389	0.14684	3.41868	0.363528	Pprc1	0.0252389	FALSE	FALSE	0.178481	0.178481	0.884061	0.520673	1.69792	0.0895231	0.250364
3.23632	0.962588	0.116187	3.51712	1.04342	Entpd7	0.962588	FALSE	FALSE	0.168165	0.962588	0.883814	0.948145	0.93215	0.351259	0.593939
0.0143298	-0.00528426	0.0100609	7.50789	0.237854	H13	0	FALSE	FALSE	0.0219186	0.0219186	0.883689	0.163247	5.41321	6.19063e-08	1.24663e-06
0.527608	0.115418	0.0604516	5.14254	0.366121	Gdap10	0.115418	TRUE	FALSE	0.0635851	0.115418	0.88359	0.382829	2.30805	0.0209961	0.0868029
0.0465648	0.0125111	0.00301054	9.91886	0.245393	Dnaja1	0.0125111	TRUE	FALSE	0.0164727	0.0164727	0.882707	0.127421	6.9275	4.28333e-12	1.39852e-10
0.214772	0.00470943	0.0668812	5.27985	0.287264	Zfp953	0.00470943	FALSE	FALSE	0.0587915	0.0587915	0.882366	0.323616	2.72659	0.00639934	0.033541
0.372264	0.035995	0.0880929	4.00844	0.326625	Slc39a6	0.035995	FALSE	FALSE	0.12443	0.12443	0.882344	0.420835	2.09665	0.0360245	0.131144
0.0562765	0.00282166	0.0159372	7.80611	0.246966	Rassf2	0.00282166	FALSE	FALSE	0.020173	0.020173	0.881093	0.17347	5.07923	3.78974e-07	6.62979e-06
0.375952	0.0639162	0.0614012	5.41208	0.326857	Prim2	0.0639162	TRUE	FALSE	0.0544771	0.0639162	0.881039	0.323158	2.72634	0.00640408	0.0335419
0.193462	0.0471147	0.0173726	3.85806	0.281044	Atf6b	0.0471147	FALSE	FALSE	0.136522	0.136522	0.880678	0.358114	2.45921	0.0139243	0.0628481
0.724425	0.0816918	0.159783	4.09719	0.413471	Gm32856	0.0816918	TRUE	FALSE	0.117827	0.117827	0.880085	0.48098	1.82978	0.0672834	0.204887
0.0819028	-0.00865919	0.0359601	6.39294	0.25265	E430024I08Rik	0	FALSE	FALSE	0.0330975	0.0330975	0.879724	0.239892	3.66717	0.000245247	0.00222758
0.0313638	-0.0161974	0.026652	5.69136	0.24001	Tbk1	0	FALSE	FALSE	0.0464717	0.0464717	0.879714	0.246853	3.56372	0.000365639	0.00314201
0.195988	-0.0316454	0.0969747	4.49128	0.281045	Bambi-ps1	0	FALSE	FALSE	0.0927667	0.0927667	0.879485	0.39764	2.21176	0.0269832	0.105441
1.0205	0.265033	0.0751323	5.16388	0.487133	Plk3	0.265033	FALSE	FALSE	0.0628209	0.265033	0.879412	0.53242	1.65173	0.0985904	0.267012
0.0311981	-0.0272793	0.0376787	5.72412	0.239392	Sertad1	0	FALSE	FALSE	0.0456373	0.0456373	0.878621	0.263496	3.33448	0.00085459	0.00643466
0.344057	0.0806276	0.034058	6.17038	0.31744	Tes	0.0806276	TRUE	FALSE	0.0364783	0.0806276	0.878305	0.309146	2.84107	0.0044963	0.0250916
0.0790076	-0.0317954	0.0581313	5.76854	0.250875	Lrrk1	0	FALSE	FALSE	0.0445419	0.0445419	0.87773	0.292508	3.0007	0.00269357	0.0165412
1.86703	0.265446	0.356898	2.65651	0.697824	Gm26947	0.265446	TRUE	FALSE	0.280357	0.280357	0.877622	0.728729	1.20432	0.228467	0.461139
0.736466	-0.570132	0.815621	5.52548	0.415181	Adgrb2	0	FALSE	FALSE	0.0510381	0.0510381	0.877618	0.849833	1.0327	0.301747	0.544243
3.16136	0.553037	0.500751	2.59249	1.02136	Vmn2r95	0.553037	TRUE	FALSE	0.290983	0.553037	0.877533	0.9371	0.936435	0.349049	0.591773
9.86313	2.66563	0.622079	1.90594	2.69673	Gm49377	2.66563	FALSE	FALSE	0.430753	2.66563	0.8774	1.65522	0.53008	0.596056	0.787999
0.018105	0.00481726	0.00121773	9.84191	0.235284	Mcl1	0.00481726	FALSE	FALSE	0.0164877	0.0164877	0.877036	0.121468	7.22029	5.18786e-13	1.87325e-11
0.331621	0.0560354	0.054505	5.93067	0.313542	Tmem132a	0.0560354	TRUE	FALSE	0.0409	0.0560354	0.876806	0.303508	2.88891	0.00386583	0.0221639
0.0932238	-0.0131587	0.0442333	6.91728	0.253543	Nras	0	FALSE	FALSE	0.0267468	0.0267468	0.876046	0.243208	3.60205	0.000315723	0.00277643
0.0960481	0.0138872	0.0181288	8.44228	0.253948	Nfkb1	0.0138872	TRUE	FALSE	0.0178509	0.0178509	0.875473	0.173156	5.05597	4.28198e-07	7.41131e-06
0.399729	0.0827596	0.0504833	3.33558	0.329805	Plxnc1	0.0827596	TRUE	FALSE	0.187639	0.187639	0.875352	0.44546	1.96505	0.0494083	0.165787
0.0188225	-0.0214027	0.0276769	6.30228	0.234231	Rgs10	0	FALSE	FALSE	0.0344112	0.0344112	0.874691	0.227464	3.8454	0.000120356	0.00119947
0.0424345	-0.00194161	0.0160864	7.15967	0.239852	Gnl1	0	FALSE	FALSE	0.0245415	0.0245415	0.874153	0.184002	4.75079	2.02626e-06	3.0975e-05
0.279762	0.0222715	0.0709824	3.19439	0.298978	Mdc1	0.0222715	FALSE	FALSE	0.204195	0.204195	0.87376	0.478868	1.82464	0.0680556	0.206607
0.471103	-0.0347244	0.191759	2.31089	0.346641	Adam12	0	FALSE	FALSE	0.342278	0.342278	0.873431	0.667106	1.30928	0.190438	0.409541
0.651093	-0.00276394	0.219795	3.79898	0.391587	Suv39h2	0	FALSE	FALSE	0.141581	0.141581	0.873334	0.548768	1.59144	0.11151	0.288893
0.269219	-0.320247	0.409986	4.1554	0.295913	Atad5	0	FALSE	FALSE	0.1137	0.1137	0.872943	0.66061	1.32142	0.186361	0.404749
0.256882	0.0480492	0.0375782	5.49746	0.292539	Tmem67	0.0480492	TRUE	FALSE	0.0518645	0.0518645	0.872387	0.273012	3.19542	0.00139629	0.00966916
0.373228	0.0782958	0.0461134	5.18666	0.32158	Ppp1r21	0.0782958	TRUE	FALSE	0.0620124	0.0782958	0.872301	0.321985	2.70914	0.00674585	0.0351062
9.21359	2.57124	0.49996	1.69947	2.53158	Ms4a14	2.57124	FALSE	FALSE	0.483565	2.57124	0.872123	1.59979	0.545148	0.585652	0.780443
0.10836	-0.0388113	0.0749314	4.46289	0.2551	Noc4l	0	FALSE	FALSE	0.0943598	0.0943598	0.871798	0.375601	2.32108	0.0202827	0.0845691
2.7544	0.252543	0.66559	2.28693	0.916279	Gm15793	0.252543	TRUE	FALSE	0.347006	0.347006	0.871167	0.918602	0.948362	0.342945	0.585958
1.19062	0.257248	0.139625	4.0557	0.525288	Krt7	0.257248	FALSE	FALSE	0.120866	0.257248	0.871077	0.575089	1.51468	0.129853	0.320317
0.00921068	-0.0356371	0.0387073	6.33144	0.22971	Vcpkmt	0	FALSE	FALSE	0.0339803	0.0339803	0.870646	0.246116	3.53754	0.000403868	0.0034027
0.620663	0.132433	0.0744547	5.63554	0.38257	Mertk	0.132433	FALSE	FALSE	0.0479451	0.132433	0.870639	0.415219	2.09682	0.0360094	0.131144
0.0648735	0.00676298	0.0148615	6.75276	0.243063	Maff	0.00676298	FALSE	FALSE	0.0284843	0.0284843	0.869568	0.190057	4.57531	4.75511e-06	6.69457e-05
0.424727	0.114304	0.0272716	6.57247	0.332886	Cdca4	0.114304	FALSE	FALSE	0.0306778	0.114304	0.8693	0.343482	2.53085	0.0113787	0.0536029
0.307503	-0.109359	0.21186	3.23693	0.302469	Olfr1307	0	FALSE	FALSE	0.199071	0.199071	0.867165	0.585186	1.48186	0.138377	0.334202
0.302645	0.0353602	0.0655217	5.55895	0.301037	Faim	0.0353602	TRUE	FALSE	0.0500716	0.0500716	0.866748	0.310367	2.79266	0.00522774	0.0282764
0.211715	-0.24049	0.311061	2.8198	0.27825	Gdf6	0	FALSE	FALSE	0.254849	0.254849	0.866643	0.686726	1.26199	0.206951	0.432057
0.711292	0.173358	0.0637393	5.79618	0.403136	Ift172	0.173358	FALSE	FALSE	0.0438815	0.173358	0.866628	0.444501	1.94967	0.051216	0.169755
0.0740729	0.0205613	0.00412969	9.09627	0.243791	Ptges3	0.0205613	TRUE	FALSE	0.0168691	0.0205613	0.866549	0.143443	6.04109	1.53081e-09	3.82311e-08
0.131682	0.0385629	0.00533108	7.51278	0.257648	Snx5	0.0385629	TRUE	FALSE	0.0218862	0.0385629	0.8655	0.191255	4.52538	6.0286e-06	8.29074e-05
0.0581376	0.00622303	0.0131562	7.39948	0.23926	Aup1	0.00622303	FALSE	FALSE	0.0226677	0.0226677	0.865497	0.172781	5.00922	5.46521e-07	9.25174e-06
0.0909854	0.00236237	0.0279661	4.87762	0.247471	Tdrd7	0.00236237	FALSE	FALSE	0.0739012	0.0739012	0.865494	0.291358	2.97055	0.00297262	0.0178876
0.0792901	0.00757988	0.0188502	6.49834	0.243981	Actn1	0.00757988	FALSE	FALSE	0.0316531	0.0316531	0.864405	0.205149	4.21355	2.51388e-05	0.000298651
0.485545	0.0435693	0.118279	5.4244	0.345355	Lrch4	0.0435693	TRUE	FALSE	0.0540916	0.0540916	0.864039	0.379002	2.27978	0.0226209	0.0918877
0.338009	0.0755769	0.0370928	5.97566	0.308197	Ints5	0.0755769	TRUE	FALSE	0.0399896	0.0755769	0.863509	0.306417	2.81808	0.00483112	0.0264664
0.711679	0.183234	0.0539921	5.06612	0.401407	B4galt3	0.183234	FALSE	FALSE	0.0663778	0.183234	0.863109	0.444622	1.94122	0.0522316	0.171692
0.135737	0.0260753	0.0191702	7.48666	0.256708	Psen1	0.0260753	TRUE	FALSE	0.0220603	0.0260753	0.861731	0.194177	4.43787	9.08542e-06	0.00012021
0.232708	-0.0377072	0.115277	5.0447	0.280583	A230050P20Rik	0	FALSE	FALSE	0.0671834	0.0671834	0.861019	0.389936	2.2081	0.027237	0.106111
0.134023	-0.00962632	0.0543007	5.58924	0.255192	Snapc2	0	FALSE	FALSE	0.0492162	0.0492162	0.859624	0.293708	2.9268	0.00342465	0.0201143
0.0696373	-0.0193644	0.0425768	5.23806	0.238989	Edem2	0	FALSE	FALSE	0.0602184	0.0602184	0.859418	0.292682	2.93635	0.00332096	0.0196233
0.0326446	-0.0377478	0.0486293	5.24376	0.229592	Arrdc1	0	FALSE	FALSE	0.0600219	0.0600219	0.85913	0.300903	2.85517	0.00430138	0.0242116
3.70499	0.961911	0.273085	3.2081	1.14754	Rhebl1	0.961911	FALSE	FALSE	0.20253	0.961911	0.858854	1.01448	0.846598	0.397219	0.636419
0.139212	0.0389902	0.00741397	7.867	0.255881	Elf1	0.0389902	TRUE	FALSE	0.0198712	0.0389902	0.858445	0.196647	4.3654	1.26888e-05	0.000161895
1.02537	-0.590219	0.932008	3.46314	0.477393	4732487G21Rik	0	FALSE	FALSE	0.173752	0.173752	0.858394	0.959931	0.894225	0.371202	0.612059
1.63447	-0.15214	0.696962	2.23556	0.629545	Gm15853	0	FALSE	FALSE	0.357345	0.357345	0.858154	0.937331	0.91553	0.359914	0.601155
0.0728626	0.0160222	0.00826528	9.42572	0.238839	Stom	0.0160222	TRUE	FALSE	0.0166469	0.0166469	0.857561	0.144084	5.95182	2.65176e-09	6.39879e-08
0.346248	-0.0152246	0.130641	4.74288	0.306885	Tubb2b	0	FALSE	FALSE	0.0799196	0.0799196	0.856977	0.418888	2.04584	0.0407722	0.143717
0.068671	0.00265623	0.0202341	6.91262	0.236738	Aprt	0.00265623	FALSE	FALSE	0.026793	0.026793	0.855512	0.197963	4.32158	1.54914e-05	0.00019328
1.16036	0.0306995	0.356087	3.0407	0.509589	Gm45222	0.0306995	FALSE	FALSE	0.223736	0.223736	0.855373	0.695116	1.23055	0.218492	0.448269
0.146035	0.00609187	0.0425864	7.87792	0.255839	Diaph1	0.00609187	FALSE	FALSE	0.019819	0.019819	0.855045	0.228045	3.74946	0.000177217	0.00167613
0.275652	0.0714084	0.0204755	5.93045	0.288214	Uggt1	0.0714084	TRUE	FALSE	0.0409045	0.0714084	0.854988	0.276713	3.0898	0.00200289	0.0130325
0.239743	0.0298519	0.0500625	5.94688	0.279107	Gimap9	0.0298519	TRUE	FALSE	0.0405671	0.0405671	0.854734	0.274817	3.11019	0.00186967	0.0122747
0.356115	-0.261309	0.380014	1.52131	0.307804	BC055324	0	FALSE	FALSE	0.533873	0.533873	0.853961	0.872681	0.978549	0.327803	0.571363
0.141606	0.025744	0.0214579	6.56758	0.253929	Rp2	0.025744	TRUE	FALSE	0.0307413	0.0307413	0.853479	0.208565	4.09215	4.27394e-05	0.000475386
0.27144	0.0606439	0.0298362	5.76886	0.286332	Cpt1a	0.0606439	TRUE	FALSE	0.0445341	0.0606439	0.853369	0.274591	3.10778	0.00188496	0.0123695
0.346841	0.0605143	0.0550992	5.06757	0.304988	Mmp13	0.0605143	TRUE	FALSE	0.066324	0.066324	0.85299	0.318098	2.68154	0.00732849	0.0376439
0.0177284	0.00413795	0.00177153	9.85551	0.222647	Saraf	0.00413795	FALSE	FALSE	0.0164847	0.0164847	0.852867	0.123343	6.91458	4.69241e-12	1.52192e-10
0.152064	0.0106751	0.0400128	5.75906	0.256148	Coq8b	0.0106751	FALSE	FALSE	0.0447723	0.0447723	0.852706	0.265809	3.20797	0.00133675	0.00934513
0.910354	0.247383	0.0560685	4.87765	0.445142	Nnmt	0.247383	FALSE	FALSE	0.0738999	0.247383	0.851575	0.502868	1.69344	0.0903723	0.251683
0.0734611	0.00136405	0.023123	6.89399	0.235804	Gpat3	0.00136405	FALSE	FALSE	0.0269794	0.0269794	0.851349	0.204333	4.16647	3.09347e-05	0.00035737
18.3247	5.00106	1.10718	6.94375	4.79829	Gm10925	5.00106	FALSE	FALSE	0.0264873	5.00106	0.850716	2.25615	0.377066	0.706125	0.856126
0.130792	0.0323978	0.0111996	6.9154	0.249468	Otud1	0.0323978	TRUE	FALSE	0.0267655	0.0323978	0.850039	0.190607	4.45964	8.20991e-06	0.000109316
0.572633	-0.285809	0.476687	3.12088	0.359815	A730011C13Rik	0	FALSE	FALSE	0.213337	0.213337	0.849817	0.758301	1.12069	0.262421	0.501905
0.0464175	-0.279445	0.294918	2.81569	0.228153	Mis18bp1	0	FALSE	FALSE	0.255464	0.255464	0.849605	0.677238	1.25452	0.209655	0.435469
0.378384	-0.035286	0.161414	4.20546	0.311036	Knl1	0	FALSE	FALSE	0.110276	0.110276	0.849392	0.475823	1.7851	0.0742452	0.219075
0.0389686	0.010386	0.00260348	8.57811	0.225729	Pdia6	0.010386	TRUE	FALSE	0.0175576	0.0175576	0.848502	0.129618	6.54617	5.90318e-11	1.74477e-09
3.85173	0.971945	0.311964	2.62872	1.17888	Carmil2	0.971945	FALSE	FALSE	0.284924	0.971945	0.848433	1.03437	0.82024	0.41208	0.649608
0.0719968	-0.00193493	0.0259339	6.26418	0.233591	2610002M06Rik	0	FALSE	FALSE	0.0349873	0.0349873	0.847726	0.225317	3.76238	0.000168307	0.00160324
1.0341	0.284287	0.0604148	5.68501	0.473827	Gm8186	0.284287	FALSE	FALSE	0.0466361	0.284287	0.847155	0.535958	1.58064	0.113961	0.292998
0.00513542	-0.00466753	0.00637934	10.031	0.216584	Psma3	0	FALSE	FALSE	0.0164588	0.0164588	0.847153	0.137956	6.14076	8.21257e-10	2.12339e-08
0.180925	0.0309561	0.0293521	7.04288	0.260437	Phf23	0.0309561	TRUE	FALSE	0.0255585	0.0309561	0.846966	0.22418	3.77806	0.000158056	0.00151643
0.181024	-0.0346203	0.0949617	5.29895	0.259764	Ptgir	0	FALSE	FALSE	0.0581488	0.0581488	0.845592	0.3572	2.36728	0.0179196	0.0767459
0.0724538	-0.352198	0.376349	1.80853	0.232308	Slc41a2	0	FALSE	FALSE	0.454967	0.454967	0.844975	0.832324	1.0152	0.310011	0.553519
0.036007	-0.0534714	0.0654737	5.41301	0.222716	Erg28	0	FALSE	FALSE	0.054448	0.054448	0.844027	0.316125	2.66992	0.00758699	0.0387274
0.147923	0.0420583	0.00724937	8.34538	0.250658	Rap2c	0.0420583	FALSE	FALSE	0.0180969	0.0420583	0.843953	0.202706	4.16344	3.13492e-05	0.000361589
1.47518	0.147927	0.343799	2.95728	0.582287	Tmem238	0.147927	TRUE	FALSE	0.23505	0.23505	0.843587	0.694532	1.21461	0.224514	0.456184
0.130647	0.0306672	0.0128818	6.94392	0.245999	Gch1	0.0306672	TRUE	FALSE	0.0264857	0.0306672	0.843281	0.190502	4.42664	9.57133e-06	0.000125957
17.8005	4.54203	1.39148	2.40742	4.66301	Gm48899	4.54203	FALSE	FALSE	0.323824	4.54203	0.842371	2.22364	0.378824	0.704818	0.855492
0.33561	0.108076	0.00379381	6.78617	0.296603	Plekha2	0.108076	FALSE	FALSE	0.0281128	0.108076	0.842022	0.305328	2.75776	0.00581983	0.0309462
0.893287	0.14452	0.153242	5.79662	0.436014	Chd7	0.14452	FALSE	FALSE	0.0438711	0.14452	0.842007	0.498132	1.69033	0.090965	0.252746
0.0742514	-0.0173381	0.0420885	7.34132	0.230398	Max	0	FALSE	FALSE	0.023096	0.023096	0.840307	0.233067	3.60543	0.000311641	0.0027423
1.62991	0.0607575	0.482545	1.65911	0.619138	Fmo3	0.0607575	FALSE	FALSE	0.494564	0.494564	0.839962	0.902362	0.930848	0.351932	0.594432
3.34128	0.512811	0.600948	2.65918	1.04697	Hmga2	0.512811	TRUE	FALSE	0.279921	0.512811	0.839946	0.963396	0.87186	0.383285	0.623566
0.239694	-0.0689485	0.148847	4.7755	0.271539	Gm13092	0	FALSE	FALSE	0.0784103	0.0784103	0.839872	0.435179	1.92995	0.0536136	0.174778
0.0925953	0.0248225	0.00604258	8.84665	0.234466	G3bp2	0.0248225	TRUE	FALSE	0.0171278	0.0248225	0.839279	0.160377	5.23315	1.66645e-07	3.08072e-06
13.5867	4.33349	0.195426	2.30584	3.60789	Gm26724	4.33349	FALSE	FALSE	0.343269	4.33349	0.839062	1.9427	0.431904	0.665811	0.831767
0.964918	-0.0317019	0.353341	3.05793	0.45241	Gm38056	0	FALSE	FALSE	0.221463	0.221463	0.839009	0.692101	1.21226	0.225411	0.457058
0.504862	0.0858335	0.0824537	4.50963	0.337334	Tmem221	0.0858335	TRUE	FALSE	0.0917534	0.0917534	0.838886	0.381015	2.20171	0.0276856	0.107573
0.225178	0.0598893	0.0151701	7.4171	0.266703	Gba	0.0598893	TRUE	FALSE	0.0225416	0.0598893	0.837473	0.250099	3.34857	0.000812301	0.00617972
0.760174	0.20012	0.0532716	5.95978	0.400438	Cblb	0.20012	FALSE	FALSE	0.040306	0.20012	0.837444	0.459521	1.82243	0.0683899	0.207191
0.16567	0.0520984	0.00312508	9.61538	0.251798	Tmtc1	0.0520984	FALSE	FALSE	0.0165579	0.0520984	0.837418	0.214522	3.90365	9.47516e-05	0.000976834
0.450482	0.0394034	0.110757	5.14802	0.322471	Tbcd	0.0394034	TRUE	FALSE	0.0633884	0.0633884	0.836362	0.380948	2.19548	0.0281295	0.108865
0.0386056	0.00895751	0.00391102	8.80657	0.219347	Aldh1a1	0.00895751	TRUE	FALSE	0.0171809	0.0171809	0.836054	0.132577	6.30619	2.85982e-10	7.80726e-09
0.569366	0.0984925	0.0912962	4.67219	0.351803	Tcf19	0.0984925	TRUE	FALSE	0.0833084	0.0984925	0.835587	0.39769	2.1011	0.0356321	0.130071
0.303784	0.0663058	0.0349557	6.47549	0.284903	Pwwp2b	0.0663058	TRUE	FALSE	0.0319598	0.0663058	0.834579	0.29049	2.873	0.00406592	0.0231661
0.155574	0.0247369	0.027121	6.22414	0.24768	Uck2	0.0247369	TRUE	FALSE	0.0356105	0.0356105	0.834239	0.22864	3.6487	0.000263567	0.00236904
0.526628	0.111795	0.0637478	6.02392	0.340378	Limk1	0.111795	FALSE	FALSE	0.0390581	0.111795	0.834109	0.382473	2.18083	0.0291959	0.112016
2.68711	-0.906198	1.8019	4.06927	0.880271	Slurp1	0	FALSE	FALSE	0.119862	0.119862	0.833655	1.26549	0.65876	0.51005	0.728288
0.627288	-0.134281	0.343377	3.56839	0.364411	Gm18860	0	FALSE	FALSE	0.163012	0.163012	0.831843	0.649608	1.28053	0.200358	0.423266
0.0903239	0.0206064	0.00950154	7.96938	0.230011	Ifnar2	0.0206064	TRUE	FALSE	0.0194039	0.0206064	0.831525	0.158398	5.24959	1.5244e-07	2.83961e-06
0.149315	0.0117493	0.0380225	6.36815	0.244551	Dock11	0.0117493	FALSE	FALSE	0.0334494	0.0334494	0.831107	0.244049	3.40549	0.000660447	0.00516382
0.431899	0.059864	0.0841022	6.03714	0.314648	Shroom3	0.059864	TRUE	FALSE	0.0388106	0.059864	0.830006	0.346369	2.3963	0.0165614	0.0722591
0.12249	-0.17908	0.21991	3.43303	0.237271	Gm6277	0	FALSE	FALSE	0.176942	0.176942	0.829957	0.575073	1.44322	0.148959	0.350014
0.148888	0.00551392	0.0441154	5.01082	0.243445	Usp42	0.00551392	FALSE	FALSE	0.0684826	0.0684826	0.829102	0.30632	2.70666	0.00679645	0.0353445
0.0231061	0.00514891	0.00255312	9.14095	0.211945	Marcks	0.00514891	FALSE	FALSE	0.0168337	0.0168337	0.828991	0.127105	6.52209	6.93347e-11	2.02077e-09
3.34012	0.352222	0.76115	2.12289	1.04055	Gypa	0.352222	TRUE	FALSE	0.381027	0.381027	0.827692	0.97561	0.848384	0.396224	0.635809
1.15918	0.273372	0.113021	4.66958	0.495216	Foxs1	0.273372	FALSE	FALSE	0.0834368	0.273372	0.827488	0.567446	1.45827	0.144767	0.3438
0.0860375	0.0268556	0.00182362	10.64	0.226918	App	0.0268556	TRUE	FALSE	0.0165446	0.0268556	0.827463	0.154594	5.35249	8.67518e-08	1.68895e-06
0.374019	0.0370873	0.0875858	5.38662	0.298887	Tpcn2	0.0370873	TRUE	FALSE	0.0552829	0.0552829	0.82741	0.345047	2.39797	0.0164864	0.0720176
0.0306362	-0.00597179	0.0161839	7.21598	0.212997	Dpy19l1	0	FALSE	FALSE	0.0240772	0.0240772	0.827321	0.183169	4.51671	6.28073e-06	8.61323e-05
0.861059	0.240501	0.0465191	5.34765	0.42058	Phf13	0.240501	FALSE	FALSE	0.0565398	0.240501	0.827274	0.489064	1.69155	0.0907323	0.252302
0.107818	-0.033611	0.0695502	5.23751	0.232243	Dnaaf3	0	FALSE	FALSE	0.0602374	0.0602374	0.827222	0.328871	2.51534	0.0118919	0.0553972
0.220048	-0.0772676	0.150617	2.55135	0.260121	Tmem273	0	FALSE	FALSE	0.298006	0.298006	0.82686	0.611434	1.35233	0.17627	0.391652
9.53946	2.88173	0.298091	1.85134	2.58989	Gm45246	2.88173	FALSE	FALSE	0.444175	2.88173	0.826694	1.62784	0.507848	0.61156	0.798838
0.222566	0.0521487	0.0220401	8.02059	0.260466	Ikbkb	0.0521487	FALSE	FALSE	0.0191889	0.0521487	0.826287	0.248644	3.32317	0.000890013	0.00665015
0.849333	0.0326682	0.250443	4.36833	0.416888	Gm26617	0.0326682	TRUE	FALSE	0.09989	0.09989	0.825742	0.540318	1.52825	0.12645	0.31425
0.0455441	0.00725998	0.0079214	8.78733	0.215926	Larp1	0.00725998	FALSE	FALSE	0.0172076	0.0172076	0.825713	0.144709	5.706	1.15661e-08	2.56518e-07
0.359554	-0.0308211	0.150673	3.99704	0.29397	Wnt5b	0	FALSE	FALSE	0.125306	0.125306	0.824785	0.479564	1.71986	0.0854573	0.241947
0.0854754	-0.0129022	0.041394	8.25862	0.225246	Efcab14	0	FALSE	FALSE	0.0183459	0.0183459	0.824373	0.223122	3.69472	0.000220126	0.00202196
0.879873	-0.825557	1.11885	2.38303	0.423573	Gm38110	0	FALSE	FALSE	0.328398	0.328398	0.823822	1.0982	0.750159	0.453159	0.684172
1.38078	-0.0345845	0.494843	2.83213	0.548659	Chek1	0	FALSE	FALSE	0.253013	0.253013	0.823539	0.789439	1.0432	0.296858	0.538739
0.0148433	-0.0343043	0.0392521	7.11774	0.207124	Zfp697	0	FALSE	FALSE	0.0248978	0.0248978	0.823435	0.23121	3.56141	0.000368869	0.00315681
0.0267196	-0.0362683	0.0451748	5.66467	0.210043	Mis18a	0	FALSE	FALSE	0.0471683	0.0471683	0.823334	0.277403	2.968	0.00299742	0.0179871
0.282023	-0.0648008	0.158808	4.26998	0.273865	Gm14005	0	FALSE	FALSE	0.106026	0.106026	0.823325	0.469782	1.75257	0.0796763	0.230488
0.35901	0.0862127	0.0334574	6.2461	0.293093	Daglb	0.0862127	FALSE	FALSE	0.0352664	0.0862127	0.823287	0.315793	2.60705	0.00913263	0.0448374
0.183738	-0.390452	0.451698	3.09186	0.249238	Zfp607b	0	FALSE	FALSE	0.217048	0.217048	0.823212	0.746518	1.10274	0.270142	0.51028
0.131152	0.0418784	0.00183887	10.2049	0.235617	Arhgdia	0.0418784	FALSE	FALSE	0.0164555	0.0418784	0.822251	0.190869	4.30793	1.64793e-05	0.000204734
9.50003	2.92191	0.244761	3.43513	2.57728	Grem2	2.92191	FALSE	FALSE	0.176718	2.92191	0.821129	1.62447	0.505475	0.613225	0.799934
0.861162	0.0631535	0.223901	2.90754	0.417435	Dact2	0.0631535	FALSE	FALSE	0.242044	0.242044	0.820862	0.623127	1.31733	0.187729	0.406755
0.642942	0.0745226	0.139791	3.37814	0.362634	Skp2	0.0745226	TRUE	FALSE	0.182896	0.182896	0.820364	0.518562	1.582	0.11365	0.292351
0.169302	0.0384093	0.0180245	6.34208	0.244203	Tle4	0.0384093	TRUE	FALSE	0.0338252	0.0384093	0.820321	0.21686	3.78273	0.000155121	0.0014961
0.111015	0.00326363	0.0337413	6.92893	0.229521	Sptlc2	0.00326363	FALSE	FALSE	0.0266319	0.0266319	0.820097	0.224301	3.65623	0.000255951	0.00231192
0.468528	-0.111134	0.26731	3.7742	0.318537	Nr4a3	0	FALSE	FALSE	0.143753	0.143753	0.819359	0.585279	1.39995	0.16153	0.369254
0.0593708	0.00584006	0.0139502	7.73879	0.216162	Maf	0.00584006	FALSE	FALSE	0.0205279	0.0205279	0.819186	0.169504	4.83283	1.34606e-06	2.12643e-05
0.121033	-0.0197193	0.0600635	5.05197	0.231355	Cbr3	0	FALSE	FALSE	0.0669087	0.0669087	0.818732	0.325285	2.51697	0.0118369	0.0551759
1.26299	0.0763832	0.344614	2.20207	0.516777	Prr5l	0.0763832	FALSE	FALSE	0.364239	0.364239	0.818595	0.768577	1.06508	0.286841	0.52735
0.21606	0.0526098	0.0194101	7.16031	0.254018	Blvrb	0.0526098	TRUE	FALSE	0.0245361	0.0526098	0.816504	0.244983	3.3329	0.000859447	0.00646459
0.17472	0.0309661	0.027274	6.46818	0.243634	Hip1	0.0309661	TRUE	FALSE	0.0320587	0.0320587	0.816403	0.22236	3.67154	0.000241094	0.00219667
0.0494606	0.00336567	0.0131212	7.30846	0.212295	Prkx	0.00336567	FALSE	FALSE	0.0233462	0.0233462	0.816354	0.174326	4.68292	2.82818e-06	4.18799e-05
0.17193	-0.192338	0.249648	3.0478	0.242591	Med18	0	FALSE	FALSE	0.222797	0.222797	0.815697	0.627458	1.3	0.1936	0.41385
0.101529	0.0273043	0.00653862	9.0043	0.224744	Tagln2	0.0273043	TRUE	FALSE	0.0169513	0.0273043	0.815193	0.167936	4.85419	1.2088e-06	1.9241e-05
0.253454	0.0344374	0.0500473	8.35012	0.262398	Emilin1	0.0344374	FALSE	FALSE	0.0180841	0.0344374	0.814523	0.265337	3.06976	0.00214229	0.0136965
0.125494	-0.0946067	0.136438	4.16508	0.230197	Hinfp	0	FALSE	FALSE	0.113029	0.113029	0.814092	0.455949	1.78549	0.0741819	0.218946
0.0481552	0.00300737	0.0130444	7.25692	0.21051	Ppp4c	0.00300737	FALSE	FALSE	0.023749	0.023749	0.813371	0.175103	4.6451	3.3992e-06	4.92413e-05
1.22896	-0.544278	0.953929	3.38049	0.5057	Misp	0	FALSE	FALSE	0.182638	0.182638	0.813348	0.973211	0.835737	0.403303	0.642111
0.0515725	-0.0884985	0.105689	4.30105	0.211275	3110001I22Rik	0	FALSE	FALSE	0.104044	0.104044	0.813187	0.418064	1.94512	0.0517601	0.170825
0.0236235	-0.0203737	0.0282482	6.25613	0.204232	Dnajc9	0	FALSE	FALSE	0.0351112	0.0351112	0.813073	0.229781	3.53846	0.000402466	0.00339598
0.0199505	-0.035187	0.0418372	5.31499	0.203146	Itprip	0	FALSE	FALSE	0.0576144	0.0576144	0.812729	0.287882	2.82313	0.00475576	0.0261317
0.267516	0.012055	0.0771169	5.08847	0.264855	Unc119	0.012055	FALSE	FALSE	0.0655505	0.0655505	0.812354	0.344803	2.35599	0.0184734	0.0787495
2.76151	0.425211	0.495293	3.11077	0.888296	Trdc	0.425211	TRUE	FALSE	0.214623	0.425211	0.812234	0.875835	0.927382	0.353728	0.595984
0.47931	-0.0763004	0.236071	1.46011	0.317695	Rab15	0	FALSE	FALSE	0.55224	0.55224	0.812133	0.810509	1.002	0.316342	0.559489
0.256221	0.0613791	0.0240281	5.81568	0.261857	Rela	0.0613791	TRUE	FALSE	0.0434251	0.0613791	0.811997	0.266782	3.04367	0.0023371	0.0147677
0.149976	0.0425322	0.00745996	7.8078	0.23509	Vcpip1	0.0425322	TRUE	FALSE	0.0201644	0.0425322	0.811575	0.204108	3.9762	7.00254e-05	0.000741208
0.0949803	0.0106426	0.0210175	7.49391	0.221322	Peli1	0.0106426	TRUE	FALSE	0.0220116	0.0220116	0.811535	0.189361	4.28565	1.82204e-05	0.000224086
0.106029	0.0139093	0.0214337	7.10053	0.223985	Fbxl14	0.0139093	TRUE	FALSE	0.0250468	0.0250468	0.811331	0.196809	4.12243	3.74898e-05	0.000420828
0.445274	0.0738197	0.0746049	4.89951	0.308636	Gmds	0.0738197	TRUE	FALSE	0.0729754	0.0738197	0.811002	0.351692	2.306	0.0211105	0.0871285
0.0140504	-0.00654069	0.0112242	6.29127	0.200679	Usp25	0	FALSE	FALSE	0.0345761	0.0345761	0.810692	0.195363	4.14966	3.32968e-05	0.000380758
0.00442579	-0.001106	0.00258126	10.3007	0.198224	Psma2	0	FALSE	FALSE	0.0164633	0.0164633	0.810592	0.125978	6.4344	1.23964e-10	3.54944e-09
0.117862	-0.215927	0.255214	2.36287	0.225766	Frrs1	0	FALSE	FALSE	0.332223	0.332223	0.80891	0.699665	1.15614	0.247624	0.483314
0.255122	0.0325783	0.0524623	6.84605	0.259946	Klhl18	0.0325783	TRUE	FALSE	0.0274715	0.0325783	0.808631	0.266209	3.03758	0.00238484	0.0150179
0.150981	0.0169684	0.0333588	6.42643	0.233778	Icosl	0.0169684	TRUE	FALSE	0.03263	0.03263	0.808357	0.234501	3.44714	0.000566551	0.00455603
0.204745	0.068136	0.000112222	14.1457	0.247048	Ankrd1	0.068136	FALSE	FALSE	0.0226834	0.068136	0.808005	0.238482	3.38812	0.000703728	0.00545855
0.1923	0.0328115	0.0312883	7.46594	0.243714	Clcn7	0.0328115	TRUE	FALSE	0.022201	0.0328115	0.807547	0.23112	3.49406	0.000475741	0.00391159
1.10073	0.276307	0.090604	6.10946	0.470598	Lbp	0.276307	FALSE	FALSE	0.03751	0.276307	0.807082	0.552955	1.45958	0.144406	0.34311
0.0197777	0.00446445	0.00212811	9.79513	0.200337	Kars	0.00446445	FALSE	FALSE	0.016499	0.016499	0.807038	0.12459	6.47756	9.32158e-11	2.70068e-09
0.0533996	-0.279118	0.296917	2.91568	0.208472	Gm5112	0	FALSE	FALSE	0.240886	0.240886	0.806479	0.669455	1.20468	0.228327	0.461139
0.0618426	0.0161321	0.0044821	8.22287	0.210439	Mob1a	0.0161321	TRUE	FALSE	0.0184571	0.0184571	0.806182	0.138261	5.83089	5.51333e-09	1.27543e-07
0.94574	-0.120277	0.435524	2.34182	0.431302	Ccdc92	0	FALSE	FALSE	0.336262	0.336262	0.805951	0.801969	1.00496	0.314914	0.558484
0.221587	0.0504627	0.0233995	7.69315	0.250187	Lipe	0.0504627	FALSE	FALSE	0.0207812	0.0504627	0.805792	0.248096	3.2479	0.0011626	0.00829782
0.685554	0.0464568	0.182061	3.53614	0.366066	Bend6	0.0464568	FALSE	FALSE	0.166236	0.166236	0.805558	0.538746	1.49525	0.13485	0.328827
0.94505	0.0948028	0.220214	2.949	0.430905	Itga2b	0.0948028	TRUE	FALSE	0.236201	0.236201	0.805485	0.616722	1.30608	0.191527	0.411121
0.0102663	-0.0152019	0.018624	5.83391	0.19712	Mpdu1	0	FALSE	FALSE	0.0430061	0.0430061	0.805302	0.226624	3.55347	0.000380181	0.00323286
0.494267	0.119463	0.0452924	4.84479	0.317957	Slc36a1	0.119463	TRUE	FALSE	0.075316	0.119463	0.804964	0.370535	2.17244	0.0298228	0.113766
0.0864388	0.0088822	0.0199307	7.65523	0.215909	Plscr3	0.0088822	TRUE	FALSE	0.0209997	0.0209997	0.804775	0.184685	4.35755	1.31528e-05	0.000167378
0.263983	0.0787635	0.00923081	7.69185	0.260087	Emp3	0.0787635	FALSE	FALSE	0.0207886	0.0787635	0.804344	0.270792	2.97033	0.00297476	0.0178876
0.0289674	-0.041175	0.0508308	7.63005	0.201259	Washc4	0	FALSE	FALSE	0.0211487	0.0211487	0.804191	0.244914	3.28356	0.00102503	0.0074873
0.436751	0.0547338	0.09085	6.35797	0.303126	Emc8	0.0547338	TRUE	FALSE	0.0335954	0.0547338	0.804027	0.34831	2.30837	0.0209787	0.0867798
0.126975	0.0224323	0.0198927	6.10886	0.225397	Plekhj1	0.0224323	TRUE	FALSE	0.0375206	0.0375206	0.803437	0.218734	3.67313	0.000239598	0.00218712
1.57052	0.36101	0.162497	3.88922	0.585946	Gfod2	0.36101	FALSE	FALSE	0.133923	0.36101	0.802736	0.660497	1.21535	0.224232	0.455856
0.391238	0.0486688	0.0817438	4.40734	0.291096	Mocs3	0.0486688	TRUE	FALSE	0.0975658	0.0975658	0.802676	0.386555	2.07649	0.0378489	0.13613
0.0206899	-0.00510227	0.0119989	5.00453	0.198385	Wipf1	0	FALSE	FALSE	0.0687273	0.0687273	0.802522	0.259368	3.09414	0.00197382	0.012872
0.297154	0.0810873	0.0179639	6.51368	0.267232	Cib1	0.0810873	FALSE	FALSE	0.0314488	0.0810873	0.801964	0.287302	2.79136	0.0052487	0.0283724
0.511283	0.143099	0.0273286	7.00063	0.320738	Bcl6	0.143099	FALSE	FALSE	0.0259464	0.143099	0.80191	0.376859	2.12787	0.0333475	0.123703
0.0324561	0.00557215	0.00524656	7.95063	0.200992	Pdia4	0.00557215	FALSE	FALSE	0.0194858	0.0194858	0.801827	0.143563	5.5852	2.33431e-08	4.98123e-07
0.0758272	0.00869297	0.0165828	5.93922	0.211628	Tbc1d14	0.00869297	FALSE	FALSE	0.0407237	0.0407237	0.801398	0.21853	3.66722	0.000245203	0.00222758
0.213422	0.0206647	0.0504761	6.12939	0.245731	Alpk1	0.0206647	TRUE	FALSE	0.0371666	0.0371666	0.800781	0.270251	2.9631	0.00304554	0.0182297
1.54818	0.26143	0.254631	4.22626	0.57925	Cacna1d	0.26143	FALSE	FALSE	0.108886	0.26143	0.800426	0.655783	1.22057	0.222251	0.452968
1.35394	0.323944	0.12737	3.79373	0.530256	Pim2	0.323944	TRUE	FALSE	0.142038	0.323944	0.799523	0.613265	1.30371	0.192331	0.411977
0.21032	0.0518427	0.0182639	4.63461	0.244085	Cnot9	0.0518427	TRUE	FALSE	0.0851783	0.0851783	0.798967	0.293602	2.72126	0.00650327	0.0339764
0.182597	0.0288636	0.0320022	5.84805	0.237053	Acp2	0.0288636	TRUE	FALSE	0.0426858	0.0426858	0.798757	0.249479	3.2017	0.00136621	0.00950578
0.629409	0.0759599	0.133843	4.1335	0.348167	Nup160	0.0759599	TRUE	FALSE	0.115234	0.115234	0.797527	0.455592	1.75053	0.0800271	0.23126
2.43019	0.349729	0.460333	1.20751	0.798003	Naaladl2	0.349729	TRUE	FALSE	0.634389	0.634389	0.796777	0.955127	0.834211	0.404162	0.642906
0.5313	-0.0577768	0.234877	3.27674	0.323001	Ninl	0	FALSE	FALSE	0.194382	0.194382	0.796191	0.598093	1.33122	0.183118	0.400315
0.0063098	-0.0284818	0.0305851	6.20836	0.191284	Gas7	0	FALSE	FALSE	0.0358613	0.0358613	0.795207	0.235312	3.37937	0.000726529	0.00561165
0.902032	0.0680474	0.23263	2.59319	0.41518	Dlgap5	0.0680474	FALSE	FALSE	0.290865	0.290865	0.795136	0.660489	1.20386	0.228644	0.461252
0.0607027	0.0155191	0.00471512	9.3934	0.204846	Dynll1	0.0155191	TRUE	FALSE	0.0166648	0.0166648	0.795132	0.133479	5.95698	2.56944e-09	6.21584e-08
0.115522	0.00943234	0.029075	6.9457	0.218536	Srsf9	0.00943234	TRUE	FALSE	0.0264684	0.0264684	0.795101	0.215142	3.6957	0.000219282	0.00201659
0.219332	0.0568646	0.0162461	5.82825	0.244311	Cd82	0.0568646	TRUE	FALSE	0.0431353	0.0568646	0.794729	0.246831	3.21973	0.00128312	0.00903483
0.261207	0.0436476	0.0434215	5.80398	0.254623	Ifi203-ps	0.0436476	TRUE	FALSE	0.043698	0.043698	0.794399	0.269443	2.9483	0.00319529	0.0189878
0.171208	0.0348222	0.0222473	5.45768	0.232001	Ankib1	0.0348222	TRUE	FALSE	0.0530641	0.0530641	0.794142	0.250518	3.17	0.00152441	0.0103702
0.018849	-0.0030834	0.00936639	6.42692	0.193828	Pros1	0	FALSE	FALSE	0.0326231	0.0326231	0.793969	0.187059	4.24447	2.19109e-05	0.000262644
0.271451	0.0324134	0.0580703	5.28687	0.256699	Bend4	0.0324134	TRUE	FALSE	0.0585545	0.0585545	0.793382	0.311749	2.54494	0.0109297	0.0518374
0.126441	0.0246802	0.017467	7.0645	0.2204	Zfp281	0.0246802	TRUE	FALSE	0.0253642	0.0253642	0.793284	0.188925	4.19894	2.68171e-05	0.000316028
2.21808	0.702079	0.0372795	6.29829	0.743072	Trem2	0.702079	FALSE	FALSE	0.0344708	0.702079	0.792786	0.784941	1.00999	0.312498	0.555838
0.124711	0.0252693	0.0163009	6.72857	0.219552	Nup98	0.0252693	TRUE	FALSE	0.0287598	0.0287598	0.792411	0.19378	4.08923	4.32798e-05	0.000481033
0.238076	0.0496017	0.0297571	6.84706	0.247862	Gm14494	0.0496017	TRUE	FALSE	0.027461	0.0496017	0.792344	0.257162	3.08111	0.00206231	0.0133033
0.941061	-0.0401413	0.353828	3.21744	0.423432	Pik3c2g	0	FALSE	FALSE	0.201403	0.201403	0.791974	0.680215	1.1643	0.244303	0.479513
0.536187	0.148145	0.0305839	5.53242	0.322059	Yars	0.148145	FALSE	FALSE	0.0508358	0.148145	0.791648	0.385928	2.05128	0.0402395	0.142594
0.121267	0.0049868	0.0354356	6.33182	0.218315	Rab8a	0.0049868	FALSE	FALSE	0.0339748	0.0339748	0.791619	0.240504	3.29151	0.000996528	0.00732285
2.07028	0.531288	0.158806	3.57621	0.705499	Incenp	0.531288	FALSE	FALSE	0.162239	0.531288	0.791473	0.758339	1.04369	0.296628	0.538588
0.0255593	-0.0972409	0.105761	4.51783	0.194212	Zdhhc12	0	FALSE	FALSE	0.0913049	0.0913049	0.791247	0.405242	1.95253	0.0508755	0.168965
0.5064	0.0544001	0.1144	3.45118	0.314208	1700017B05Rik	0.0544001	FALSE	FALSE	0.175012	0.175012	0.790796	0.491097	1.61026	0.10734	0.281959
0.077942	0.0203286	0.00565207	8.81874	0.206902	Ctla2a	0.0203286	TRUE	FALSE	0.0171644	0.0203286	0.790393	0.147141	5.37166	7.80155e-08	1.54555e-06
0.250675	-0.0104031	0.0939613	4.73217	0.249986	Ss18l1	0	FALSE	FALSE	0.0804226	0.0804226	0.790185	0.381208	2.07284	0.038187	0.137043
0.552864	0.10797	0.0763185	4.68299	0.325116	Exog	0.10797	TRUE	FALSE	0.0827802	0.10797	0.789303	0.391885	2.01412	0.0439968	0.151978
0.169366	0.051311	0.00514447	8.67368	0.229213	Enpp4	0.051311	FALSE	FALSE	0.0173836	0.051311	0.789243	0.216901	3.63872	0.000273999	0.00245377
0.114387	0.031544	0.00658507	8.00171	0.21546	Pltp	0.031544	TRUE	FALSE	0.0192667	0.031544	0.789225	0.178253	4.42755	9.531e-06	0.000125539
0.350544	0.0860871	0.0307608	8.76677	0.274325	Abi1	0.0860871	FALSE	FALSE	0.0172371	0.0860871	0.788859	0.312047	2.52801	0.011471	0.0539108
0.109791	0.0180392	0.0185578	6.50205	0.213588	Ntpcr	0.0180392	TRUE	FALSE	0.0316035	0.0316035	0.787697	0.204453	3.8527	0.000116821	0.00116901
0.0530843	-0.0076964	0.0253912	6.67234	0.199013	Spg21	0	FALSE	FALSE	0.0294219	0.0294219	0.786855	0.213723	3.68165	0.000231727	0.00211922
0.362518	0.0558065	0.065033	5.6629	0.276211	1810055G02Rik	0.0558065	TRUE	FALSE	0.0472149	0.0558065	0.786514	0.317332	2.47852	0.0131928	0.060345
0.0224396	-0.0544527	0.0619325	5.15009	0.19105	Pdgfc	0	FALSE	FALSE	0.0633139	0.0633139	0.786214	0.323067	2.4336	0.0149496	0.0665782
0.261745	-0.000252269	0.0875007	5.43206	0.250866	Ift22	0	FALSE	FALSE	0.0538531	0.0538531	0.786192	0.343213	2.29069	0.0219816	0.0897134
0.782104	-0.264286	0.524987	3.61674	0.380542	Diaph3	0	FALSE	FALSE	0.158285	0.158285	0.785315	0.754582	1.04073	0.298002	0.539879
0.0653315	-0.0418074	0.0635846	4.88962	0.201042	Dnajc13	0	FALSE	FALSE	0.0733922	0.0733922	0.784663	0.337857	2.32247	0.0202076	0.0843516
0.53105	-0.032781	0.209798	3.24126	0.317466	Def6	0	FALSE	FALSE	0.198555	0.198555	0.784652	0.583347	1.34509	0.178598	0.394729
0.16073	0.00908158	0.044495	7.71389	0.22486	Ogfrl1	0.00908158	TRUE	FALSE	0.0206648	0.0206648	0.784596	0.233023	3.36703	0.000759824	0.00583194
0.05025	0.00996599	0.006784	8.00563	0.197117	Cd302	0.00996599	TRUE	FALSE	0.0192504	0.0192504	0.784335	0.147293	5.32498	1.00962e-07	1.9403e-06
0.18997	0.0611787	0.00214475	10.0416	0.231906	Pnpla2	0.0611787	FALSE	FALSE	0.0164579	0.0611787	0.784035	0.229716	3.41306	0.000642382	0.00505221
6.39797	1.27527	0.857381	4.6311	1.78387	Adnp	1.27527	FALSE	FALSE	0.0853553	1.27527	0.783955	1.33312	0.58806	0.556492	0.760409
13.1172	3.47364	0.898767	2.21229	3.46358	Gm48829	3.47364	FALSE	FALSE	0.362122	3.47364	0.783741	1.90884	0.410585	0.681377	0.841036
0.113833	0.0148818	0.0230627	7.01169	0.212649	Ier3	0.0148818	TRUE	FALSE	0.0258438	0.0258438	0.783563	0.20188	3.88133	0.000103885	0.00105468
0.121414	0.0100517	0.0304195	7.02021	0.214053	Brpf1	0.0100517	FALSE	FALSE	0.0257652	0.0257652	0.782516	0.216381	3.61639	0.000298742	0.00264626
0.0850412	-0.00604747	0.0343945	6.11898	0.204838	Herc4	0	FALSE	FALSE	0.0373451	0.0373451	0.782256	0.244506	3.19934	0.00137744	0.00957025
0.6876	0.0178004	0.2114	4.36648	0.355278	Zfp54	0.0178004	FALSE	FALSE	0.100002	0.100002	0.781832	0.509412	1.53477	0.12484	0.311941
0.272718	0.07168	0.0192261	7.2395	0.251247	Gngt2	0.07168	FALSE	FALSE	0.0238877	0.07168	0.78117	0.275236	2.83818	0.00453719	0.0252717
0.0653003	0.0196162	0.00215062	10.1969	0.199178	Selenow	0.0196162	TRUE	FALSE	0.0164552	0.0196162	0.78071	0.134681	5.79673	6.76187e-09	1.53927e-07
0.104639	0.0289351	0.0059446	10.4668	0.208687	Erp29	0.0289351	TRUE	FALSE	0.0164926	0.0289351	0.780016	0.170489	4.57517	4.75835e-06	6.69457e-05
0.184244	0.0608558	0.000558951	11.064	0.228561	Lgals1	0.0608558	FALSE	FALSE	0.016764	0.0608558	0.779957	0.226228	3.44767	0.000565453	0.00454969
0.0174392	-0.0241779	0.029991	6.19583	0.186702	Cmpk1	0	FALSE	FALSE	0.0360627	0.0360627	0.779619	0.234616	3.32296	0.000890687	0.00665179
0.0919145	0.00323681	0.0274014	7.1455	0.205194	Trim26	0.00323681	FALSE	FALSE	0.0246609	0.0246609	0.779349	0.208291	3.74163	0.000182829	0.00172144
0.210173	-0.089009	0.159067	5.55702	0.234587	Prc1	0	FALSE	FALSE	0.0501266	0.0501266	0.778982	0.417526	1.86571	0.0620821	0.193561
0.0620122	0.00992504	0.0107457	7.4874	0.197381	Folr2	0.00992504	TRUE	FALSE	0.0220553	0.0220553	0.778628	0.16533	4.70952	2.48295e-06	3.72189e-05
0.0122113	-0.0140093	0.0180797	7.55414	0.184637	Stard3nl	0	FALSE	FALSE	0.021618	0.021618	0.777998	0.181883	4.27746	1.89035e-05	0.00023113
3.43368	0.942592	0.201968	2.62619	1.03983	Kif22	0.942592	FALSE	FALSE	0.285344	0.942592	0.77763	0.976627	0.79624	0.425892	0.661887
0.443514	0.10884	0.0389981	5.95588	0.292162	Procr	0.10884	FALSE	FALSE	0.0403846	0.10884	0.777354	0.350996	2.21471	0.02678	0.104776
0.506679	-0.165968	0.334861	1.95052	0.307924	Kif2c	0	FALSE	FALSE	0.420071	0.420071	0.777292	0.793164	0.979988	0.327092	0.570854
0.0197462	-0.00981175	0.0163938	7.25736	0.185861	Bin1	0	FALSE	FALSE	0.0237455	0.0237455	0.776584	0.182892	4.24614	2.17486e-05	0.000260972
13.4372	4.03421	0.444852	2.29363	3.54015	Gm14411	4.03421	FALSE	FALSE	0.345678	4.03421	0.776422	1.93198	0.401878	0.687774	0.844452
0.120207	0.0326911	0.00737786	6.13123	0.210835	Snx6	0.0326911	TRUE	FALSE	0.0371351	0.0371351	0.77628	0.192598	4.03056	5.56436e-05	0.000604696
0.0995735	-0.0618582	0.0950493	4.83207	0.205641	Ctdp1	0	FALSE	FALSE	0.0758731	0.0758731	0.776205	0.377406	2.05668	0.0397168	0.141156
0.207454	0.0269997	0.0421516	5.66678	0.232371	Fam192a	0.0269997	TRUE	FALSE	0.0471126	0.0471126	0.775687	0.272739	2.84406	0.00445426	0.0249044
0.197262	0.0183107	0.0474434	6.68115	0.228953	Ythdf2	0.0183107	TRUE	FALSE	0.0293161	0.0293161	0.773817	0.252915	3.05959	0.00221642	0.0141199
1.03617	0.174051	0.171338	5.40667	0.438558	Pak6	0.174051	FALSE	FALSE	0.0546472	0.174051	0.773556	0.536492	1.44188	0.149337	0.350229
0.0155969	-0.00636863	0.0115676	5.42516	0.183356	Rnf145	0	FALSE	FALSE	0.0540677	0.0540677	0.773428	0.233872	3.30706	0.000942821	0.00697012
0.145122	-0.0116353	0.0600094	6.17542	0.215531	Wwp2	0	FALSE	FALSE	0.0363954	0.0363954	0.772981	0.283438	2.72716	0.00638824	0.0334949
0.0843931	0.0183319	0.00979914	7.49017	0.200081	Birc2	0.0183319	TRUE	FALSE	0.0220367	0.0220367	0.772405	0.16288	4.74218	2.11433e-06	3.2087e-05
0.537131	0.121325	0.0577189	5.97965	0.313165	Upk1b	0.121325	FALSE	FALSE	0.0399109	0.121325	0.772187	0.386268	1.9991	0.045598	0.15622
0.10056	-0.0275267	0.0610466	5.04812	0.203548	Nup107	0	FALSE	FALSE	0.0670539	0.0670539	0.771164	0.326727	2.36027	0.0182615	0.0780052
0.0190128	-0.0188268	0.0251644	6.62364	0.183076	Parp8	0	FALSE	FALSE	0.0300219	0.0300219	0.770979	0.214449	3.59515	0.000324199	0.00283408
0.0203192	0.00448055	0.00229254	9.34655	0.183395	Clta	0.00448055	FALSE	FALSE	0.0166924	0.0166924	0.770962	0.125781	6.12943	8.81968e-10	2.26836e-08
0.536135	0.126282	0.0524302	5.39097	0.312006	Itgb3	0.126282	TRUE	FALSE	0.0551445	0.126282	0.770222	0.38591	1.99586	0.0459491	0.15713
2.99938	-2.57759	3.57739	4.08021	0.927426	Gm37401	0	FALSE	FALSE	0.11906	0.11906	0.769373	1.7551	0.438365	0.661122	0.828593
0.771845	0.171519	0.0857623	3.96154	0.370223	Pag1	0.171519	TRUE	FALSE	0.128077	0.171519	0.768682	0.463035	1.6601	0.0968953	0.263834
0.0522929	-0.012546	0.029977	5.99144	0.190324	Vps18	0	FALSE	FALSE	0.0396801	0.0396801	0.768659	0.240931	3.19037	0.00142089	0.00980245
1.63671	0.228375	0.317194	3.53831	0.586254	Gm45137	0.228375	TRUE	FALSE	0.166017	0.228375	0.768283	0.67427	1.13943	0.254524	0.491676
1.23899	0.104385	0.30861	1.89099	0.48667	Speer6-ps1	0.104385	FALSE	FALSE	0.434389	0.434389	0.767948	0.786871	0.975951	0.329089	0.572566
0.247546	-0.208707	0.291222	2.44355	0.238068	Bora	0	FALSE	FALSE	0.317156	0.317156	0.766337	0.712026	1.07628	0.281804	0.522744
0.4663	-0.0739673	0.229401	3.74642	0.292737	Tslp	0	FALSE	FALSE	0.146224	0.146224	0.766294	0.559482	1.36965	0.170797	0.384314
0.0589081	0.00996652	0.0096695	6.93918	0.190732	Ptbp3	0.00996652	TRUE	FALSE	0.0265317	0.0265317	0.765953	0.173688	4.40993	1.03406e-05	0.000135352
0.335436	0.0601855	0.0516266	7.00066	0.259846	Arhgap17	0.0601855	FALSE	FALSE	0.0259461	0.0601855	0.765913	0.305249	2.50915	0.0121023	0.056199
0.102855	0.0259659	0.00831912	6.98463	0.201375	Cemip2	0.0259659	TRUE	FALSE	0.0260963	0.0260963	0.765203	0.16935	4.51847	6.22891e-06	8.55017e-05
0.0749224	-0.0666339	0.091608	3.67536	0.194116	Heatr1	0	FALSE	FALSE	0.152725	0.152725	0.764603	0.451232	1.69448	0.0901746	0.251417
0.067834	-0.0142725	0.0368838	7.02242	0.192179	Cdk12	0	FALSE	FALSE	0.0257449	0.0257449	0.764244	0.228452	3.34531	0.000821913	0.006227
0.237528	0.0456831	0.033493	6.69353	0.234501	Kras	0.0456831	TRUE	FALSE	0.0291687	0.0456831	0.764022	0.256866	2.9744	0.00293563	0.0177323
0.616226	-0.0713154	0.276724	3.36369	0.32906	Gm4864	0	FALSE	FALSE	0.184494	0.184494	0.763771	0.619959	1.23197	0.21796	0.447457
0.0582237	0.0091082	0.0102997	7.24642	0.189342	Stmn1	0.0091082	FALSE	FALSE	0.0238324	0.0238324	0.763295	0.168652	4.52586	6.01491e-06	8.28747e-05
0.0170135	-0.00404716	0.00971831	8.2867	0.178971	Ccdc25	0	FALSE	FALSE	0.0182622	0.0182622	0.763146	0.152699	4.9977	5.80174e-07	9.7204e-06
0.0881063	-0.0455402	0.0749089	6.79722	0.196697	Gm9531	0	FALSE	FALSE	0.0279921	0.0279921	0.763043	0.292832	2.60573	0.00916778	0.0449497
0.0317136	0.00171358	0.00885762	7.14849	0.182582	Brd2	0.00171358	FALSE	FALSE	0.0246357	0.0246357	0.763006	0.167066	4.56709	4.94541e-06	6.94442e-05
0.140072	0.0357288	0.0109618	7.42481	0.209483	Myh9	0.0357288	TRUE	FALSE	0.022487	0.0357288	0.762595	0.197253	3.86607	0.000110603	0.00111363
0.0395957	0.00140891	0.0117897	8.15635	0.184105	Mgat2	0.00140891	FALSE	FALSE	0.0186778	0.0186778	0.762028	0.159341	4.78237	1.73238e-06	2.67052e-05
0.0619677	0.00192986	0.018726	5.27696	0.18968	Tgfb1	0.00192986	FALSE	FALSE	0.0588893	0.0588893	0.761989	0.254321	2.99617	0.00273398	0.0167412
0.229306	-0.124214	0.200649	4.2708	0.231502	A530013C23Rik	0	FALSE	FALSE	0.105973	0.105973	0.761962	0.505488	1.50738	0.131714	0.32321
0.0312776	-0.0171345	0.0275604	7.60135	0.181931	Vmp1	0	FALSE	FALSE	0.0213227	0.0213227	0.761821	0.201831	3.77454	0.000160302	0.00153497
0.170595	-0.00301701	0.0598819	5.28627	0.216654	Cadps2	0	FALSE	FALSE	0.0585746	0.0585746	0.761589	0.314187	2.42399	0.0153508	0.06803
0.0721854	-0.0227799	0.0468417	5.53058	0.191653	Siah2	0	FALSE	FALSE	0.0508893	0.0508893	0.760716	0.285381	2.66561	0.00768481	0.0391383
8.92109	2.13513	0.838567	1.73553	2.40375	Gm48850	2.13513	FALSE	FALSE	0.473933	2.13513	0.760442	1.57419	0.483068	0.629047	0.810069
0.0824736	0.0215499	0.00594134	6.29036	0.194061	Rragc	0.0215499	TRUE	FALSE	0.0345898	0.0345898	0.760356	0.183782	4.13726	3.51473e-05	0.000398499
2.07777	0.133501	0.559088	1.45544	0.692872	Cacna1h	0.133501	TRUE	FALSE	0.553664	0.553664	0.760328	0.962961	0.789573	0.429777	0.665026
0.0753358	-0.0955583	0.12067	4.52122	0.192012	Tspyl3	0	FALSE	FALSE	0.0911203	0.0911203	0.759776	0.42011	1.80852	0.070526	0.211477
0.0832939	-0.0373574	0.0651221	4.84422	0.193954	Gm39469	0	FALSE	FALSE	0.0753411	0.0753411	0.759672	0.34213	2.22042	0.02639	0.103582
0.148879	-0.0997077	0.149334	3.65957	0.210065	Zbtb48	0	FALSE	FALSE	0.154204	0.154204	0.759046	0.50294	1.50922	0.131243	0.322445
0.445697	0.137915	0.0106511	7.75874	0.2839	Sod3	0.137915	FALSE	FALSE	0.0204203	0.137915	0.758233	0.351859	2.15493	0.031167	0.117741
0.0905471	-0.0100019	0.0401843	4.18921	0.195091	Naglu	0	FALSE	FALSE	0.111374	0.111374	0.758187	0.355386	2.13342	0.0328903	0.122534
1.97575	0.288299	0.370284	1.22764	0.666388	Ccdc73	0.288299	TRUE	FALSE	0.627449	0.627449	0.75818	0.911836	0.831488	0.405698	0.644187
0.285235	0.0826787	0.0123997	7.25362	0.243758	Trmt1l	0.0826787	FALSE	FALSE	0.0237751	0.0826787	0.758176	0.281482	2.69352	0.00707027	0.036548
0.156998	-0.00926445	0.061597	6.40239	0.211676	Zcchc2	0	FALSE	FALSE	0.0329647	0.0329647	0.758127	0.280716	2.70069	0.00691956	0.0358828
4.4895	1.19596	0.300535	2.62436	1.29449	Ankrd35	1.19596	FALSE	FALSE	0.285648	1.19596	0.757448	1.11673	0.678274	0.497598	0.718769
0.0778644	0.0258077	0.000147073	13.4488	0.191527	Eef1a1	0.0258077	TRUE	FALSE	0.0205961	0.0258077	0.757323	0.147068	5.14947	2.6122e-07	4.6701e-06
0.194755	0.0243173	0.0406009	7.29514	0.220676	Pi4kb	0.0243173	TRUE	FALSE	0.0234492	0.0243173	0.75716	0.232591	3.25533	0.0011326	0.00813851
0.96403	-0.352336	0.67368	2.39412	0.412991	Gm45897	0	FALSE	FALSE	0.326311	0.326311	0.757152	0.912867	0.829422	0.406866	0.644897
0.0683229	0.00924574	0.0135286	7.30715	0.188916	Nubp2	0.00924574	FALSE	FALSE	0.0233563	0.0233563	0.756824	0.175321	4.3168	1.58308e-05	0.000197179
0.309371	0.057247	0.0458765	6.30832	0.249093	Ssbp4	0.057247	TRUE	FALSE	0.0343212	0.057247	0.756638	0.293149	2.58107	0.00984939	0.0475756
2.68267	-0.602154	1.49638	4.09031	0.84212	CAAA01066123.1	0	FALSE	FALSE	0.118325	0.118325	0.75598	1.15999	0.65171	0.514588	0.731845
0.119448	0.0311636	0.00865229	8.38771	0.201091	Qsox1	0.0311636	TRUE	FALSE	0.0179854	0.0311636	0.755488	0.182154	4.14753	3.36075e-05	0.000383413
[truncated: 12,660 more rows]

## Sheet: JG x Control
rss	sigma_sq	sigma_q_sq	mean_obs	var_obs	target_id	sigma_sq_pmax	iqr	failed_ise	smooth_sigma_sq	smooth_sigma_sq_pmax	Log2Fold Change	Log2Fold Change Standard error	wald_stat	pval	qval
44.2159	10.5609	0.493075	4.53976	20.4929	Gm21750	10.5609	FALSE	FALSE	0.112009	10.5609	6.23157	2.71465	2.29554	0.0217025	0.0884
62.1514	15.4027	0.135156	6.78565	23.6354	Gm12185	15.4027	FALSE	FALSE	0.0414681	15.4027	6.1115	3.21847	1.89888	0.0575798	0.177214
59.2141	14.7704	0.0331086	7.57151	21.9012	Gm4841	14.7704	FALSE	FALSE	0.0346957	14.7704	5.79032	3.1415	1.84317	0.0653039	0.192759
132.037	32.6809	0.328433	5.15015	32.6398	Scgb1a1	32.6809	FALSE	FALSE	0.0792258	32.6809	4.55791	4.69108	0.971612	0.331243	0.549508
12.5503	2.7128	0.424775	2.64346	8.57586	Calhm6	2.7128	FALSE	FALSE	0.361439	2.7128	4.49659	1.44628	3.10908	0.00187671	0.0138293
21.1747	3.44716	1.8465	2.82629	10.2094	Gm18853	3.44716	FALSE	FALSE	0.32487	3.44716	4.46262	1.87859	2.37551	0.0175247	0.0754231
39.7567	9.89303	0.0461482	8.23551	13.4495	Gbp10	9.89303	FALSE	FALSE	0.032187	9.89303	4.28104	2.57413	1.6631	0.0962917	0.248734
50.188	12.497	0.0500514	7.20717	15.3756	BC023105	12.497	FALSE	FALSE	0.0373034	12.497	4.21819	2.89217	1.45848	0.144707	0.325958
54.8655	13.0224	0.693946	2.34169	16.2784	Gm43498	13.0224	FALSE	FALSE	0.429589	13.0224	4.20526	3.02395	1.39065	0.164331	0.354369
47.5086	11.8565	0.0206469	9.12641	14.5856	F830016B08Rik	11.8565	FALSE	FALSE	0.0324809	11.8565	4.11659	2.81391	1.46294	0.143483	0.324421
20.0084	4.42766	0.574428	3.27597	9.07727	Gm47933	4.42766	FALSE	FALSE	0.248105	4.42766	4.11323	1.82612	2.25244	0.0242946	0.0961407
37.7887	9.40041	0.0467533	7.64542	12.5726	Gm12250	9.40041	FALSE	FALSE	0.0342773	9.40041	4.08854	2.5096	1.62916	0.10328	0.261354
23.5955	5.20161	0.697275	3.47396	9.65731	Gm47103	5.20161	FALSE	FALSE	0.21955	5.20161	4.05718	1.98308	2.0459	0.0407659	0.139635
27.4354	6.84916	0.00968266	9.45026	10.3923	Igtp	6.84916	FALSE	FALSE	0.0330701	6.84916	4.0436	2.13836	1.89099	0.0586261	0.179445
27.439	6.79269	0.0670617	3.67929	10.3927	Cyp2f2	6.79269	FALSE	FALSE	0.192912	6.79269	4.04345	2.1385	1.89079	0.0586522	0.179467
4.4302	1.07357	0.0339787	7.49132	5.78628	Hspa1a	1.07357	FALSE	FALSE	0.0351905	1.07357	4.04155	0.859283	4.7034	2.55861e-06	6.75535e-05
103.611	24.1707	1.73215	3.55786	25.5661	Rpl10-ps1	24.1707	FALSE	FALSE	0.208314	24.1707	4.01821	4.15555	0.96695	0.333569	0.552218
9.77879	1.78682	0.65788	2.63403	6.70955	Mpz	1.78682	FALSE	FALSE	0.363419	1.78682	3.9807	1.27664	3.11812	0.00182011	0.0134741
20.6235	5.14005	0.0158245	7.99228	8.47525	Cd274	5.14005	FALSE	FALSE	0.0327767	5.14005	3.80813	1.85398	2.05402	0.0399734	0.137766
24.6607	5.67548	0.489683	3.5669	9.23806	Gm48541	5.67548	FALSE	FALSE	0.207133	5.67548	3.78855	2.02734	1.86873	0.0616608	0.185304
33.6328	7.03398	1.37422	2.84627	10.9803	Gm26735	7.03398	FALSE	FALSE	0.321073	7.03398	3.76551	2.36759	1.59044	0.111735	0.2751
48.7325	10.9375	1.24563	5.37477	13.9985	Gm48774	10.9375	FALSE	FALSE	0.0707219	10.9375	3.76476	2.84993	1.321	0.1865	0.384806
22.35	5.30862	0.278879	4.47239	8.65469	Batf2	5.30862	FALSE	FALSE	0.116726	5.30862	3.73483	1.93003	1.93512	0.0529756	0.167772
19.6674	4.7177	0.199152	2.70455	8.06845	Vmn1r18	4.7177	FALSE	FALSE	0.348846	4.7177	3.71257	1.8105	2.05058	0.0403077	0.138531
19.9602	4.72722	0.26283	5.84687	8.10395	Gm48270	4.72722	FALSE	FALSE	0.05705	4.72722	3.70221	1.82392	2.02981	0.0423763	0.142972
22.5459	5.5016	0.134873	5.1998	8.49635	Serpina3g	5.5016	FALSE	FALSE	0.0772134	5.5016	3.64563	1.93846	1.88068	0.0600159	0.182225
4.60271	1.12481	0.0258665	7.9728	4.80464	Hspa1b	1.12481	FALSE	FALSE	0.0328402	1.12481	3.59819	0.875853	4.10822	3.98723e-05	0.000627521
0.101515	-0.562039	0.587418	0.797928	3.89936	AC113485.1	0	FALSE	FALSE	0.986208	0.986208	3.59586	1.02425	3.51073	0.000446883	0.00442168
20.9493	4.86292	0.374409	4.4254	7.98925	Vmn2r114	4.86292	FALSE	FALSE	0.120163	4.86292	3.55874	1.86857	1.90453	0.0568416	0.175683
9.03127	1.63315	0.624666	3.94693	5.46731	Olfr839-ps1	1.63315	FALSE	FALSE	0.162622	1.63315	3.49335	1.22687	2.84737	0.00440821	0.026914
76.5682	19.118	0.0240683	2.58247	18.8957	Scgb3a2	19.118	FALSE	FALSE	0.374402	19.118	3.45547	3.57231	0.967294	0.333397	0.552009
26.9702	6.73858	0.00398198	10.3852	8.91434	Iigp1	6.73858	FALSE	FALSE	0.0355643	6.73858	3.42554	2.12015	1.6157	0.106158	0.265933
6.23558	0.994453	0.564442	2.4412	4.74594	Nkg7	0.994453	FALSE	FALSE	0.405983	0.994453	3.41508	1.01944	3.34994	0.000808279	0.00710533
20.6186	5.11962	0.0350213	9.00043	7.5379	Tgtp2	5.11962	FALSE	FALSE	0.0322886	5.11962	3.37352	1.85376	1.81982	0.0687858	0.199797
18.4147	4.5936	0.0100709	9.2256	7.08868	Irgm2	4.5936	FALSE	FALSE	0.0326468	4.5936	3.36934	1.75189	1.92326	0.0544468	0.170559
28.3635	6.74178	0.349093	5.94888	9.07244	Cxcl9	6.74178	FALSE	FALSE	0.0547749	6.74178	3.36637	2.17422	1.54831	0.121547	0.291283
29.1423	6.74302	0.542567	5.29818	9.22034	Gm48786	6.74302	FALSE	FALSE	0.0734536	6.74302	3.36248	2.20387	1.52571	0.127082	0.299676
9.71422	2.16101	0.267544	2.1518	5.23115	Dnase1l3	2.16101	FALSE	FALSE	0.477968	2.16101	3.31074	1.27241	2.60194	0.00926986	0.0472361
11.3619	-0.470104	3.31057	1.92785	5.37136	Hist2h3c1	0	FALSE	FALSE	0.541093	0.541093	3.21402	1.60243	2.00572	0.0448862	0.148651
129.778	32.4371	0.00733379	3.87567	28.9117	Sftpa1	32.4371	FALSE	FALSE	0.170202	32.4371	3.13909	4.65077	0.674961	0.4997	0.700302
5.69892	1.33267	0.0920627	1.33322	4.08329	Olfr46	1.33267	TRUE	FALSE	0.745744	1.33267	3.13236	0.974587	3.21404	0.00130881	0.010437
2.29364	0.0450423	0.528367	2.6824	3.37584	Gpr132	0.0450423	FALSE	FALSE	0.353367	0.353367	3.11828	0.766696	4.06717	4.75871e-05	0.000728192
24.1453	5.89154	0.144792	4.97738	7.72499	Gbp11	5.89154	FALSE	FALSE	0.0868922	5.89154	3.10694	2.00605	1.54879	0.121433	0.291099
16.8865	4.21449	0.00712301	9.84652	6.23221	Irgm1	4.21449	FALSE	FALSE	0.0339805	4.21449	3.08487	1.67762	1.83883	0.0659395	0.194027
14.2694	3.48664	0.0807051	1.46878	5.66374	Zap70	3.48664	FALSE	FALSE	0.69386	3.48664	3.06043	1.54215	1.98452	0.0471979	0.15371
17.8939	3.64315	0.830335	5.52448	6.36239	Cxcl10	3.64315	FALSE	FALSE	0.0658297	3.64315	3.04609	1.72694	1.76387	0.0777545	0.216469
11.9862	2.94686	0.0496869	8.01553	5.17792	Tap1	2.94686	FALSE	FALSE	0.0327042	2.94686	3.04449	1.4134	2.15402	0.0312385	0.115265
12.9433	1.47066	1.76517	2.97705	5.3554	Gm15922	1.47066	FALSE	FALSE	0.297148	1.47066	3.03685	1.46875	2.06764	0.0386736	0.134701
10.4954	1.32989	1.29395	2.83796	4.86487	Gm47939	1.32989	FALSE	FALSE	0.322648	1.32989	3.03633	1.32258	2.29576	0.0216898	0.0883719
45.3542	8.99237	2.34617	1.8313	11.8139	Gm14303	8.99237	FALSE	FALSE	0.57049	8.99237	3.02381	2.74937	1.09982	0.27141	0.486921
10.7434	2.67303	0.0128246	9.822	4.85359	Stat1	2.67303	FALSE	FALSE	0.033918	2.67303	3.00272	1.33812	2.24398	0.0248335	0.097516
21.6407	5.02424	0.385935	2.28911	7.00775	Cdh1	5.02424	FALSE	FALSE	0.442539	5.02424	2.98865	1.89915	1.57367	0.115563	0.281859
18.7922	4.68966	0.00838531	10.0528	6.38591	Gm43302	4.68966	FALSE	FALSE	0.0345388	4.68966	2.95943	1.76975	1.67223	0.0944797	0.245735
14.3004	2.88933	0.68577	3.09944	5.46185	Gm47654	2.88933	FALSE	FALSE	0.276156	2.88933	2.94492	1.54383	1.90755	0.0564495	0.174649
19.9976	4.64275	0.356659	5.10412	6.58236	Gm47611	4.64275	FALSE	FALSE	0.0811647	4.64275	2.93418	1.82563	1.60721	0.108008	0.268867
10.6002	0.980955	1.6691	3.80273	4.68897	Gm48054	0.980955	FALSE	FALSE	0.178321	0.980955	2.92627	1.32918	2.20157	0.0276957	0.106005
16.5573	2.52992	1.60939	4.52812	5.84211	Gm43802	2.52992	FALSE	FALSE	0.112807	2.52992	2.9044	1.66119	1.74839	0.0803971	0.221647
85.3898	21.023	0.324429	3.04583	19.6084	Rag1	21.023	FALSE	FALSE	0.285189	21.023	2.90427	3.77248	0.769857	0.441385	0.651675
26.8227	5.90139	0.804286	3.44278	7.85167	Gm49534	5.90139	FALSE	FALSE	0.223853	5.90139	2.87931	2.11434	1.3618	0.173262	0.365735
19.5293	4.73951	0.14282	5.17322	6.36134	Gbp8	4.73951	FALSE	FALSE	0.0782807	4.73951	2.86093	1.80413	1.58577	0.112792	0.2769
3.41134	0.828332	0.0245043	6.65913	3.12448	Gm42047	0.828332	FALSE	FALSE	0.043005	0.828332	2.85319	0.754028	3.78394	0.000154367	0.00187497
17.2136	4.08825	0.215135	4.79129	5.8597	Pck1	4.08825	FALSE	FALSE	0.0964673	4.08825	2.83842	1.69379	1.67578	0.0937816	0.244732
3.54304	0.610895	0.274866	3.58391	3.09317	Oas3	0.610895	FALSE	FALSE	0.204926	0.610895	2.81931	0.768445	3.66886	0.000243637	0.00270478
1.71405	0.189092	0.23942	4.35007	2.72042	Ccl5	0.189092	TRUE	FALSE	0.125931	0.189092	2.8152	0.534486	5.26712	1.38578e-07	5.98431e-06
16.9177	4.2244	0.00502957	9.2206	5.74976	Gbp2b	4.2244	FALSE	FALSE	0.0326381	4.2244	2.80844	1.67917	1.67252	0.0944226	0.24565
14.265	3.30381	0.262446	4.34036	5.20698	Apol9b	3.30381	FALSE	FALSE	0.126698	3.30381	2.80118	1.54192	1.81669	0.0692651	0.200655
6.83443	0.917692	0.790915	4.7894	3.71946	Gm47761	0.917692	FALSE	FALSE	0.0965725	0.917692	2.80034	1.06727	2.62383	0.0086947	0.0450409
19.5848	4.81409	0.0820971	6.18545	6.23976	Tgtp1	4.81409	FALSE	FALSE	0.0502269	4.81409	2.78257	1.80669	1.54015	0.123525	0.294039
5.08773	0.676577	0.595354	2.32887	3.31612	Rab11fip4	0.676577	TRUE	FALSE	0.432716	0.676577	2.76802	0.920844	3.00595	0.00264749	0.0181083
12.0481	2.67689	0.335144	3.02619	4.6979	Cd79a	2.67689	FALSE	FALSE	0.288561	2.67689	2.7618	1.41705	1.94898	0.0512972	0.163746
15.7972	3.83073	0.118577	5.98071	5.44762	Nlrc5	3.83073	FALSE	FALSE	0.0541087	3.83073	2.76175	1.62261	1.70204	0.088748	0.236316
23.1113	5.73664	0.0411967	8.94389	6.8457	Gbp6	5.73664	FALSE	FALSE	0.032209	5.73664	2.72239	1.96262	1.38712	0.165405	0.355582
0.708419	-0.334085	0.51119	3.37802	2.36135	Chad	0	FALSE	FALSE	0.233018	0.233018	2.72009	0.704371	3.86173	0.000112589	0.00145113
7.47042	1.84301	0.0245948	6.63139	3.71332	Ciita	1.84301	FALSE	FALSE	0.0433645	1.84301	2.71983	1.11583	2.4375	0.0147893	0.0669681
45.0191	7.9988	3.25598	6.01485	11.1789	Rps13-ps2	7.9988	FALSE	FALSE	0.053415	7.9988	2.69264	2.73919	0.983003	0.325606	0.543855
10.2234	-0.44278	2.99863	2.90794	4.18827	Gm46223	0	FALSE	FALSE	0.309593	0.309593	2.67307	1.48509	1.79994	0.0718701	0.205514
9.65306	2.17419	0.239071	2.69892	4.07216	Gm49272	2.17419	FALSE	FALSE	0.349991	2.17419	2.6718	1.2684	2.10643	0.0351672	0.125696
6.64592	1.65671	0.00477462	8.76727	3.45037	Wars	1.65671	FALSE	FALSE	0.0320033	1.65671	2.65906	1.05245	2.52654	0.0115192	0.0557084
3.28991	0.159432	0.663045	3.63506	2.77508	Cd300lf	0.159432	TRUE	FALSE	0.198406	0.198406	2.6565	0.757826	3.50542	0.000455883	0.00448173
16.6051	0.738969	3.4123	3.40286	5.43695	Gm48417	0.738969	TRUE	FALSE	0.229467	0.738969	2.65577	1.66359	1.59641	0.110397	0.272943
12.4191	3.08584	0.0189425	8.15345	4.59087	Gbp5	3.08584	FALSE	FALSE	0.0323455	3.08584	2.65019	1.4387	1.84207	0.0654649	0.193011
7.63619	1.41946	0.489587	3.45851	3.62641	Scnn1a	1.41946	FALSE	FALSE	0.221673	1.41946	2.64523	1.12814	2.34477	0.0190389	0.08009
16.7088	2.74335	1.43386	1.84435	5.44013	Gm2446	2.74335	FALSE	FALSE	0.566438	2.74335	2.64472	1.66877	1.58483	0.113005	0.277244
1.07635	-0.0525947	0.321682	4.60044	2.27474	Map4k1	0	FALSE	FALSE	0.107967	0.107967	2.62009	0.535194	4.89559	9.80094e-07	3.07653e-05
16.1686	3.87413	0.168021	5.45856	5.28098	Apol9a	3.87413	FALSE	FALSE	0.0679143	3.87413	2.61232	1.64157	1.59135	0.11153	0.274994
12.7125	3.16694	0.0111918	7.38545	4.58885	Gbp3	3.16694	FALSE	FALSE	0.0359106	3.16694	2.61174	1.45559	1.79428	0.0727693	0.207173
8.28482	2.02028	0.0509294	6.70843	3.6919	Pfkfb3	2.02028	FALSE	FALSE	0.0423867	2.02028	2.60444	1.17508	2.2164	0.0266638	0.102958
10.2779	2.17113	0.398337	2.14952	4.07559	Hcar2	2.17113	FALSE	FALSE	0.478577	2.17113	2.59488	1.30881	1.98263	0.047409	0.154332
6.32455	0.917392	0.663745	3.30467	3.27891	9330175E14Rik	0.917392	FALSE	FALSE	0.243781	0.917392	2.59101	1.02669	2.52366	0.0116142	0.0560258
21.633	1.59357	3.81467	3.26145	6.32996	Gm47457	1.59357	FALSE	FALSE	0.250317	1.59357	2.58416	1.89881	1.36093	0.173535	0.366261
18.1324	4.4212	0.111915	4.64665	5.60338	Socs1	4.4212	FALSE	FALSE	0.105017	4.4212	2.56703	1.73841	1.47665	0.139769	0.319237
3.68883	0.0958999	0.826308	6.43899	2.71289	Gm8815	0.0958999	FALSE	FALSE	0.0461091	0.0958999	2.56588	0.784095	3.27241	0.00106634	0.0089272
14.4927	3.6133	0.00987192	9.36761	4.87225	Gbp7	3.6133	FALSE	FALSE	0.0329067	3.6133	2.56496	1.55417	1.65037	0.098867	0.253971
8.54434	1.84945	0.286639	2.55885	3.67448	Prr18	1.84945	FALSE	FALSE	0.379529	1.84945	2.55969	1.19334	2.14499	0.031954	0.11731
10.6777	2.01683	0.652599	4.73809	4.09035	Gm48082	2.01683	FALSE	FALSE	0.0994937	2.01683	2.55265	1.33402	1.91349	0.0556847	0.173019
3.8676	0.609156	0.357743	2.80407	2.72407	Irs3	0.609156	TRUE	FALSE	0.329137	0.609156	2.54987	0.802869	3.17595	0.00149347	0.0115495
30.3587	6.76701	0.822651	4.66257	8.01299	Gm48119	6.76701	FALSE	FALSE	0.104025	6.76701	2.54379	2.24939	1.13088	0.258107	0.472776
54.4106	13.4386	0.16409	2.91711	12.823	Sec14l3	13.4386	FALSE	FALSE	0.307917	13.4386	2.54353	3.01139	0.844639	0.398312	0.611601
8.73575	1.80871	0.375226	2.17696	3.67427	Gpr141	1.80871	FALSE	FALSE	0.471298	1.80871	2.53451	1.20663	2.10049	0.0356861	0.127075
6.02772	1.01257	0.494365	2.88077	3.12272	Ctsw	1.01257	FALSE	FALSE	0.314606	1.01257	2.52796	1.00231	2.52214	0.0116643	0.0562144
23.3517	-0.218684	6.05662	4.16105	6.58751	Gm37167	0	FALSE	FALSE	0.141869	0.141869	2.52795	2.03281	1.24357	0.213656	0.419826
16.5045	3.90297	0.223147	4.42339	5.20986	Gm31026	3.90297	FALSE	FALSE	0.120312	3.90297	2.52254	1.65854	1.52094	0.128274	0.301588
17.0435	2.35334	1.90753	1.88339	5.31624	Gm20427	2.35334	FALSE	FALSE	0.55446	2.35334	2.5216	1.6854	1.49614	0.134616	0.311659
2.92212	0.712066	0.0184635	5.98505	2.47402	C4b	0.712066	FALSE	FALSE	0.0540192	0.712066	2.50972	0.697868	3.59626	0.000322823	0.00338942
9.05865	2.25536	0.00930137	9.02132	3.69489	Psmb8	2.25536	FALSE	FALSE	0.0323191	2.25536	2.50543	1.22873	2.03904	0.0414458	0.141267
17.94	4.39018	0.0948175	1.76609	5.45931	Igkv4-91	4.39018	FALSE	FALSE	0.591133	4.39018	2.49754	1.72916	1.44437	0.148636	0.331757
18.1263	4.38549	0.146079	5.61743	5.47474	Gm4951	4.38549	FALSE	FALSE	0.0630627	4.38549	2.48293	1.73811	1.42852	0.153142	0.33855
3.2503	0.607742	0.204833	6.45427	2.48902	H2-Q5	0.607742	FALSE	FALSE	0.0458769	0.607742	2.47585	0.736014	3.36387	0.000768586	0.00681914
13.8409	3.44505	0.015179	9.06083	4.59284	Gbp4	3.44505	FALSE	FALSE	0.0323782	3.44505	2.46621	1.51882	1.62377	0.104425	0.26299
2.02283	0.123903	0.381804	3.66998	2.22327	Nr4a2	0.123903	TRUE	FALSE	0.194057	0.194057	2.46218	0.619603	3.97381	7.07316e-05	0.000998633
18.8176	4.51126	0.193134	2.76629	5.54935	Lep	4.51126	FALSE	FALSE	0.336504	4.51126	2.43984	1.77095	1.3777	0.168296	0.359591
5.20855	-1.36928	2.67142	5.28372	2.81747	Gm45090	0	FALSE	FALSE	0.073988	0.073988	2.43294	1.35288	1.79835	0.0721216	0.206079
6.6738	1.44563	0.22282	5.86714	3.10853	Gm8909	1.44563	FALSE	FALSE	0.0565799	1.44563	2.43158	1.05466	2.30556	0.0211351	0.0868155
10.4058	2.4037	0.197746	3.9619	3.85204	Apol6	2.4037	FALSE	FALSE	0.161075	2.4037	2.4296	1.31693	1.8449	0.065052	0.192276
13.9098	3.21396	0.263494	4.34064	4.54186	Apol10b	3.21396	FALSE	FALSE	0.126676	3.21396	2.42205	1.5226	1.59074	0.111669	0.2751
15.6277	3.80033	0.106582	3.12226	4.88202	Adrb3	3.80033	FALSE	FALSE	0.272385	3.80033	2.4197	1.61388	1.49931	0.133794	0.310579
4.74727	0.781677	0.40514	3.85182	2.69019	Mamdc4	0.781677	FALSE	FALSE	0.172817	0.781677	2.40883	0.889501	2.70807	0.0067676	0.0374435
7.7061	1.77093	0.155594	1.30999	3.2576	Gm42635	1.77093	FALSE	FALSE	0.754973	1.77093	2.39192	1.13329	2.11059	0.0348073	0.124785
16.0933	3.39419	0.629145	3.45993	4.92625	Pcdhga10	3.39419	FALSE	FALSE	0.221478	3.39419	2.38578	1.63775	1.45674	0.145188	0.326477
6.06951	1.08545	0.431925	1.99775	2.91705	Sema4f	1.08545	TRUE	FALSE	0.520649	1.08545	2.38268	1.00578	2.369	0.0178364	0.0764839
8.68311	2.15197	0.0188107	7.52231	3.42586	Psmb9	2.15197	FALSE	FALSE	0.0349942	2.15197	2.37293	1.20299	1.97253	0.0485494	0.157108
23.1244	4.44007	1.34103	4.06084	6.30959	Rsc1a1	4.44007	FALSE	FALSE	0.151213	4.44007	2.36975	1.96318	1.2071	0.227394	0.437574
31.6386	7.71708	0.192559	4.24677	8.0021	Scgb3a1	7.71708	FALSE	FALSE	0.134375	7.71708	2.36248	2.29632	1.02881	0.303569	0.520663
5.25125	0.797388	0.515426	4.06764	2.72151	Gm47632	0.797388	FALSE	FALSE	0.150558	0.797388	2.36027	0.935526	2.52293	0.0116381	0.0561234
8.64255	1.37819	0.782447	2.01717	3.39107	Arxes1	1.37819	TRUE	FALSE	0.515091	1.37819	2.35412	1.20018	1.96148	0.0498234	0.160411
15.5907	3.83889	0.0587897	7.2004	4.77628	Zbp1	3.83889	FALSE	FALSE	0.0373608	3.83889	2.35098	1.61197	1.45845	0.144716	0.325958
3.86892	0.932912	0.0343167	6.83353	2.41327	H2-Q7	0.932912	FALSE	FALSE	0.0409269	0.932912	2.33772	0.803006	2.91122	0.00360026	0.02298
5.03904	1.17639	0.0833651	5.61971	2.64633	Fcgr4	1.17639	FALSE	FALSE	0.0629972	1.17639	2.33703	0.916428	2.55016	0.0107675	0.053024
7.17418	1.14887	0.644676	1.89889	3.06414	Aldh3b2	1.14887	TRUE	FALSE	0.549769	1.14887	2.33046	1.09348	2.13123	0.0330701	0.120253
2.05767	0.0332217	0.481195	2.8493	2.02337	Tubb3	0.0332217	FALSE	FALSE	0.320501	0.320501	2.31793	0.73107	3.17059	0.00152129	0.0117158
4.1009	0.986402	0.0388233	5.19761	2.43183	Tap2	0.986402	FALSE	FALSE	0.0773006	0.986402	2.31779	0.826731	2.80357	0.0050541	0.029823
6.01636	-0.365263	1.86935	4.14359	2.80913	Gm48132	0	FALSE	FALSE	0.143452	0.143452	2.31363	1.15839	1.99728	0.0457952	0.150715
21.6405	5.37345	0.0366796	6.36285	5.93353	Gm26917	5.37345	FALSE	FALSE	0.0472885	5.37345	2.31331	1.89915	1.21808	0.223193	0.431292
8.52041	1.57895	0.551154	3.19	3.2924	H2-T-ps	1.57895	FALSE	FALSE	0.261447	1.57895	2.30096	1.19167	1.93087	0.0534985	0.168695
13.3203	3.32339	0.00667612	8.74579	4.24609	Gbp2	3.32339	FALSE	FALSE	0.0319859	3.32339	2.2964	1.48998	1.54123	0.123261	0.293733
73.3792	18.3253	0.0194652	2.63622	16.2511	Sftpd	18.3253	FALSE	FALSE	0.362957	18.3253	2.29148	3.49712	0.655248	0.512308	0.709268
25.2474	5.84708	0.464761	3.34343	6.61899	Olfr344	5.84708	FALSE	FALSE	0.238042	5.84708	2.2873	2.05131	1.11504	0.264834	0.480365
4.58578	0.738636	0.407809	2.83396	2.48046	Gm43075	0.738636	TRUE	FALSE	0.323407	0.738636	2.28276	0.874241	2.61114	0.00902417	0.0462928
10.9906	2.72026	0.0273835	7.53114	3.75903	Ifi47	2.72026	FALSE	FALSE	0.0349394	2.72026	2.28102	1.35343	1.68537	0.0919177	0.241476
7.02825	1.60508	0.151981	4.87583	2.95911	Ly75	1.60508	FALSE	FALSE	0.0919303	1.60508	2.27557	1.0823	2.10253	0.0355071	0.126526
5.47672	1.27923	0.089952	4.53854	2.6442	Gzma	1.27923	FALSE	FALSE	0.112093	1.27923	2.27219	0.955399	2.37826	0.0173945	0.0749889
8.77573	2.15729	0.0366388	6.51834	3.3036	Cidec	2.15729	FALSE	FALSE	0.0449234	2.15729	2.2719	1.20939	1.87855	0.0603059	0.182771
9.19756	1.83331	0.466083	2.54393	3.36885	Fmo3	1.83331	FALSE	FALSE	0.382799	1.83331	2.25783	1.23811	1.8236	0.068212	0.198696
21.663	4.86134	0.554403	3.19184	5.85666	Cyp2b10	4.86134	FALSE	FALSE	0.261155	4.86134	2.25393	1.90013	1.1862	0.235545	0.447412
0.977524	-0.18186	0.426241	3.14125	1.7096	Zc3h12d	0	FALSE	FALSE	0.269279	0.269279	2.24655	0.680941	3.29918	0.000969665	0.00823972
11.8392	2.65092	0.308869	1.46292	3.87616	Gm49507	2.65092	FALSE	FALSE	0.696033	2.65092	2.24227	1.4047	1.59626	0.110431	0.272943
3.07961	0.483167	0.286734	3.94904	2.08825	Mx1	0.483167	FALSE	FALSE	0.162404	0.483167	2.21535	0.716427	3.09222	0.00198666	0.0144688
0.995831	-0.582214	0.831172	2.96001	1.65734	Gpr68	0	FALSE	FALSE	0.300176	0.300176	2.20467	0.868465	2.53858	0.0111303	0.0542875
5.80628	1.44161	0.00996245	7.0778	2.61517	Irf7	1.44161	FALSE	FALSE	0.0384531	1.44161	2.20145	0.983724	2.23788	0.0252292	0.09874
30.2623	7.40512	0.16045	5.08372	7.49256	Tcf7	7.40512	FALSE	FALSE	0.0820472	7.40512	2.19097	2.24582	0.975577	0.329274	0.54737
3.16992	0.0159014	0.776579	2.67356	2.07026	Tmem178	0.0159014	FALSE	FALSE	0.355186	0.355186	2.18806	0.868625	2.51899	0.0117692	0.0565594
1.98155	0.237453	0.257934	2.34451	1.83141	Card11	0.237453	TRUE	FALSE	0.428905	0.428905	2.18716	0.676677	3.23221	0.00122838	0.00994081
10.2522	0.546144	2.01691	2.50219	3.48493	Eif4ebp3	0.546144	TRUE	FALSE	0.392077	0.546144	2.1867	1.30717	1.67285	0.0943578	0.245575
7.86149	1.63799	0.327379	2.21097	3.00655	Igkv1-88	1.63799	TRUE	FALSE	0.46241	1.63799	2.18651	1.14466	1.91019	0.0561094	0.173808
3.06661	0.597087	0.169566	2.8251	2.04199	Foxm1	0.597087	TRUE	FALSE	0.325097	0.597087	2.18226	0.714914	3.05247	0.00226965	0.0160854
79.3649	11.3039	8.53731	2.7012	17.3014	Rpl30-ps9	11.3039	FALSE	FALSE	0.349526	11.3039	2.18207	3.63696	0.59997	0.548526	0.735824
12.5919	2.82494	0.323029	4.33899	3.94076	Acsm3	2.82494	FALSE	FALSE	0.126807	2.82494	2.17745	1.44867	1.50307	0.132821	0.309141
4.74462	0.968473	0.217682	4.47167	2.36736	Il2rb	0.968473	FALSE	FALSE	0.116778	0.968473	2.17442	0.889253	2.44523	0.0144761	0.0660192
1.65288	0.229671	0.183549	3.68328	1.7428	Col12a1	0.229671	TRUE	FALSE	0.192424	0.229671	2.16966	0.524861	4.13377	3.56861e-05	0.000572438
9.55797	1.33527	1.05422	2.6041	3.32089	Gm42553	1.33527	FALSE	FALSE	0.369761	1.33527	2.1674	1.26214	1.71725	0.0859342	0.230996
1.75728	0.262283	0.177037	3.0547	1.7586	Itgax	0.262283	TRUE	FALSE	0.283678	0.283678	2.16575	0.554205	3.90785	9.31216e-05	0.00124436
4.84114	1.02791	0.182374	4.34234	2.37287	H2-Q1	1.02791	FALSE	FALSE	0.126541	1.02791	2.16383	0.898252	2.40893	0.0159995	0.0707137
1.32097	0.228079	0.102163	4.01511	1.66602	Pik3r5	0.228079	TRUE	FALSE	0.155691	0.228079	2.16166	0.469214	4.60698	4.08558e-06	9.83563e-05
3.30747	0.779462	0.0474049	6.38306	2.04918	H2-Q2	0.779462	FALSE	FALSE	0.0469715	0.779462	2.15072	0.742459	2.89676	0.00377042	0.0238077
4.0235	0.921416	0.0844587	4.9856	2.18756	Tnc	0.921416	FALSE	FALSE	0.0865027	0.921416	2.14698	0.818891	2.62181	0.00874635	0.0452166
7.04609	1.5405	0.221028	2.99112	2.78672	C4a	1.5405	FALSE	FALSE	0.294668	1.5405	2.14282	1.08367	1.97736	0.0480005	0.155826
7.2086	1.50566	0.296489	2.17156	2.81474	Gm15987	1.50566	TRUE	FALSE	0.472724	1.50566	2.13933	1.0961	1.95177	0.0509655	0.162891
1.7483	0.427901	0.00917378	10.753	1.71965	Rnf213	0.427901	FALSE	FALSE	0.0368864	0.427901	2.13697	0.539799	3.95882	7.53216e-05	0.00105347
5.99745	1.42763	0.0717308	5.80743	2.56328	Itgal	1.42763	FALSE	FALSE	0.0579932	1.42763	2.13213	0.999787	2.13258	0.0329589	0.119963
5.70876	1.42397	0.00322144	8.65392	2.50061	Parp14	1.42397	FALSE	FALSE	0.0319329	1.42397	2.12827	0.975428	2.18188	0.0291185	0.109639
4.74693	1.1719	0.0148348	8.49988	2.30704	Samhd1	1.1719	FALSE	FALSE	0.0319267	1.1719	2.12732	0.889469	2.39168	0.0167716	0.0730401
7.02471	1.75038	0.00579716	9.73204	2.75962	H2-T23	1.75038	FALSE	FALSE	0.0336957	1.75038	2.12499	1.08203	1.96389	0.0495424	0.159611
7.49738	1.54807	0.326276	1.91074	2.84322	AC154187.1	1.54807	TRUE	FALSE	0.546204	1.54807	2.1164	1.11784	1.8933	0.0583181	0.178838
34.2688	7.02014	1.54707	1.58114	8.19535	Gm47102	7.02014	FALSE	FALSE	0.653314	7.02014	2.11469	2.38987	0.884858	0.376233	0.593242
6.63043	1.43074	0.226869	3.78723	2.66422	Saa3	1.43074	FALSE	FALSE	0.180093	1.43074	2.11198	1.05122	2.00906	0.0445304	0.147848
7.30946	1.24917	0.578195	1.99057	2.79758	Pcdhac2	1.24917	TRUE	FALSE	0.522718	1.24917	2.11005	1.10374	1.91173	0.0559112	0.173343
4.58458	1.14045	0.00569663	9.11422	2.24429	H2-Q4	1.14045	FALSE	FALSE	0.0324614	1.14045	2.10347	0.874127	2.40637	0.016112	0.0710741
3.51556	0.827619	0.0512715	6.49885	2.02224	Fasn	0.827619	FALSE	FALSE	0.0452083	0.827619	2.09692	0.765459	2.73944	0.00615449	0.0349234
2.6006	0.64555	0.00459957	9.26634	1.82892	H2-Ab1	0.64555	FALSE	FALSE	0.0327186	0.64555	2.0887	0.658356	3.1726	0.00151082	0.0116587
1.04593	0.0455097	0.215972	3.31824	1.51395	Tox2	0.0455097	FALSE	FALSE	0.241759	0.241759	2.08548	0.552408	3.77525	0.000159844	0.00192708
9.30998	1.58879	0.738706	3.23098	3.16538	Cd3e	1.58879	FALSE	FALSE	0.255013	1.58879	2.08437	1.24566	1.67331	0.0942661	0.245493
42.006	5.25072	5.25077	5.15721	9.70037	Gm20431	5.25072	FALSE	FALSE	0.0789348	5.25072	2.08101	2.64594	0.786491	0.43158	0.642223
2.41001	0.426184	0.176318	4.14774	1.77332	Spn	0.426184	FALSE	FALSE	0.143074	0.426184	2.07471	0.633773	3.27358	0.00106193	0.0089092
0.826101	0.0847272	0.121798	5.10557	1.44214	Itih4	0.0847272	TRUE	FALSE	0.0811026	0.0847272	2.0631	0.371057	5.56007	2.69668e-08	1.56152e-06
12.7621	2.68886	0.501672	2.49546	3.82757	Iglc1	2.68886	FALSE	FALSE	0.393591	2.68886	2.06167	1.45843	1.41362	0.157473	0.34523
1.28341	-0.297326	0.618179	3.01238	1.52923	Il18rap	0	FALSE	FALSE	0.290954	0.290954	2.05957	0.778517	2.64551	0.00815688	0.042998
5.49704	0.990593	0.383666	1.77035	2.36955	A530020G20Rik	0.990593	TRUE	FALSE	0.589764	0.990593	2.05762	0.957169	2.14969	0.0315795	0.116242
6.17214	0.868585	0.674451	2.0411	2.49151	Gm13123	0.868585	TRUE	FALSE	0.508315	0.868585	2.04701	1.01424	2.01827	0.0435636	0.145756
2.67645	0.27283	0.396284	4.26566	1.7723	Gpr35	0.27283	TRUE	FALSE	0.132784	0.27283	2.0306	0.667889	3.04033	0.00236318	0.016602
8.18556	0.998787	1.0476	2.88057	2.87311	Gm42785	0.998787	FALSE	FALSE	0.314644	0.998787	2.02977	1.16802	1.7378	0.0822469	0.225082
8.61008	2.06994	0.0825748	5.64181	2.95792	Plin1	2.06994	FALSE	FALSE	0.0623685	2.06994	2.0297	1.19792	1.69435	0.0901981	0.239078
0.63318	-0.335974	0.494269	4.14599	1.36105	Atp1a3	0	FALSE	FALSE	0.143234	0.143234	2.02848	0.651922	3.11154	0.00186115	0.0137248
14.7742	2.97008	0.723464	3.47466	4.1847	Klra2	2.97008	FALSE	FALSE	0.219454	2.97008	2.02474	1.56919	1.29031	0.196944	0.39866
43.0368	10.5646	0.194589	1.67555	9.8332	Ucp1	10.5646	FALSE	FALSE	0.620886	10.5646	2.02142	2.67821	0.754768	0.450388	0.658548
2.38481	0.144682	0.451519	2.85516	1.70109	Cldn3	0.144682	TRUE	FALSE	0.319396	0.319396	2.02	0.716899	2.8177	0.00483693	0.0289126
3.92815	0.838514	0.143524	4.9688	2.00447	Scn10a	0.838514	FALSE	FALSE	0.087302	0.838514	2.01563	0.80913	2.49111	0.0127344	0.0599635
7.10341	1.73728	0.0385751	5.64091	2.63882	Herc6	1.73728	FALSE	FALSE	0.0623938	1.73728	2.01506	1.08807	1.85195	0.064033	0.189925
9.74483	1.93658	0.499627	2.20506	3.16313	Gm42445	1.93658	FALSE	FALSE	0.463942	1.93658	2.01177	1.27442	1.57858	0.114432	0.280016
7.89224	1.19931	0.773751	2.89359	2.79231	Gm42519	1.19931	FALSE	FALSE	0.312234	1.19931	2.01152	1.1469	1.75388	0.0794517	0.219543
1.89057	0.443042	0.029601	6.95941	1.58376	Siglec1	0.443042	FALSE	FALSE	0.0395969	0.443042	2.0047	0.561334	3.57131	0.000355199	0.00367881
4.43016	0.817613	0.289928	0.547898	2.08775	Muc4	0.817613	TRUE	FALSE	1.12078	1.12078	2.00143	0.96978	2.0638	0.0390369	0.135596
1.94666	-0.1017	0.588366	2.75563	1.58539	Gtse1	0	FALSE	FALSE	0.338608	0.338608	1.99672	0.786119	2.53997	0.0110863	0.0541111
7.29185	1.46116	0.3618	3.64283	2.65286	Ikzf3	1.46116	FALSE	FALSE	0.197431	1.46116	1.9954	1.10241	1.81004	0.0702902	0.202435
41.0891	10.2709	0.00138419	10.6238	9.4007	Lars2	10.2709	FALSE	FALSE	0.0363988	10.2709	1.98568	2.6169	0.75879	0.447978	0.657032
9.74566	1.58975	0.84666	2.49033	3.1309	9430064I24Rik	1.58975	FALSE	FALSE	0.394748	1.58975	1.98475	1.27447	1.55731	0.119396	0.287796
11.2587	2.55101	0.263666	2.66354	3.43301	Gm26840	2.55101	FALSE	FALSE	0.357257	2.55101	1.98433	1.36984	1.44859	0.147452	0.330028
6.90645	1.71224	0.0143702	7.23591	2.56106	Ifit3b	1.71224	FALSE	FALSE	0.037063	1.71224	1.98307	1.07288	1.84836	0.0645502	0.191162
20.7437	4.47797	0.707946	3.38237	5.32713	Gm47476	4.47797	FALSE	FALSE	0.232393	4.47797	1.98191	1.85938	1.0659	0.286468	0.502552
37.2825	9.32034	0.000294529	13.568	8.63374	CT010467.1	9.32034	FALSE	FALSE	0.0548601	9.32034	1.98094	2.49274	0.794682	0.426799	0.637402
37.5217	7.04716	2.33326	1.56471	8.67745	Gm6158	7.04716	FALSE	FALSE	0.659109	7.04716	1.97747	2.50072	0.79076	0.429084	0.639722
3.5088	0.872936	0.0042631	10.4741	1.8726	H2-K1	0.872936	FALSE	FALSE	0.0358656	0.872936	1.97555	0.764722	2.58336	0.00978437	0.0492505
7.16275	1.30677	0.483923	2.08968	2.60156	F830112A20Rik	1.30677	TRUE	FALSE	0.494798	1.30677	1.974	1.09261	1.80669	0.0708109	0.203513
9.81702	1.41802	1.03623	3.67346	3.13228	Glcci1	1.41802	FALSE	FALSE	0.193628	1.41802	1.97389	1.27913	1.54315	0.122794	0.293063
4.01728	0.933261	0.0710596	7.93135	1.96733	Gm48111	0.933261	FALSE	FALSE	0.0329839	0.933261	1.96967	0.818259	2.40715	0.0160777	0.0709934
3.32465	0.362308	0.468854	1.8323	1.82578	Kcnq5	0.362308	TRUE	FALSE	0.570179	0.570179	1.9671	0.832279	2.36351	0.0181026	0.0772915
3.51979	0.594196	0.285752	3.30021	1.86051	Nyap1	0.594196	FALSE	FALSE	0.244448	0.594196	1.96346	0.765919	2.56353	0.0103614	0.0515759
3.21468	0.505658	0.298011	2.66052	1.79797	Aurkb	0.505658	TRUE	FALSE	0.357884	0.505658	1.96217	0.73197	2.68067	0.0073474	0.0397764
17.8682	4.14368	0.323357	1.70323	4.72716	Gm48551	4.14368	FALSE	FALSE	0.611654	4.14368	1.96089	1.7257	1.13629	0.255834	0.469947
6.54759	1.44499	0.19191	3.89189	2.45914	Ptprcap	1.44499	FALSE	FALSE	0.168447	1.44499	1.95757	1.04464	1.87392	0.060941	0.184036
12.3278	2.89429	0.187655	2.71864	3.61514	Gm2420	2.89429	FALSE	FALSE	0.345995	2.89429	1.95754	1.4334	1.36566	0.172045	0.36397
4.55252	1.056	0.0821332	4.40704	2.05874	Ikzf1	1.056	FALSE	FALSE	0.121539	1.056	1.95639	0.871064	2.24597	0.0247057	0.0972639
2.95541	-0.410391	1.14924	2.81667	1.73142	Gm20257	0	FALSE	FALSE	0.326712	0.326712	1.94965	0.991953	1.96546	0.0493608	0.159224
15.3811	3.55082	0.294455	3.36373	4.20901	Carmil2	3.55082	FALSE	FALSE	0.235084	3.55082	1.94318	1.6011	1.21366	0.224879	0.433837
4.74446	1.14285	0.043269	5.36023	2.08072	H2-Q10	1.14285	FALSE	FALSE	0.0712279	1.14285	1.94236	0.889237	2.18429	0.0289407	0.109177
25.5158	6.09768	0.281269	2.15499	6.23251	Gm10800	6.09768	FALSE	FALSE	0.47712	6.09768	1.94023	2.06219	0.94086	0.346776	0.564916
2.71178	0.637147	0.0407972	6.19203	1.66952	Irf8	0.637147	FALSE	FALSE	0.050112	0.637147	1.93835	0.672282	2.88324	0.00393605	0.0246197
3.4617	0.784014	0.0814116	5.82574	1.81862	H2-DMb2	0.784014	FALSE	FALSE	0.0575506	0.784014	1.93759	0.759572	2.5509	0.0107445	0.0529502
4.31996	1.05796	0.0220256	6.29442	1.97624	Stat2	1.05796	FALSE	FALSE	0.0483858	1.05796	1.92548	0.848524	2.26921	0.0232553	0.0930553
17.9521	4.35584	0.132198	1.22675	4.70215	Gramd2	4.35584	FALSE	FALSE	0.788886	4.35584	1.92503	1.72975	1.1129	0.265752	0.48124
28.4383	6.5787	0.530879	3.56337	6.79673	AC119228.1	6.5787	FALSE	FALSE	0.207594	6.5787	1.92273	2.17709	0.883165	0.377147	0.594122
3.17191	0.639864	0.153113	3.97584	1.7423	Rasd1	0.639864	FALSE	FALSE	0.159646	0.639864	1.92173	0.727084	2.64307	0.00821583	0.0432193
6.20639	1.54213	0.00946674	7.41564	2.33843	Irf1	1.54213	FALSE	FALSE	0.0356973	1.54213	1.91238	1.01705	1.88031	0.0600661	0.182225
3.2971	0.806781	0.0174942	6.96867	1.75623	Xdh	0.806781	FALSE	FALSE	0.0395039	0.806781	1.91207	0.741294	2.57937	0.00989796	0.049724
0.508425	0.0328877	0.0942185	4.09354	1.19831	Abcg1	0.0328877	FALSE	FALSE	0.148093	0.148093	1.91192	0.401922	4.75694	1.96553e-06	5.4433e-05
0.53602	-1.36662	1.50063	2.36471	1.20065	Gm49749	0	FALSE	FALSE	0.424023	0.424023	1.90914	1.13274	1.68542	0.0919082	0.241476
3.53865	0.727935	0.156728	4.59653	1.79615	Tgm3	0.727935	FALSE	FALSE	0.108222	0.727935	1.90475	0.767968	2.48025	0.0131291	0.0612576
6.15056	1.16242	0.375219	1.70701	2.31606	Gm43511	1.16242	TRUE	FALSE	0.610402	1.16242	1.90259	1.01247	1.87915	0.0602233	0.182557
5.73229	1.07662	0.356448	2.97505	2.2322	Slfn5os	1.07662	FALSE	FALSE	0.297503	1.07662	1.9024	0.977436	1.94632	0.0516165	0.164456
1.89131	-0.458139	0.930967	2.29782	1.45852	Gm43034	0	FALSE	FALSE	0.44037	0.44037	1.89759	0.956151	1.98462	0.0471872	0.153708
3.4055	0.175049	0.676327	1.41241	1.75474	Gm37296	0.175049	FALSE	FALSE	0.715031	0.715031	1.89177	0.963105	1.96424	0.0495025	0.159583
12.947	1.89123	1.34551	5.60504	3.66071	Gm48443	1.89123	FALSE	FALSE	0.0634205	1.89123	1.88973	1.46895	1.28645	0.198287	0.400372
3.63285	0.420979	0.487233	2.99047	1.79612	Fzd9	0.420979	TRUE	FALSE	0.294782	0.420979	1.88817	0.778123	2.42657	0.0152423	0.0683913
65.7521	10.964	5.47401	2.40138	14.2195	1700047I17Rik2	10.964	FALSE	FALSE	0.41529	10.964	1.88773	3.31039	0.570244	0.568513	0.749728
15.3589	3.50715	0.332574	2.13516	4.13934	Gm15821	3.50715	FALSE	FALSE	0.482427	3.50715	1.88641	1.59994	1.17905	0.238378	0.450988
8.74362	2.17549	0.0104105	8.064	2.81509	Ifit3	2.17549	FALSE	FALSE	0.0325645	2.17549	1.88535	1.20717	1.56179	0.118338	0.286363
2.48109	0.580262	0.0400115	6.12082	1.56161	Ifi44l	0.580262	FALSE	FALSE	0.0513851	0.580262	1.88449	0.643052	2.93054	0.00338376	0.0219743
0.998301	0.134734	0.114841	5.46037	1.26183	Tent5b	0.134734	TRUE	FALSE	0.0678555	0.134734	1.88164	0.407901	4.61298	3.96941e-06	9.60133e-05
3.40612	0.616293	0.235238	4.16525	1.74317	Slamf8	0.616293	FALSE	FALSE	0.141492	0.616293	1.88144	0.75345	2.4971	0.0125212	0.0591872
7.12915	1.16549	0.616795	1.95406	2.48645	Gm37795	1.16549	TRUE	FALSE	0.533346	1.16549	1.88027	1.09004	1.72495	0.084536	0.228928
3.65571	0.392165	0.521763	3.18503	1.78948	Csf2rb2	0.392165	TRUE	FALSE	0.262236	0.392165	1.87824	0.780567	2.40625	0.016117	0.0710741
2.63812	0.413668	0.245863	5.68317	1.58365	Ltbp2	0.413668	FALSE	FALSE	0.0612193	0.413668	1.87619	0.663089	2.82947	0.00466258	0.0281393
8.42391	1.89894	0.207034	3.61777	2.73781	Klrk1	1.89894	FALSE	FALSE	0.20059	1.89894	1.87352	1.1849	1.58116	0.113841	0.278846
2.81951	0.123508	0.581369	2.52645	1.61319	Ctxn1	0.123508	FALSE	FALSE	0.386662	0.386662	1.8702	0.803339	2.32803	0.0199104	0.0828446
3.78912	0.925225	0.0220543	7.88882	1.79788	Dtx3l	0.925225	FALSE	FALSE	0.0331439	0.925225	1.86195	0.794682	2.34301	0.019129	0.0803588
1.78504	0.124129	0.322131	3.16033	1.39646	Hap1	0.124129	TRUE	FALSE	0.266191	0.266191	1.86141	0.62627	2.97221	0.00295666	0.0197892
6.6183	1.56251	0.0920663	5.2234	2.36083	Ptpn7	1.56251	FALSE	FALSE	0.0762846	1.56251	1.85937	1.05026	1.77038	0.0766634	0.214447
1.50986	-0.0521765	0.429642	2.15062	1.33894	Gm35558	0	FALSE	FALSE	0.478285	0.478285	1.85918	0.778	2.38969	0.0168626	0.073191
2.09109	0.520988	0.00178463	11.4561	1.45512	Cd74	0.520988	FALSE	FALSE	0.0399969	0.520988	1.85912	0.590352	3.14918	0.00163729	0.0124277
5.19133	1.03555	0.262282	1.76612	2.06409	Gm45001	1.03555	TRUE	FALSE	0.591124	1.03555	1.84917	0.930173	1.98798	0.0468138	0.152915
13.4613	3.06714	0.298182	2.86991	3.71516	Gm47258	3.06714	FALSE	FALSE	0.31663	3.06714	1.84653	1.49785	1.23279	0.217655	0.424833
4.75263	1.16482	0.0233322	8.03015	1.96989	H2-Q6	1.16482	FALSE	FALSE	0.0326604	1.16482	1.84334	0.890002	2.07116	0.0383437	0.133796
15.8958	3.64891	0.325051	2.93964	4.19545	Igkv1-110	3.64891	FALSE	FALSE	0.303831	3.64891	1.84055	1.62767	1.13079	0.258145	0.472776
25.7875	6.36282	0.0840528	3.34321	6.17057	Lgals12	6.36282	FALSE	FALSE	0.238075	6.36282	1.83764	2.07314	0.886402	0.375401	0.59273
2.34145	0.40719	0.178173	4.77298	1.47999	Gm47626	0.40719	FALSE	FALSE	0.0974936	0.40719	1.83639	0.624693	2.93967	0.00328561	0.0214738
3.58988	0.456957	0.440512	1.23401	1.72591	Gata3	0.456957	TRUE	FALSE	0.785878	0.785878	1.83297	0.904208	2.02716	0.0426465	0.143563
5.44199	1.10059	0.259908	1.81526	2.09601	Gm44352	1.10059	TRUE	FALSE	0.575509	1.10059	1.83267	0.952365	1.92434	0.054312	0.170207
3.15267	0.768762	0.0194052	7.24612	1.63707	H2-K2	0.768762	FALSE	FALSE	0.0369791	0.768762	1.83169	0.724876	2.52691	0.0115072	0.0556677
4.43915	0.686746	0.423042	2.5365	1.8913	Fanci	0.686746	TRUE	FALSE	0.384436	0.686746	1.82891	0.86015	2.12626	0.0334815	0.121373
44.7855	11.1924	0.00397891	9.52975	9.95328	Mir6236	11.1924	FALSE	FALSE	0.0332359	11.1924	1.82224	2.73208	0.66698	0.504785	0.704138
6.98845	1.3504	0.396708	1.41815	2.39352	Stac2	1.3504	TRUE	FALSE	0.712851	1.3504	1.82193	1.07923	1.68817	0.0913784	0.240869
7.98251	1.98626	0.00936488	7.94618	2.58597	Cyp2e1	1.98626	FALSE	FALSE	0.0329312	1.98626	1.8161	1.15344	1.57451	0.11537	0.281549
4.88275	1.19035	0.030339	6.41046	1.96551	Oasl2	1.19035	FALSE	FALSE	0.0465464	1.19035	1.81564	0.902104	2.01267	0.044149	0.147038
29.4418	6.86835	0.492092	4.53575	6.8765	Trbc1	6.86835	FALSE	FALSE	0.112283	6.86835	1.81488	2.21517	0.819298	0.412617	0.624322
2.12487	0.353865	0.177353	4.37092	1.41032	Plcb2	0.353865	FALSE	FALSE	0.124302	0.353865	1.81231	0.595101	3.04539	0.0023238	0.0163856
0.806308	-0.201012	0.402589	4.35152	1.14652	Ncapg	0	FALSE	FALSE	0.125817	0.125817	1.81223	0.593524	3.05334	0.00226308	0.0160462
0.611072	0.0285292	0.124239	4.80684	1.10745	Fyb	0.0285292	FALSE	FALSE	0.0956081	0.0956081	1.81221	0.382838	4.73363	2.20542e-06	5.97771e-05
1.09554	0.171532	0.102354	6.14014	1.20119	Fcgr1	0.171532	FALSE	FALSE	0.0510331	0.171532	1.80931	0.427306	4.23424	2.29328e-05	0.000402958
2.07441	0.498233	0.0203692	7.36308	1.39518	Tapbp	0.498233	FALSE	FALSE	0.0360727	0.498233	1.80767	0.587992	3.07431	0.00210993	0.0151786
8.09518	1.97197	0.0518199	6.03352	2.59491	Hp	1.97197	FALSE	FALSE	0.0530442	1.97197	1.80359	1.16155	1.55274	0.120484	0.289745
16.565	3.69181	0.449429	3.10495	4.28606	Cd19	3.69181	FALSE	FALSE	0.27524	3.69181	1.80099	1.66157	1.0839	0.278407	0.494059
1.23558	-0.172832	0.481727	2.14561	1.21955	Treml2	0	FALSE	FALSE	0.479623	0.479623	1.8004	0.800563	2.24892	0.0245175	0.0967474
0.793269	0.166307	0.0320102	6.32342	1.12599	Themis2	0.166307	FALSE	FALSE	0.0479159	0.166307	1.79568	0.363609	4.93848	7.87322e-07	2.52323e-05
3.23646	0.54069	0.268424	2.7708	1.61455	Nat8l	0.54069	TRUE	FALSE	0.335616	0.54069	1.79561	0.734445	2.44485	0.0144913	0.0660687
5.52668	1.29433	0.0873457	5.56509	2.07235	Ccl12	1.29433	FALSE	FALSE	0.0645968	1.29433	1.79538	0.959747	1.87068	0.06139	0.184847
6.73577	1.09264	0.591305	1.8341	2.3137	Gm37940	1.09264	TRUE	FALSE	0.569619	1.09264	1.79495	1.05954	1.69408	0.0902507	0.239151
40.6717	10.1652	0.002724	10.089	9.09972	AA474408	10.1652	FALSE	FALSE	0.034643	10.1652	1.79386	2.60358	0.688999	0.490824	0.692947
2.94143	0.120613	0.614746	3.57134	1.55346	Ephb2	0.120613	TRUE	FALSE	0.206554	0.206554	1.79367	0.739955	2.42402	0.0153497	0.0687318
2.73756	0.597136	0.0872537	4.78342	1.50933	Adamts8	0.597136	FALSE	FALSE	0.0969063	0.597136	1.79055	0.67547	2.65082	0.00802974	0.0426217
2.41078	0.578483	0.0242111	6.2722	1.43912	H2-DMa	0.578483	FALSE	FALSE	0.0487512	0.578483	1.78602	0.633874	2.81763	0.004838	0.0289126
15.7381	3.24939	0.685124	2.33955	4.10211	Gm37903	3.24939	FALSE	FALSE	0.430109	3.24939	1.78372	1.61957	1.10136	0.270742	0.486463
5.39726	1.2195	0.129817	3.48333	2.03341	Hdc	1.2195	FALSE	FALSE	0.21827	1.2195	1.78321	0.948442	1.88015	0.0600876	0.182252
1.66647	0.371182	0.0454352	7.02007	1.28426	Cfb	0.371182	FALSE	FALSE	0.038999	0.371182	1.78042	0.527015	3.3783	0.000729346	0.00654698
4.81101	1.14308	0.0596707	4.43663	1.9131	Top2a	1.14308	FALSE	FALSE	0.11933	1.14308	1.78035	0.895452	1.98822	0.0467877	0.152863
8.18254	2.03661	0.00902172	8.90557	2.58656	Cfd	2.03661	FALSE	FALSE	0.0321574	2.03661	1.77956	1.1678	1.52385	0.127545	0.300269
3.37289	0.431176	0.412047	2.9531	1.62236	Olfr56	0.431176	TRUE	FALSE	0.301412	0.431176	1.77743	0.749765	2.37065	0.0177569	0.0762071
0.606516	-0.27248	0.424109	3.59394	1.06707	Stk32c	0	FALSE	FALSE	0.203633	0.203633	1.77554	0.646912	2.74464	0.00605768	0.0344765
20.5121	5.08719	0.040827	6.11662	5.0474	Gpnmb	5.08719	FALSE	FALSE	0.0514623	5.08719	1.7748	1.84897	0.959889	0.337111	0.555648
13.419	2.86448	0.490261	2.62704	3.62331	Gm43857	2.86448	FALSE	FALSE	0.364892	2.86448	1.76966	1.49549	1.18333	0.236679	0.448897
1.93495	-0.0143885	0.498125	3.4986	1.32339	Bmp3	0	FALSE	FALSE	0.216199	0.216199	1.76673	0.690084	2.56017	0.0104621	0.0519435
2.10492	0.408884	0.117346	4.03127	1.35719	Oasl1	0.408884	FALSE	FALSE	0.154093	0.408884	1.76654	0.5923	2.98251	0.00285891	0.0192614
5.59795	0.729167	0.67032	1.55432	2.0541	Gm10521	0.729167	TRUE	FALSE	0.662798	0.729167	1.76495	0.965915	1.82723	0.0676648	0.197592
2.04264	0.41643	0.0942307	5.39779	1.34071	Plac8	0.41643	FALSE	FALSE	0.0699321	0.41643	1.76274	0.583473	3.02113	0.00251837	0.0174643
11.5859	2.46034	0.436145	2.56027	3.24342	Gm44958	2.46034	FALSE	FALSE	0.379221	2.46034	1.75711	1.3896	1.26447	0.206061	0.409846
10.191	2.03856	0.509174	3.22098	2.96308	Vmn2r95	2.03856	FALSE	FALSE	0.256571	2.03856	1.75584	1.30326	1.34727	0.177895	0.372378
54.8813	13.6614	0.0589199	10.4518	11.899	AY036118	13.6614	FALSE	FALSE	0.0357891	13.6614	1.75376	3.02438	0.579875	0.561999	0.745382
5.20047	1.19024	0.109879	4.67809	1.96079	H2-Bl	1.19024	FALSE	FALSE	0.103071	1.19024	1.75185	0.930991	1.88171	0.0598758	0.18203
13.0384	2.7177	0.541898	2.24333	3.52072	Stat4	2.7177	FALSE	FALSE	0.454087	2.7177	1.74455	1.47413	1.18344	0.236634	0.448867
3.35142	0.743438	0.0944166	4.84034	1.58119	Gm11131	0.743438	FALSE	FALSE	0.093795	0.743438	1.74251	0.747375	2.33151	0.0197266	0.082326
3.56124	0.838988	0.0513227	8.43305	1.6204	Uba7	0.838988	FALSE	FALSE	0.0319586	0.838988	1.73988	0.770416	2.25837	0.0239228	0.0950136
1.05786	-0.506799	0.771265	2.07242	1.11862	Gm13204	0	FALSE	FALSE	0.499564	0.499564	1.73882	0.920445	1.8891	0.058878	0.179978
5.09154	0.843057	0.429828	2.63305	1.92356	Mir142hg	0.843057	TRUE	FALSE	0.363626	0.843057	1.7371	0.921189	1.88572	0.0593334	0.180947
0.945356	0.21689	0.019449	6.95052	1.09296	Cebpa	0.21689	FALSE	FALSE	0.0396867	0.21689	1.73579	0.396937	4.37295	1.22577e-05	0.000242411
2.00973	0.106097	0.396336	4.01366	1.30543	Tlr9	0.106097	TRUE	FALSE	0.155836	0.155836	1.7354	0.606724	2.86027	0.00423275	0.0261122
4.91216	1.21745	0.0105892	7.33687	1.88585	Ifi44	1.21745	FALSE	FALSE	0.0362672	1.21745	1.73534	0.904817	1.91789	0.055125	0.171944
32.9746	7.33549	0.908153	1.43718	7.48847	Gm45193	7.33549	FALSE	FALSE	0.70566	7.33549	1.72584	2.3443	0.736184	0.461619	0.66859
7.05714	1.7254	0.0388893	7.17728	2.30415	Tapbpl	1.7254	FALSE	FALSE	0.0375598	1.7254	1.72503	1.08452	1.59059	0.111701	0.2751
3.83467	0.770287	0.188381	4.30011	1.65798	Slfn1	0.770287	FALSE	FALSE	0.129936	0.770287	1.72342	0.799445	2.15577	0.0311018	0.114977
13.0153	3.24934	0.00449499	9.54449	3.49194	Car3	3.24934	FALSE	FALSE	0.0332675	3.24934	1.72131	1.47283	1.16871	0.242521	0.455668
0.196097	0.0391768	0.00984745	7.55159	0.926031	Otud1	0.0391768	TRUE	FALSE	0.0348146	0.0391768	1.71931	0.180784	9.51032	1.90074e-21	2.90566e-17
1.41108	0.169615	0.183154	4.27315	1.16571	Ifi209	0.169615	TRUE	FALSE	0.132158	0.169615	1.7161	0.484953	3.53869	0.000402121	0.00406831
29.1231	7.21883	0.0619449	5.30037	6.7062	Gm12895	7.21883	FALSE	FALSE	0.073373	7.21883	1.71424	2.20314	0.778088	0.436517	0.647553
29.1231	7.21883	0.0619449	5.30037	6.7062	Gm12896	7.21883	FALSE	FALSE	0.073373	7.21883	1.71424	2.20314	0.778088	0.436517	0.647553
2.09158	0.168352	0.354544	3.75669	1.29775	Tmem179	0.168352	TRUE	FALSE	0.183636	0.183636	1.71215	0.598988	2.8584	0.00425784	0.0262141
6.61358	0.93617	0.717226	2.32665	2.20181	Flt3	0.93617	TRUE	FALSE	0.433259	0.93617	1.71182	1.04989	1.63048	0.103001	0.260863
10.8008	-2.54499	5.2452	2.49181	3.03781	Gm8203	0	FALSE	FALSE	0.394413	0.394413	1.7104	1.939	0.882104	0.37772	0.594535
54.7664	13.5904	0.101169	1.64196	11.8284	Slc34a2	13.5904	FALSE	FALSE	0.632256	13.5904	1.70798	3.02121	0.56533	0.57185	0.751924
5.6625	1.41022	0.00540966	9.11494	2.00592	Psmb10	1.41022	FALSE	FALSE	0.0324625	1.41022	1.70628	0.971468	1.75639	0.0790216	0.218881
5.02026	1.03965	0.215409	4.12936	1.87614	Lgi3	1.03965	FALSE	FALSE	0.144756	1.03965	1.70498	0.914718	1.86394	0.0623304	0.186394
7.27333	0.0981405	1.72019	5.12774	2.32575	Gm21992	0.0981405	TRUE	FALSE	0.080161	0.0981405	1.704	1.10101	1.54767	0.121702	0.291472
9.45037	1.52957	0.833024	2.24743	2.75996	Hist1h2bg	1.52957	TRUE	FALSE	0.453043	1.52957	1.70283	1.25501	1.35682	0.174838	0.367792
0.438714	-0.0101988	0.119877	4.97761	0.955409	Slc7a8	0	FALSE	FALSE	0.0868813	0.0868813	1.70065	0.371267	4.58068	4.63477e-06	0.000109508
7.312	1.11584	0.71216	1.88455	2.32952	6330537M06Rik	1.11584	TRUE	FALSE	0.554109	1.11584	1.70012	1.10393	1.54006	0.123547	0.294046
7.37062	1.07489	0.767768	1.80201	2.33376	Cd7	1.07489	TRUE	FALSE	0.579683	1.07489	1.69277	1.10835	1.52729	0.126689	0.298962
0.830867	-0.372506	0.580223	3.17839	1.02436	Olfr539	0	FALSE	FALSE	0.263295	0.263295	1.69134	0.749897	2.25543	0.0241065	0.0955837
12.1178	2.80345	0.226003	3.59049	3.28158	Cd4	2.80345	FALSE	FALSE	0.204077	2.80345	1.69118	1.42114	1.19002	0.23404	0.445439
2.87943	0.668207	0.0516497	7.58186	1.43261	Parp10	0.668207	FALSE	FALSE	0.034635	0.668207	1.6899	0.692751	2.43941	0.0147115	0.0668333
6.20784	1.00337	0.548586	3.67471	2.09714	Ch25h	1.00337	FALSE	FALSE	0.193475	1.00337	1.68876	1.01717	1.66025	0.0968644	0.249708
16.49	3.38362	0.738878	2.9518	4.14949	Insl3	3.38362	FALSE	FALSE	0.301645	3.38362	1.68473	1.65781	1.01624	0.309516	0.525999
2.51489	0.62416	0.00456329	9.49401	1.34914	H2-D1	0.62416	FALSE	FALSE	0.0331603	0.62416	1.67945	0.647417	2.59408	0.00948456	0.0481856
11.2589	2.59538	0.21935	3.86134	3.09764	E2f2	2.59538	FALSE	FALSE	0.171767	2.59538	1.67914	1.36985	1.22579	0.220279	0.427606
1.10065	-1.19886	1.47402	2.35361	1.06133	Sap25	0	FALSE	FALSE	0.426699	0.426699	1.67451	1.12568	1.48756	0.136867	0.315009
7.70941	1.89125	0.0361055	6.40722	2.38131	Adipoq	1.89125	FALSE	FALSE	0.0465964	1.89125	1.67274	1.13354	1.47569	0.140028	0.31943
0.298419	0.0534017	0.0212029	7.63016	0.893759	Bcl6	0.0534017	TRUE	FALSE	0.0343608	0.0534017	1.66741	0.223017	7.47661	7.62652e-14	6.13614e-11
4.1789	1.02945	0.0152723	7.61242	1.65898	Rsad2	1.02945	FALSE	FALSE	0.0344597	1.02945	1.65651	0.834556	1.98489	0.0471563	0.15364
1.07463	-0.290356	0.559014	2.48263	1.03649	Eppk1	0	FALSE	FALSE	0.39649	0.39649	1.65485	0.798125	2.07343	0.0381327	0.133334
31.2332	5.62477	2.18352	1.37497	7.06421	Gm10273	5.62477	FALSE	FALSE	0.729407	5.62477	1.65084	2.28156	0.723556	0.469338	0.675082
2.79689	0.474469	0.224754	5.20089	1.3745	Oas1g	0.474469	FALSE	FALSE	0.0771702	0.474469	1.64835	0.682751	2.41428	0.0157663	0.0700435
6.29192	1.56343	0.00955208	9.13248	2.0688	Gbp9	1.56343	FALSE	FALSE	0.0324907	1.56343	1.64359	1.02404	1.60501	0.108491	0.269763
0.885046	-0.0978817	0.319143	3.43331	0.986197	1700037C18Rik	0	FALSE	FALSE	0.225175	0.225175	1.64234	0.602394	2.72636	0.00640371	0.0360565
2.55417	0.570763	0.0677805	5.13987	1.31847	Lair1	0.570763	FALSE	FALSE	0.0796527	0.570763	1.64077	0.652454	2.51476	0.0119113	0.0571296
6.37474	1.20577	0.387919	2.24115	2.08258	Ubash3a	1.20577	TRUE	FALSE	0.454645	1.20577	1.64077	1.03076	1.59181	0.111428	0.274796
21.3016	4.30647	1.01892	3.52865	5.0649	Xntrpc	4.30647	FALSE	FALSE	0.21217	4.30647	1.63766	1.88421	0.869149	0.384765	0.600617
3.16944	0.491129	0.301231	6.84304	1.43495	Zfp865	0.491129	FALSE	FALSE	0.0408218	0.491129	1.63408	0.726801	2.24831	0.0245564	0.0968258
1.80312	0.320393	0.130388	4.45475	1.16107	Sipa1l3	0.320393	FALSE	FALSE	0.118002	0.320393	1.63345	0.548197	2.97968	0.00288551	0.0193979
24.324	3.91234	2.16866	3.41178	5.66446	Zbtb9	3.91234	FALSE	FALSE	0.228203	3.91234	1.63265	2.01345	0.810871	0.41744	0.628462
0.14882	-0.443579	0.480784	3.2409	0.829002	Gm47071	0	FALSE	FALSE	0.253477	0.253477	1.63221	0.699648	2.33291	0.0196529	0.0820635
5.2923	1.31585	0.00723083	7.83517	1.85686	Tnfsf10	1.31585	FALSE	FALSE	0.0333623	1.31585	1.63136	0.939176	1.73701	0.0823856	0.225381
2.4163	0.601886	0.00218815	10.3081	1.27757	H2-Eb1	0.601886	FALSE	FALSE	0.0353126	0.601886	1.62718	0.634599	2.5641	0.0103444	0.0515599
48.4515	9.8027	2.31019	3.71904	10.4814	Gm48216	9.8027	FALSE	FALSE	0.188095	9.8027	1.6239	2.8417	0.571453	0.567693	0.749078
10.8162	2.18414	0.519903	2.30244	2.95391	Vmn1r218	2.18414	FALSE	FALSE	0.439224	2.18414	1.62345	1.34265	1.20914	0.226608	0.436457
3.6291	0.882557	0.0247187	7.5776	1.51642	Gm11127	0.882557	FALSE	FALSE	0.0346599	0.882557	1.62337	0.777721	2.08734	0.0368575	0.129915
0.194168	0.043096	0.00544611	9.39838	0.827428	Mpeg1	0.043096	TRUE	FALSE	0.0329665	0.043096	1.62131	0.179893	9.01266	2.01127e-19	1.02487e-15
3.13176	0.754524	0.028416	7.04271	1.41402	Gm17132	0.754524	FALSE	FALSE	0.0387824	0.754524	1.62036	0.722468	2.24281	0.0249091	0.0977627
7.69812	1.58037	0.344163	2.00416	2.32636	Gm15996	1.58037	TRUE	FALSE	0.518811	1.58037	1.6194	1.1327	1.42968	0.152809	0.338101
2.00831	-0.242999	0.745076	2.13505	1.18768	Gm45698	0	FALSE	FALSE	0.482456	0.482456	1.61866	0.904629	1.78931	0.0735647	0.208479
4.22144	0.723545	0.331815	2.27922	1.62864	Zwilch	0.723545	TRUE	FALSE	0.445011	0.723545	1.61694	0.838793	1.9277	0.0538926	0.169378
21.9625	5.13568	0.354961	2.54223	5.17602	Gm48501	5.13568	FALSE	FALSE	0.383173	5.13568	1.61607	1.91322	0.844685	0.398287	0.611601
3.31026	0.475333	0.352232	5.19953	1.44077	Unc13d	0.475333	FALSE	FALSE	0.0772243	0.475333	1.61113	0.742772	2.16908	0.0300768	0.112115
1.03266	-0.171485	0.429648	2.51984	0.984624	Ccdc170	0	FALSE	FALSE	0.388131	0.388131	1.61048	0.738367	2.18114	0.0291734	0.109711
0.19498	0.0210475	0.0276975	5.29411	0.813716	Laptm5	0.0210475	FALSE	FALSE	0.0736035	0.0736035	1.60699	0.259873	6.18373	6.26039e-10	7.59544e-08
10.6281	2.33205	0.324976	2.29726	2.89913	Iglv1	2.33205	FALSE	FALSE	0.440509	2.33205	1.60573	1.33092	1.20648	0.227632	0.437712
1.69978	0.384061	0.0408839	7.35993	1.1133	AU020206	0.384061	FALSE	FALSE	0.0360959	0.384061	1.60555	0.532256	3.01651	0.00255704	0.0176399
7.26048	1.43349	0.381634	1.86897	2.22303	Ighv11-2	1.43349	TRUE	FALSE	0.558859	1.43349	1.60305	1.10004	1.45727	0.145041	0.326304
8.65019	1.40294	0.759606	1.84778	2.5003	Gm43589	1.40294	TRUE	FALSE	0.565375	1.40294	1.60235	1.20071	1.33451	0.182037	0.378716
6.03872	1.33972	0.169965	3.96336	1.97766	Galnt6	1.33972	FALSE	FALSE	0.160925	1.33972	1.602	1.00322	1.59685	0.110298	0.272943
14.5629	2.6762	0.964529	2.74378	3.67822	Cd5	2.6762	FALSE	FALSE	0.340958	2.6762	1.59754	1.55793	1.02542	0.305164	0.522087
43.5226	10.8666	0.0140124	7.40345	9.46882	Gm23935	10.8666	FALSE	FALSE	0.0357827	10.8666	1.59613	2.69328	0.592634	0.553426	0.739143
43.5226	10.8666	0.0140124	7.40345	9.46882	Gm24245	10.8666	FALSE	FALSE	0.0357827	10.8666	1.59613	2.69328	0.592634	0.553426	0.739143
43.5226	10.8666	0.0140124	7.40345	9.46882	Gm24270	10.8666	FALSE	FALSE	0.0357827	10.8666	1.59613	2.69328	0.592634	0.553426	0.739143
2.248	0.546599	0.015402	7.95962	1.21334	Ptprc	0.546599	FALSE	FALSE	0.0328846	0.546599	1.59556	0.612101	2.60669	0.00914223	0.0467416
15.2657	3.61865	0.197784	2.71904	3.81521	A130077B15Rik	3.61865	FALSE	FALSE	0.345914	3.61865	1.5938	1.59508	0.999198	0.317699	0.535169
4.1873	0.720656	0.32617	3.83289	1.59586	Kif21b	0.720656	FALSE	FALSE	0.174919	0.720656	1.58997	0.835394	1.90326	0.0570068	0.175982
5.40458	0.542696	0.808449	0.715092	1.83695	4932702P03Rik	0.542696	TRUE	FALSE	1.02908	1.02908	1.58749	1.10681	1.4343	0.151488	0.336158
0.388019	-0.050045	0.14705	3.89609	0.830455	Frem2	0	FALSE	FALSE	0.167995	0.167995	1.58414	0.45829	3.45664	0.000546965	0.00518379
2.63409	0.239487	0.419035	0.873573	1.27783	Kntc1	0.239487	TRUE	FALSE	0.948472	0.948472	1.58221	0.954815	1.65708	0.097503	0.251057
2.16888	0.335257	0.206963	4.65454	1.17597	Runx1	0.335257	FALSE	FALSE	0.104524	0.335257	1.57289	0.601232	2.61611	0.00889379	0.0457753
6.51855	0.319143	1.31049	4.96786	2.04477	Gm42715	0.319143	FALSE	FALSE	0.0873467	0.319143	1.57169	1.04232	1.50788	0.131586	0.307108
1.79173	0.306947	0.140986	3.5827	1.09902	Actg2	0.306947	TRUE	FALSE	0.205082	0.306947	1.57128	0.546463	2.87536	0.00403569	0.0251093
0.779035	0.0972709	0.0974877	4.61555	0.895797	Ly9	0.0972709	TRUE	FALSE	0.106991	0.106991	1.57055	0.369214	4.25377	2.102e-05	0.000375828
7.07047	1.23612	0.531493	1.56606	2.15385	Gm43375	1.23612	TRUE	FALSE	0.658633	1.23612	1.5703	1.08555	1.44655	0.148022	0.330772
3.19435	-0.134939	0.933525	2.5509	1.37646	Gm14548	0	FALSE	FALSE	0.381268	0.381268	1.568	0.936231	1.6748	0.0939725	0.245063
4.10369	0.885619	0.140305	4.97627	1.55796	Acp5	0.885619	FALSE	FALSE	0.086945	0.885619	1.56761	0.827012	1.89551	0.0580243	0.178173
1.90761	-0.0817997	0.558702	2.9233	1.1182	Pou2af1	0	FALSE	FALSE	0.30679	0.30679	1.56703	0.759602	2.06296	0.0391161	0.135772
1.96798	0.129062	0.362932	5.29385	1.13001	Cacna2d2	0.129062	FALSE	FALSE	0.0736127	0.129062	1.56675	0.572709	2.73568	0.00622509	0.0352325
11.3346	2.43755	0.39609	1.91	3.0025	Ly6d	2.43755	FALSE	FALSE	0.546426	2.43755	1.56587	1.37444	1.13928	0.254588	0.46813
5.7786	1.42528	0.0193679	7.83531	1.89066	Ifit1	1.42528	FALSE	FALSE	0.0333617	1.42528	1.56518	0.981377	1.59488	0.110739	0.273527
3.27905	0.487477	0.332284	1.52641	1.38673	Ikzf4	0.487477	TRUE	FALSE	0.672793	0.672793	1.56089	0.818567	1.90686	0.0565387	0.174784
1.92181	0.3655	0.114951	6.07385	1.11076	Gm29562	0.3655	FALSE	FALSE	0.0522631	0.3655	1.55606	0.565951	2.74946	0.00596932	0.0340751
7.27358	1.28121	0.537187	3.73408	2.18065	9930012K11Rik	1.28121	FALSE	FALSE	0.186301	1.28121	1.55556	1.10103	1.41283	0.157706	0.345593
0.532697	0.065434	0.0677402	6.59793	0.830597	Shroom3	0.065434	TRUE	FALSE	0.0438098	0.065434	1.55355	0.297964	5.21389	1.84925e-07	7.66111e-06
40.644	9.90811	0.252896	4.62788	8.85062	Cd8a	9.90811	FALSE	FALSE	0.106202	9.90811	1.55115	2.60269	0.595979	0.551189	0.73809
5.58175	-0.913561	2.309	1.64299	1.83812	Gm42890	0	FALSE	FALSE	0.631907	0.631907	1.5511	1.40022	1.10776	0.267967	0.483687
6.51099	1.06699	0.560762	1.8417	2.02157	Iglc3	1.06699	TRUE	FALSE	0.567259	1.06699	1.54852	1.04171	1.48651	0.137144	0.315222
8.07496	1.68402	0.334718	4.50138	2.33432	Cd247	1.68402	FALSE	FALSE	0.114667	1.68402	1.54847	1.1601	1.33478	0.181949	0.378657
20.4453	4.04706	1.06427	3.32868	4.80777	Gm43079	4.04706	FALSE	FALSE	0.240212	4.04706	1.5478	1.84596	0.838482	0.40176	0.614847
8.9234	1.98308	0.247769	5.18241	2.50064	Rasal3	1.98308	FALSE	FALSE	0.0779093	1.98308	1.54485	1.21952	1.26676	0.20524	0.409169
33.7052	7.78666	0.639629	2.84572	7.45472	Gm42718	7.78666	FALSE	FALSE	0.321177	7.78666	1.54239	2.37013	0.65076	0.515201	0.71069
4.10595	0.873971	0.152517	4.06406	1.53487	Ms4a4b	0.873971	FALSE	FALSE	0.150902	0.873971	1.54238	0.827239	1.86449	0.0622529	0.186271
2.21548	0.495449	0.0584216	2.76354	1.15439	Aacs	0.495449	TRUE	FALSE	0.337044	0.495449	1.5398	0.607657	2.53399	0.0112772	0.0548331
0.192961	-0.00402235	0.0522626	3.34367	0.749367	Sorl1	0	FALSE	FALSE	0.238008	0.238008	1.53924	0.439902	3.49905	0.000466925	0.00455804
2.29573	0.358213	0.21572	2.9588	1.16858	Napsa	0.358213	TRUE	FALSE	0.300392	0.358213	1.53779	0.618565	2.48606	0.0129167	0.0605512
1.8509	0.107989	0.354737	2.54545	1.07889	Gm15265	0.107989	FALSE	FALSE	0.382466	0.382466	1.537	0.701048	2.19243	0.0283484	0.107721
0.869354	0.199751	0.0175876	8.12778	0.879936	Znfx1	0.199751	FALSE	FALSE	0.0324033	0.199751	1.53413	0.380647	4.03031	5.57024e-05	0.000818245
3.38509	0.826911	0.019361	7.70137	1.3815	Rnf19b	0.826911	FALSE	FALSE	0.033984	0.826911	1.5324	0.75112	2.04016	0.0413347	0.141077
1.41398	0.183916	0.169578	3.33415	0.986602	Carmil1	0.183916	TRUE	FALSE	0.239407	0.239407	1.53167	0.522165	2.93331	0.00335367	0.0218067
3.07976	0.601791	0.168148	4.46265	1.31925	Rac2	0.601791	FALSE	FALSE	0.117429	0.601791	1.53112	0.716445	2.1371	0.0325896	0.118952
1.12942	0.1803	0.102055	4.02899	0.928673	Dennd1c	0.1803	TRUE	FALSE	0.154317	0.1803	1.53056	0.433863	3.52776	0.000419089	0.00420382
3.9503	0.640332	0.347242	2.95977	1.4905	Gm38910	0.640332	TRUE	FALSE	0.300219	0.640332	1.52801	0.811408	1.88316	0.0596791	0.181664
0.810428	0.136946	0.065661	5.32218	0.862107	Wdfy4	0.136946	FALSE	FALSE	0.0725796	0.136946	1.52755	0.36752	4.15636	3.23353e-05	0.000528673
9.72261	2.02265	0.408002	2.18045	2.63838	Gm8066	2.02265	FALSE	FALSE	0.470379	2.02265	1.52081	1.27296	1.1947	0.232205	0.442961
1.33048	0.309615	0.023005	6.67292	0.956775	Irs2	0.309615	FALSE	FALSE	0.0428295	0.309615	1.51732	0.4709	3.22217	0.00127223	0.0102038
2.23045	0.418461	0.139151	6.36607	1.13645	Csrnp1	0.418461	FALSE	FALSE	0.0472377	0.418461	1.51697	0.609706	2.48804	0.0128448	0.0603481
1.69101	0.109369	0.313383	2.06351	1.02723	Syt12	0.109369	FALSE	FALSE	0.502039	0.502039	1.51551	0.737302	2.05547	0.0398332	0.137518
6.081	1.23793	0.282319	2.59353	1.90443	Ccdc63	1.23793	FALSE	FALSE	0.372022	1.23793	1.51463	1.00673	1.50451	0.13245	0.308464
1.43579	0.1329	0.226048	3.40254	0.975379	Fanca	0.1329	TRUE	FALSE	0.229512	0.229512	1.51462	0.551096	2.74838	0.00598911	0.034137
2.51095	0.613606	0.0141319	8.09598	1.18887	Parp12	0.613606	FALSE	FALSE	0.0324805	0.613606	1.51293	0.64691	2.3387	0.019351	0.0811575
1.26089	0.116707	0.198516	5.49841	0.938257	Tbc1d9	0.116707	TRUE	FALSE	0.0666415	0.116707	1.51226	0.45842	3.29885	0.000970822	0.00824497
2.8266	0.191499	0.515152	2.5695	1.24924	Gm31374	0.191499	TRUE	FALSE	0.377211	0.377211	1.50988	0.771303	1.95756	0.0502811	0.161311
0.219662	-0.0365766	0.091492	5.75799	0.727572	Adgrg1	0	FALSE	FALSE	0.0592305	0.0592305	1.50957	0.316988	4.76222	1.91475e-06	5.31231e-05
0.0706307	-0.248251	0.265909	3.69354	0.696944	Rtn4rl2	0	FALSE	FALSE	0.191172	0.191172	1.50866	0.552015	2.73301	0.00627588	0.0354937
7.68545	1.67437	0.246989	3.0562	2.21899	Tox	1.67437	FALSE	FALSE	0.283423	1.67437	1.50764	1.13177	1.33211	0.182825	0.379598
4.41909	1.09563	0.00914458	8.60769	1.56498	Gm8995	1.09563	FALSE	FALSE	0.0319198	1.09563	1.50683	0.858205	1.75579	0.0791237	0.218926
0.699258	0.145207	0.0296071	6.98027	0.817967	Itgb2	0.145207	FALSE	FALSE	0.0393884	0.145207	1.50346	0.341384	4.40401	1.0627e-05	0.000215172
0.900206	0.203175	0.0218767	6.55646	0.855313	Cebpb	0.203175	FALSE	FALSE	0.0443802	0.203175	1.5003	0.387343	3.87332	0.000107362	0.00139681
11.0706	2.56952	0.198137	3.95935	2.88875	Grem2	2.56952	FALSE	FALSE	0.161337	2.56952	1.49958	1.35835	1.10398	0.269603	0.485082
0.846607	0.150021	0.0616305	6.59888	0.843817	Tbx3	0.150021	FALSE	FALSE	0.0437971	0.150021	1.49944	0.375634	3.99175	6.55868e-05	0.000939667
21.3789	4.77856	0.566172	2.30193	4.94906	Foxf1	4.77856	FALSE	FALSE	0.43935	4.77856	1.49809	1.88763	0.793635	0.427408	0.637941
0.258305	-0.022352	0.0869284	4.30885	0.724135	B4galnt1	0	FALSE	FALSE	0.129225	0.129225	1.49719	0.379608	3.94404	8.01198e-05	0.00110541
12.0064	1.39769	1.60393	2.51463	3.07355	Tmem254b	1.39769	FALSE	FALSE	0.389293	1.39769	1.49695	1.41459	1.05822	0.289955	0.506288
3.22742	0.510453	0.296403	1.81081	1.31707	Plk1	0.510453	TRUE	FALSE	0.576907	0.576907	1.49621	0.763025	1.96089	0.0498921	0.160501
1.30437	-0.714143	1.04024	3.66045	0.932086	Pmaip1	0	FALSE	FALSE	0.195235	0.195235	1.49579	0.90755	1.64816	0.0993203	0.254451
5.42189	1.31955	0.0359207	7.37864	1.75482	Il18bp	1.31955	FALSE	FALSE	0.0359596	1.31955	1.49493	0.950604	1.57261	0.115809	0.282266
20.166	3.21972	1.82179	0.972629	4.70331	Kpna2-ps	3.21972	FALSE	FALSE	0.901023	3.21972	1.49455	1.8333	0.815219	0.414947	0.626374
12.4301	2.75608	0.351445	4.2217	3.15551	Trac	2.75608	FALSE	FALSE	0.13652	2.75608	1.49386	1.43933	1.03788	0.299325	0.51622
10.086	2.35212	0.16937	4.54453	2.68587	AI504432	2.35212	FALSE	FALSE	0.111685	2.35212	1.49296	1.29653	1.1515	0.249525	0.463126
6.12672	1.10734	0.424345	1.68157	1.89127	Gm44954	1.10734	TRUE	FALSE	0.61887	1.10734	1.48988	1.01051	1.47439	0.140376	0.319859
3.0689	0.666376	0.100848	3.11789	1.27958	Aldh1l1	0.666376	TRUE	FALSE	0.273103	0.666376	1.48974	0.71518	2.08303	0.0372481	0.130899
1.79119	0.444735	0.00306184	10.0216	1.02304	Ly6e	0.444735	FALSE	FALSE	0.0344506	0.444735	1.48863	0.54638	2.72452	0.00643941	0.0361643
0.888326	0.176258	0.0458235	5.81472	0.841127	Pirb	0.176258	FALSE	FALSE	0.0578159	0.176258	1.48712	0.384778	3.86489	0.00011114	0.00143618
2.74251	0.665964	0.019663	6.42231	1.21086	Cmpk2	0.665964	FALSE	FALSE	0.0463641	0.665964	1.48588	0.676081	2.19779	0.0279642	0.106792
1.3179	0.235604	0.0938706	7.35898	0.921256	Rnf31	0.235604	FALSE	FALSE	0.0361028	0.235604	1.48063	0.468668	3.15922	0.0015819	0.0120671
14.7671	3.3802	0.311579	2.06529	3.61109	Tnfrsf18	3.3802	FALSE	FALSE	0.501544	3.3802	1.48061	1.56882	0.943778	0.345283	0.562909
4.69537	0.90517	0.268671	3.38573	1.59527	Fam83h	0.90517	FALSE	FALSE	0.231912	0.90517	1.47896	0.884625	1.67185	0.0945538	0.245866
0.424824	-0.0401284	0.146334	6.10466	0.740292	Dock2	0	FALSE	FALSE	0.0516835	0.0516835	1.47798	0.363334	4.06782	4.74542e-05	0.000726887
1.03005	0.24126	0.0162521	6.93822	0.860938	Lgals3bp	0.24126	FALSE	FALSE	0.0398119	0.24126	1.47753	0.414337	3.56601	0.000362454	0.00373875
31.2913	7.41371	0.409121	2.73635	6.90945	Gm42840	7.41371	FALSE	FALSE	0.342441	7.41371	1.4733	2.28369	0.645143	0.518835	0.713578
2.166	-0.266506	0.808005	5.18438	1.07974	Adam8	0	FALSE	FALSE	0.0778298	0.0778298	1.46804	0.768477	1.91033	0.0560909	0.173786
1.14189	-0.0824995	0.367973	3.66235	0.873691	Ntrk2	0	FALSE	FALSE	0.195	0.195	1.46664	0.61263	2.39401	0.0166652	0.0727265
0.670237	0.114761	0.0527979	6.70203	0.7787	Prr12	0.114761	FALSE	FALSE	0.0424656	0.114761	1.46589	0.334225	4.38595	1.15482e-05	0.000230467
11.8422	2.75643	0.204109	2.3212	3.0106	Gm43970	2.75643	FALSE	FALSE	0.434596	2.75643	1.46307	1.40488	1.04142	0.297682	0.514548
3.44827	0.741472	0.120597	4.29062	1.33121	Ccnb2	0.741472	FALSE	FALSE	0.130714	0.741472	1.46236	0.758098	1.92899	0.0537324	0.169188
5.43918	1.32658	0.0332171	6.29473	1.72828	Mki67	1.32658	FALSE	FALSE	0.0483809	1.32658	1.46111	0.952118	1.53458	0.124886	0.296219
1.60885	0.301675	0.100537	4.82333	0.9588	Gimap3	0.301675	FALSE	FALSE	0.0947091	0.301675	1.4572	0.517824	2.81409	0.0048916	0.0291304
1.86407	0.0650541	0.400964	3.14914	1.00941	Nectin4	0.0650541	FALSE	FALSE	0.267998	0.267998	1.4567	0.667814	2.1813	0.0291615	0.109711
0.575522	0.120372	0.0235089	6.12068	0.748829	Casz1	0.120372	FALSE	FALSE	0.0513876	0.120372	1.45342	0.30971	4.69283	2.69458e-06	6.91141e-05
17.4166	4.25996	0.0941885	3.12701	4.11693	Gm27252	4.25996	FALSE	FALSE	0.271604	4.25996	1.45328	1.70375	0.852989	0.393665	0.608182
2.91849	0.68554	0.0440818	5.01467	1.21714	Usp18	0.68554	FALSE	FALSE	0.0851454	0.68554	1.4531	0.697434	2.08349	0.0372066	0.130817
1.73955	0.256296	0.178592	4.87949	0.977065	Panx1	0.256296	FALSE	FALSE	0.0917413	0.256296	1.44817	0.538447	2.68952	0.00715542	0.0391219
2.07361	0.198396	0.320007	3.47746	1.04334	E2f8	0.198396	TRUE	FALSE	0.219072	0.219072	1.44755	0.599488	2.41464	0.0157507	0.07002
0.0910978	0.00346788	0.0193066	5.65852	0.642305	Midn	0.00346788	FALSE	FALSE	0.0619	0.0619	1.44232	0.232675	6.19885	5.68769e-10	7.36845e-08
0.130344	0.029396	0.00319006	9.78343	0.649238	Bag3	0.029396	TRUE	FALSE	0.0338213	0.0338213	1.44126	0.15708	9.1753	4.50339e-20	3.44217e-16
21.523	2.72445	2.6563	3.16735	4.92769	Gm26751	2.72445	FALSE	FALSE	0.265061	2.72445	1.44117	1.89398	0.76092	0.446705	0.656108
7.43903	1.5336	0.326154	1.61027	2.10875	Fam83g	1.5336	TRUE	FALSE	0.643155	1.5336	1.43869	1.11348	1.29206	0.196336	0.39785
0.155052	-0.00204113	0.0408042	7.32414	0.651715	Usp2	0	FALSE	FALSE	0.0363635	0.0363635	1.43841	0.226815	6.34176	2.2716e-10	3.77457e-08
1.75351	0.399061	0.0393176	6.01134	0.97058	Slfn8	0.399061	FALSE	FALSE	0.0534853	0.399061	1.43745	0.540604	2.65897	0.00783806	0.0418075
10.1211	1.20181	1.32846	3.00457	2.64201	Pcdhgc4	1.20181	FALSE	FALSE	0.292313	1.20181	1.43503	1.29879	1.1049	0.269205	0.484662
9.75101	2.11616	0.321591	1.89822	2.56571	Dnah12	2.11616	TRUE	FALSE	0.549971	2.11616	1.43237	1.27482	1.12359	0.261189	0.475842
2.40267	-0.000719186	0.601386	2.29557	1.09553	Gm28941	0	FALSE	FALSE	0.440928	0.440928	1.43178	0.833592	1.71761	0.0858683	0.230941
4.07837	0.469741	0.549853	2.47957	1.42927	Arhgap27os3	0.469741	TRUE	FALSE	0.397185	0.469741	1.43015	0.824457	1.73465	0.0828023	0.226002
8.81564	0.6224	1.58151	1.94821	2.37612	Gm12166	0.6224	TRUE	FALSE	0.535069	0.6224	1.42944	1.21214	1.17927	0.238289	0.450888
4.54718	1.12912	0.00767884	7.77098	1.52006	Ifit2	1.12912	FALSE	FALSE	0.0336467	1.12912	1.42668	0.870554	1.63882	0.10125	0.257711
12.2857	-0.12658	3.19801	2.56272	3.06658	Gm10297	0	FALSE	FALSE	0.378686	0.378686	1.42529	1.54417	0.923015	0.356	0.574432
0.692024	0.131779	0.041227	6.50439	0.747788	Pik3ap1	0.131779	FALSE	FALSE	0.0451268	0.131779	1.42523	0.339613	4.19662	2.70928e-05	0.000457644
0.238423	-0.0607474	0.120353	7.36274	0.656181	Per1	0	FALSE	FALSE	0.0360752	0.0360752	1.42419	0.322933	4.41018	1.03283e-05	0.000211082
0.822152	0.167919	0.0376194	5.35757	0.77077	Hpse	0.167919	TRUE	FALSE	0.071321	0.167919	1.42166	0.370169	3.84058	0.000122745	0.00155331
6.96709	1.09295	0.648824	1.77811	1.99948	Gm39157	1.09295	TRUE	FALSE	0.58728	1.09295	1.42134	1.07758	1.31901	0.187165	0.385905
2.98662	0.591347	0.155308	5.6446	1.20332	Oas1b	0.591347	FALSE	FALSE	0.0622898	0.591347	1.42127	0.705528	2.01447	0.0439601	0.146633
1.70261	0.215438	0.210215	4.34858	0.94565	Lpcat2	0.215438	TRUE	FALSE	0.126048	0.215438	1.42024	0.532699	2.66613	0.00767307	0.0411717
0.0843884	-0.000119825	0.0212169	6.93723	0.621117	Hcfc1	0	FALSE	FALSE	0.0398221	0.0398221	1.4192	0.201724	7.03535	1.98763e-12	7.06624e-10
0.866597	0.0623427	0.154307	3.23322	0.776516	Myo1g	0.0623427	FALSE	FALSE	0.254665	0.254665	1.41798	0.522157	2.71561	0.00661531	0.0369486
1.09569	-0.276035	0.549957	2.43989	0.8192	Dnase1l2	0	FALSE	FALSE	0.406286	0.406286	1.41429	0.798433	1.77133	0.0765061	0.214115
10.879	2.39694	0.322794	0.764	2.77523	A430088P11Rik	2.39694	FALSE	FALSE	1.00357	2.39694	1.41355	1.34654	1.04977	0.293826	0.510364
4.03252	0.397303	0.610827	3.24348	1.40333	Gm44873	0.397303	TRUE	FALSE	0.253078	0.397303	1.41047	0.819809	1.72048	0.085345	0.230182
2.90408	-0.00961529	0.735637	5.13618	1.17727	Adnp	0	FALSE	FALSE	0.0798067	0.0798067	1.41003	0.737312	1.91239	0.0558256	0.173245
0.700708	0.101491	0.0736863	6.12344	0.735835	Igha	0.101491	FALSE	FALSE	0.0513371	0.101491	1.40913	0.341738	4.12342	3.73284e-05	0.000593181
5.62687	1.24161	0.165112	4.34944	1.71858	Rtp3	1.24161	FALSE	FALSE	0.12598	1.24161	1.40618	0.968407	1.45206	0.146485	0.328635
1.38566	0.316601	0.0298143	7.28585	0.86893	Oas2	0.316601	FALSE	FALSE	0.0366601	0.316601	1.40451	0.480566	2.92262	0.00347098	0.0223726
0.927825	-0.398844	0.630801	3.05149	0.777223	Gper1	0	FALSE	FALSE	0.284225	0.284225	1.40435	0.781036	1.79806	0.0721678	0.206155
0.656152	0.143276	0.0207623	6.77105	0.721928	Sbno2	0.143276	FALSE	FALSE	0.0416374	0.143276	1.40321	0.330694	4.24322	2.20337e-05	0.000390753
0.507531	-0.0476632	0.174546	3.18065	0.691775	Cd180	0	FALSE	FALSE	0.262934	0.262934	1.4027	0.540049	2.59735	0.00939452	0.0477917
2.9886	0.209107	0.538044	2.91448	1.18728	Cdkn2b	0.209107	TRUE	FALSE	0.308397	0.308397	1.40185	0.751195	1.86616	0.0620185	0.185861
0.732356	-0.0561756	0.239265	3.01267	0.735819	Lrrc75b	0	FALSE	FALSE	0.290902	0.290902	1.4016	0.594512	2.35757	0.0183951	0.0781414
20.6766	4.99472	0.174423	3.80033	4.72164	Lck	4.99472	FALSE	FALSE	0.178594	4.99472	1.39801	1.85637	0.753089	0.451396	0.659514
0.411791	-0.105064	0.208011	3.28065	0.668659	Asns	0	FALSE	FALSE	0.247395	0.247395	1.39798	0.551003	2.53715	0.011176	0.0544383
0.339682	-0.0680619	0.152982	3.31017	0.652577	Fgr	0	FALSE	FALSE	0.24296	0.24296	1.39599	0.513772	2.71715	0.00658468	0.036812
0.753859	-0.279128	0.467593	1.71405	0.735276	Zmiz1os1	0	FALSE	FALSE	0.608079	0.608079	1.39583	0.846826	1.64831	0.0992891	0.254437
1.03703	0.141986	0.117272	0.151767	0.791411	Speer5-ps1	0.141986	FALSE	TRUE	1.36895	1.36895	1.39523	0.995398	1.40169	0.161009	0.350006
1.46935	0.0679887	0.299348	3.07477	0.87546	9830144P21Rik	0.0679887	FALSE	FALSE	0.280283	0.280283	1.39235	0.621627	2.23985	0.0251009	0.0983639
4.4431	1.01365	0.0971288	6.79296	1.46982	Ccrl2	1.01365	FALSE	FALSE	0.0413842	1.01365	1.39188	0.860533	1.61747	0.105778	0.265478
1.56117	0.277434	0.112858	4.69332	0.893426	Lcp2	0.277434	FALSE	FALSE	0.102147	0.277434	1.39187	0.510093	2.72866	0.00635917	0.0358454
7.30625	1.74901	0.0775507	5.0587	2.04193	Acap1	1.74901	FALSE	FALSE	0.08315	1.74901	1.39126	1.1035	1.26077	0.207392	0.411474
2.76928	0.315224	0.377096	2.90914	1.13442	Arc	0.315224	TRUE	FALSE	0.309374	0.315224	1.39113	0.679372	2.04766	0.040593	0.139167
7.52787	1.52282	0.359148	2.39077	2.08493	1700109H08Rik	1.52282	FALSE	FALSE	0.417801	1.52282	1.38968	1.12011	1.24066	0.214731	0.420849
1.98052	0.413601	0.0815277	4.7626	0.974322	Nod2	0.413601	FALSE	FALSE	0.0980827	0.413601	1.38831	0.574531	2.41642	0.015674	0.0698162
0.38041	-0.370314	0.465416	2.6653	0.653175	Gm46378	0	FALSE	FALSE	0.356893	0.356893	1.38695	0.740409	1.87323	0.0610371	0.184147
4.86032	1.13057	0.0845103	4.85488	1.54855	Prx	1.13057	FALSE	FALSE	0.0930238	1.13057	1.38623	0.900029	1.5402	0.123512	0.294039
1.30575	0.221426	0.105012	7.99321	0.836395	Noct	0.221426	FALSE	FALSE	0.0327737	0.221426	1.38473	0.466503	2.96832	0.00299429	0.0199972
3.55581	0.740528	0.148424	2.30406	1.28546	Ces1f	0.740528	TRUE	FALSE	0.438823	0.740528	1.38359	0.769828	1.79727	0.072292	0.206335
2.7679	0.410482	0.281493	4.63777	1.12691	Ccdc88b	0.410482	FALSE	FALSE	0.105575	0.410482	1.38243	0.679203	2.03537	0.0418136	0.141951
0.629024	0.0742226	0.0830335	3.56225	0.698606	Bcl9	0.0742226	FALSE	FALSE	0.20774	0.20774	1.38179	0.440283	3.13841	0.00169867	0.0127822
0.402519	-0.111332	0.211962	3.45772	0.652346	Alox15	0	FALSE	FALSE	0.221783	0.221783	1.38063	0.537739	2.56747	0.0102442	0.0511569
3.27488	0.72828	0.0904405	7.62697	1.22532	Gm17131	0.72828	FALSE	FALSE	0.0343784	0.72828	1.37882	0.738792	1.86631	0.0619975	0.185834
2.70068	0.624188	0.0509828	5.18626	1.11001	Sp140	0.624188	FALSE	FALSE	0.0777544	0.624188	1.37826	0.670905	2.05433	0.0399442	0.137766
2.52469	0.149267	0.481906	2.68222	1.07406	Zfp469	0.149267	TRUE	FALSE	0.353404	0.353404	1.37735	0.746239	1.84572	0.0649335	0.192038
7.56707	1.5779	0.31387	1.72293	2.08216	Gm13091	1.5779	TRUE	FALSE	0.605156	1.5779	1.37688	1.12302	1.22605	0.22018	0.427523
1.05909	0.154553	0.110219	3.18262	0.780233	BE692007	0.154553	TRUE	FALSE	0.26262	0.26262	1.37649	0.498557	2.76094	0.0057635	0.0330346
4.10274	0.56203	0.463656	1.86832	1.3886	Ccnf	0.56203	TRUE	FALSE	0.559057	0.56203	1.37605	0.826916	1.66407	0.096098	0.248401
3.66264	0.670137	0.245522	4.02168	1.29732	Ms4a4c	0.670137	FALSE	FALSE	0.155039	0.670137	1.37209	0.781306	1.75615	0.0790627	0.218886
13.4518	3.18482	0.178141	3.40369	3.25454	Coro2a	3.18482	FALSE	FALSE	0.229349	3.18482	1.37135	1.49732	0.915868	0.359736	0.577778
3.2759	0.323736	0.495239	2.88769	1.21908	Rmi2	0.323736	TRUE	FALSE	0.313324	0.323736	1.37101	0.738907	1.85546	0.0635305	0.188727
1.41941	0.100146	0.254707	2.3594	0.845634	Cdt1	0.100146	FALSE	FALSE	0.425302	0.425302	1.36839	0.673305	2.03235	0.0421178	0.142446
3.7742	0.396512	0.547037	2.30748	1.31586	Epcam	0.396512	TRUE	FALSE	0.437975	0.437975	1.3675	0.810355	1.68753	0.0915013	0.240961
6.06172	1.12161	0.393819	2.93205	1.77299	Gm45437	1.12161	FALSE	FALSE	0.305202	1.12161	1.36704	1.00513	1.36007	0.173809	0.366687
9.78336	1.7602	0.685637	2.18477	2.51729	Gm48850	1.7602	TRUE	FALSE	0.469245	1.7602	1.36702	1.27693	1.07055	0.284373	0.500366
0.588652	0.11046	0.0367026	7.03535	0.67766	Cyfip2	0.11046	FALSE	FALSE	0.0388524	0.11046	1.36617	0.313223	4.36167	1.29074e-05	0.000253619
2.31633	0.480334	0.0987497	3.8295	1.02189	Bcl3	0.480334	FALSE	FALSE	0.175298	0.480334	1.36458	0.621334	2.19621	0.028077	0.107036
9.07325	1.82448	0.44383	1.95397	2.37161	Gm37515	1.82448	FALSE	FALSE	0.533375	1.82448	1.36255	1.22972	1.10801	0.267856	0.483608
0.202457	0.030731	0.0198831	6.84074	0.597408	Tob2	0.030731	TRUE	FALSE	0.0408472	0.0408472	1.36249	0.201214	6.77138	1.27558e-11	3.48211e-09
1.04218	-0.365732	0.626278	2.69893	0.764861	Ankrd63	0	FALSE	FALSE	0.349989	0.349989	1.36189	0.806749	1.68812	0.0913876	0.240869
0.474575	0.0557422	0.0629016	6.04123	0.650517	Vav1	0.0557422	TRUE	FALSE	0.0528928	0.0557422	1.36088	0.28124	4.83888	1.30576e-06	3.89106e-05
2.56916	0.0132438	0.629047	2.3788	1.06902	Gm26944	0.0132438	FALSE	FALSE	0.42065	0.42065	1.36037	0.83654	1.62619	0.10391	0.262168
0.695135	0.019592	0.154192	3.39804	0.692715	Lpcat4	0.019592	FALSE	FALSE	0.230152	0.230152	1.35854	0.506191	2.68385	0.00727806	0.0394873
10.768	2.12381	0.568191	2.25787	2.707	Gm26873	2.12381	FALSE	FALSE	0.450392	2.12381	1.35818	1.33965	1.01383	0.310665	0.527389
3.71858	0.489952	0.439694	3.30725	1.29653	Gm10499	0.489952	TRUE	FALSE	0.243396	0.489952	1.35747	0.787251	1.72431	0.0846511	0.229038
1.40587	0.25236	0.0991074	4.40487	0.833488	Zc3h12a	0.25236	TRUE	FALSE	0.121703	0.25236	1.35685	0.484057	2.80308	0.00506166	0.0298409
0.336201	0.0627311	0.0213192	5.00012	0.61828	Rin3	0.0627311	TRUE	FALSE	0.0858208	0.0858208	1.35529	0.267258	5.07109	3.95552e-07	1.46058e-05
2.28767	0.325804	0.246113	3.25811	1.00846	Pced1b	0.325804	TRUE	FALSE	0.250828	0.325804	1.35515	0.617477	2.19465	0.0281889	0.107328
28.7786	5.05968	2.13498	1.28182	6.30652	Gm15542	5.05968	FALSE	FALSE	0.766303	5.05968	1.35498	2.19008	0.618692	0.536119	0.726372
1.52617	0.349898	0.0316448	5.79718	0.855667	Hck	0.349898	FALSE	FALSE	0.0582445	0.349898	1.35454	0.504343	2.68575	0.00723676	0.0393263
2.71692	-0.153282	0.832512	3.4573	1.09267	Pcdhga11	0	FALSE	FALSE	0.221841	0.221841	1.35313	0.838393	1.61395	0.106537	0.266352
2.70892	0.165663	0.511566	2.90158	1.09065	Gm36989	0.165663	TRUE	FALSE	0.310762	0.310762	1.35261	0.740418	1.82681	0.0677279	0.197662
0.8449	0.0734702	0.137755	6.25167	0.717488	Chd7	0.0734702	TRUE	FALSE	0.0490931	0.0734702	1.35217	0.375256	3.60333	0.000314171	0.00331451
2.14839	-0.364224	0.901323	2.20748	0.976446	Gm43360	0	FALSE	FALSE	0.463315	0.463315	1.35002	0.953813	1.41539	0.156953	0.344485
2.56509	0.625353	0.0159189	7.62509	1.05753	Icam1	0.625353	FALSE	FALSE	0.0343889	0.625353	1.34724	0.653846	2.06048	0.0393522	0.136289
0.524618	0.101047	0.0301079	6.53679	0.647882	Fermt3	0.101047	FALSE	FALSE	0.0446582	0.101047	1.34531	0.295696	4.54964	5.37382e-06	0.000122795
2.62906	0.401744	0.255522	0.731324	1.06816	Ska3	0.401744	TRUE	FALSE	1.02055	1.02055	1.34456	0.922342	1.45777	0.144905	0.326238
0.298381	0.0359122	0.0386831	7.63064	0.600611	Fmnl1	0.0359122	TRUE	FALSE	0.0343581	0.0359122	1.3428	0.223003	6.02146	1.72853e-09	1.71585e-07
3.62085	0.885647	0.019566	7.95122	1.26475	Zbtb16	0.885647	FALSE	FALSE	0.0329136	0.885647	1.34236	0.776837	1.72798	0.0839924	0.227981
2.48934	0.544015	0.0783195	5.8787	1.03681	H2-DMb1	0.544015	FALSE	FALSE	0.0563159	0.544015	1.34033	0.644119	2.08087	0.0374455	0.131502
1.69613	0.383383	0.0406495	6.24025	0.877473	Sla	0.383383	FALSE	FALSE	0.0492852	0.383383	1.33946	0.531684	2.51928	0.0117595	0.0565307
2.16177	0.385369	0.155074	5.42073	0.969031	Hk3	0.385369	FALSE	FALSE	0.0691592	0.385369	1.33751	0.600246	2.22826	0.0258631	0.100577
2.39676	0.528161	0.0710302	3.7781	1.01477	Tacc3	0.528161	FALSE	FALSE	0.181146	0.528161	1.33594	0.632029	2.11373	0.034538	0.124231
0.439439	-0.0798394	0.189699	3.84271	0.622558	Pprc1	0	FALSE	FALSE	0.173825	0.173825	1.335	0.49229	2.71182	0.00669141	0.0371834
2.53919	0.460569	0.174228	4.26825	1.0425	Gm16170	0.460569	FALSE	FALSE	0.132567	0.460569	1.335	0.650537	2.05215	0.0401551	0.138193
0.988595	0.15978	0.0873686	5.39243	0.731938	Lmnb1	0.15978	TRUE	FALSE	0.0701147	0.15978	1.33444	0.405914	3.2875	0.00101082	0.00854668
1.63677	-0.258294	0.667486	3.48169	0.86105	Gm45663	0	FALSE	FALSE	0.218494	0.218494	1.33379	0.76854	1.73548	0.0826554	0.225799
6.04446	1.49238	0.018734	9.76391	1.74208	Gm4070	1.49238	FALSE	FALSE	0.0337732	1.49238	1.33315	1.0037	1.32824	0.1841	0.381658
0.0379244	0.00698708	0.00249401	8.86583	0.540245	Xirp1	0.00698708	FALSE	FALSE	0.0321062	0.0321062	1.33249	0.151878	8.77346	1.73266e-18	6.6218e-15
1.00525	0.233537	0.0177749	5.90336	0.732919	Sik1	0.233537	FALSE	FALSE	0.0557626	0.233537	1.3315	0.409318	3.25298	0.00114203	0.00936597
2.46147	0.427467	0.1879	3.69224	1.02387	Sele	0.427467	TRUE	FALSE	0.19133	0.427467	1.33113	0.640504	2.07826	0.0376859	0.132073
17.095	3.1857	1.08805	2.76066	3.94948	Gm10501	3.1857	FALSE	FALSE	0.337613	3.1857	1.32977	1.68795	0.787802	0.430812	0.641331
1.26864	0.28941	0.0277492	6.10703	0.783907	Il2rg	0.28941	FALSE	FALSE	0.0516395	0.28941	1.32939	0.459826	2.89106	0.0038394	0.0241237
6.37766	1.11771	0.476708	3.01536	1.80509	Lingo1	1.11771	FALSE	FALSE	0.290436	1.11771	1.3286	1.03099	1.28866	0.197515	0.399235
0.761658	0.138874	0.0515408	5.26094	0.681431	Pik3cd	0.138874	TRUE	FALSE	0.0748425	0.138874	1.32803	0.356291	3.72738	0.000193479	0.0022458
0.737021	0.0647153	0.11954	4.88658	0.676061	Epn3	0.0647153	TRUE	FALSE	0.0913763	0.0913763	1.32747	0.374981	3.54011	0.000399959	0.00405181
0.216477	-0.167352	0.221471	4.81399	0.569662	Gm26617	0	FALSE	FALSE	0.0952163	0.0952163	1.3246	0.459484	2.88279	0.00394167	0.0246346
1.89089	-0.0240671	0.49679	4.09551	0.904407	Gm26853	0	FALSE	FALSE	0.147908	0.147908	1.32442	0.65559	2.0202	0.0433626	0.145305
0.343919	0.0419221	0.0440577	4.20039	0.594713	Selplg	0.0419221	FALSE	FALSE	0.138374	0.138374	1.32405	0.348743	3.79663	0.000146679	0.00179814
11.1165	2.38649	0.392652	3.70954	2.74824	P2ry10	2.38649	FALSE	FALSE	0.189236	2.38649	1.32279	1.36116	0.971813	0.331144	0.549508
4.01938	0.862672	0.142174	2.57985	1.32618	Tmem56	0.862672	FALSE	FALSE	0.374969	0.862672	1.31947	0.818473	1.61211	0.106938	0.266937
1.49029	0.236281	0.136292	5.05365	0.819639	Slfn4	0.236281	FALSE	FALSE	0.0833751	0.236281	1.31856	0.49838	2.64569	0.00815233	0.042998
0.306566	-0.0164782	0.0931197	5.35782	0.581994	Evi2b	0	FALSE	FALSE	0.0713122	0.0713122	1.31742	0.331091	3.97904	6.91951e-05	0.000983805
9.87572	1.91521	0.553714	3.55184	2.49579	Trdc	1.91521	FALSE	FALSE	0.209103	1.91521	1.31737	1.28295	1.02683	0.304498	0.52132
2.67115	-0.00849896	0.676286	2.75121	1.05365	Tlr11	0	FALSE	FALSE	0.339482	0.339482	1.31582	0.822909	1.59899	0.109822	0.272173
1.0516	0.193245	0.0696554	5.10416	0.729731	Rgs12	0.193245	TRUE	FALSE	0.0811631	0.193245	1.31581	0.418649	3.143	0.00167224	0.0126178
10.4445	2.26208	0.349044	2.22742	2.60657	Ccr10	2.26208	FALSE	FALSE	0.458163	2.26208	1.31362	1.31937	0.995636	0.319427	0.536957
13.9517	3.06471	0.423216	2.53683	3.30781	Chil1	3.06471	FALSE	FALSE	0.384365	3.06471	1.31335	1.52489	0.861278	0.389085	0.604207
0.223865	-0.0375455	0.0935118	5.34092	0.561754	P2rx7	0	FALSE	FALSE	0.0719089	0.0719089	1.31273	0.332085	3.953	7.71761e-05	0.00107351
21.5295	5.23376	0.148608	5.86558	4.82185	Polr3h	5.23376	FALSE	FALSE	0.0566158	5.23376	1.31142	1.89427	0.692312	0.488741	0.690835
0.201754	-0.105496	0.155935	3.85545	0.556186	Mir17hg	0	FALSE	FALSE	0.172415	0.172415	1.31128	0.467867	2.80267	0.00506814	0.0298619
5.64767	1.39713	0.0147905	7.42721	1.64527	Isg15	1.39713	FALSE	FALSE	0.0356173	1.39713	1.31116	0.970195	1.35144	0.176556	0.370341
0.671892	-0.137235	0.305208	1.88022	0.648375	Rab15	0	FALSE	FALSE	0.555424	0.555424	1.30894	0.757466	1.72805	0.0839792	0.227981
12.2145	2.81496	0.238659	2.11011	2.95681	Plk-ps1	2.81496	FALSE	FALSE	0.489206	2.81496	1.30884	1.42679	0.917331	0.358969	0.577114
3.12975	0.737795	0.0446423	5.90063	1.13878	Sash3	0.737795	FALSE	FALSE	0.0558232	0.737795	1.30745	0.722236	1.81029	0.0702513	0.202435
2.23733	0.41657	0.142762	1.38385	0.960288	Parvg	0.41657	TRUE	FALSE	0.725975	0.725975	1.30744	0.761024	1.71801	0.0857957	0.230786
0.489344	0.0868863	0.0354496	7.42757	0.60779	Syvn1	0.0868863	FALSE	FALSE	0.0356148	0.0868863	1.30374	0.285582	4.56519	4.99031e-06	0.000115762
5.19709	0.708039	0.591233	2.43876	1.54889	Slamf6	0.708039	TRUE	FALSE	0.406547	0.708039	1.30316	0.930689	1.40021	0.16145	0.35051
8.7126	2.01373	0.164415	5.27058	2.25178	Serpina3i	2.01373	FALSE	FALSE	0.074479	2.01373	1.3029	1.20503	1.08122	0.279601	0.495394
2.69219	0.635547	0.0375005	5.72758	1.04624	Sp110	0.635547	FALSE	FALSE	0.0600242	0.635547	1.30103	0.669849	1.94227	0.052105	0.165668
18.6451	4.50756	0.153725	3.08258	4.23658	Iglc2	4.50756	FALSE	FALSE	0.27897	4.50756	1.30071	1.76282	0.737857	0.460601	0.667856
5.50342	-0.510315	1.88617	2.93022	1.60652	Gm19680	0	FALSE	FALSE	0.305534	0.305534	1.2985	1.20877	1.07423	0.282721	0.498772
0.81812	-0.171523	0.376053	2.70967	0.669201	Cdh6	0	FALSE	FALSE	0.347808	0.347808	1.29817	0.694675	1.86875	0.0616576	0.185304
8.90693	1.77376	0.452976	2.96094	2.28665	Nek2	1.77376	FALSE	FALSE	0.30001	1.77376	1.29777	1.2184	1.06515	0.28681	0.50292
1.20677	0.240788	0.0609052	5.60664	0.746436	Limd2	0.240788	FALSE	FALSE	0.0633741	0.240788	1.29754	0.448474	2.89323	0.00381303	0.0239974
4.5076	0.581886	0.545015	2.77822	1.40603	Sdk1	0.581886	TRUE	FALSE	0.334161	0.581886	1.2968	0.866757	1.49616	0.134613	0.311659
1.75877	0.300004	0.139688	7.6703	0.855788	Gcn1l1	0.300004	FALSE	FALSE	0.0341444	0.300004	1.29619	0.541413	2.39409	0.0166615	0.0727265
3.73655	0.798646	0.13549	4.50158	1.25133	Ptger3	0.798646	FALSE	FALSE	0.114653	0.798646	1.29617	0.78915	1.64249	0.100488	0.256614
0.729842	0.14449	0.03797	5.03931	0.648678	Ahdc1	0.14449	TRUE	FALSE	0.0840199	0.14449	1.29449	0.34877	3.71158	0.000205966	0.00235498
0.753836	0.163478	0.0249814	7.45857	0.653414	Hsph1	0.163478	FALSE	FALSE	0.035405	0.163478	1.29441	0.354456	3.65181	0.0002604	0.00284338
12.7572	1.14559	2.0437	2.28425	3.0529	Gm47406	1.14559	TRUE	FALSE	0.443751	1.14559	1.29288	1.45815	0.88666	0.375262	0.59273
1.07711	-0.322367	0.591645	2.22575	0.716308	Gm49163	0	FALSE	FALSE	0.458592	0.458592	1.29214	0.836754	1.54423	0.122534	0.292683
0.09518	0.0121376	0.0116574	7.74291	0.519257	Zfp366	0.0121376	FALSE	FALSE	0.033779	0.033779	1.29128	0.174043	7.41932	1.17723e-13	8.18014e-11
3.84717	0.955877	0.00591563	8.72619	1.26931	Bst2	0.955877	FALSE	FALSE	0.0319717	0.955877	1.29084	0.800746	1.61204	0.106953	0.266937
3.14511	0.77121	0.0150663	6.42078	1.12884	Parp9	0.77121	FALSE	FALSE	0.0463877	0.77121	1.29075	0.724006	1.7828	0.0746195	0.21054
0.901076	-0.211268	0.436536	3.05477	0.679268	Grik3	0	FALSE	FALSE	0.283666	0.283666	1.28977	0.692918	1.86136	0.0626929	0.187039
2.44459	0.194489	0.416658	2.64439	0.986995	Pglyrp1	0.194489	TRUE	FALSE	0.361246	0.361246	1.28851	0.720141	1.78925	0.073575	0.208479
0.772657	0.161206	0.0319584	3.55251	0.65248	Cbl	0.161206	TRUE	FALSE	0.209016	0.209016	1.28834	0.400812	3.21434	0.00130746	0.0104317
2.61721	0.233079	0.421223	1.58303	1.02095	Kif14	0.233079	TRUE	FALSE	0.652654	0.652654	1.28778	0.846119	1.52198	0.128013	0.30116
6.80341	1.14176	0.559089	1.49745	1.85787	Adra2c	1.14176	TRUE	FALSE	0.683307	1.14176	1.28736	1.06485	1.20896	0.226678	0.436482
0.263111	-0.0181123	0.0838899	7.3402	0.549617	Inpp5d	0	FALSE	FALSE	0.0362423	0.0362423	1.28711	0.282999	4.54811	5.41297e-06	0.000123321
3.82463	0.861681	0.0944762	5.99478	1.26179	Arhgap4	0.861681	FALSE	FALSE	0.0538201	0.861681	1.28695	0.798397	1.61191	0.106981	0.266964
0.353694	0.0867142	0.0017092	10.4881	0.566954	Pnpla2	0.0867142	FALSE	FALSE	0.0359139	0.0867142	1.2861	0.242794	5.29708	1.17668e-07	5.2139e-06
4.35125	0.313999	0.773815	2.16306	1.36585	E030022I16Rik	0.313999	TRUE	FALSE	0.474974	0.474974	1.2853	0.912429	1.40866	0.158935	0.346993
0.639194	0.121812	0.037987	6.41015	0.623262	Crybg1	0.121812	FALSE	FALSE	0.0465513	0.121812	1.28507	0.326393	3.9372	8.24393e-05	0.00112724
9.05284	1.96172	0.301492	2.05877	2.30543	Gm29093	1.96172	FALSE	FALSE	0.50336	1.96172	1.28434	1.22834	1.0456	0.295747	0.512536
0.633186	0.124281	0.0340154	6.71682	0.620896	Setd1b	0.124281	FALSE	FALSE	0.0422841	0.124281	1.28356	0.324855	3.95118	7.77666e-05	0.00107976
4.21645	0.816158	0.237955	6.34592	1.33701	Tmem163	0.816158	FALSE	FALSE	0.0475564	0.816158	1.28286	0.838297	1.53032	0.125938	0.297697
0.538198	0.122889	0.0116608	7.31789	0.601089	Stat3	0.122889	FALSE	FALSE	0.0364112	0.122889	1.28251	0.299499	4.28218	1.85068e-05	0.00033801
1.4284	0.144086	0.213013	1.96032	0.779021	Spib	0.144086	FALSE	FALSE	0.531511	0.531511	1.28237	0.704521	1.8202	0.0687284	0.199667
1.68634	0.218632	0.202954	3.58235	0.830002	Tnf	0.218632	TRUE	FALSE	0.205127	0.218632	1.28158	0.530148	2.4174	0.0156319	0.0696892
1.51674	0.224169	0.155016	4.93731	0.795008	Gm49396	0.224169	FALSE	FALSE	0.08883	0.224169	1.28018	0.502782	2.5462	0.0108902	0.0534272
0.992683	0.210781	0.0373902	5.99223	0.689637	Rassf5	0.210781	FALSE	FALSE	0.0538723	0.210781	1.27945	0.406752	3.14554	0.00165781	0.0125212
4.50634	0.391468	0.735116	5.94183	1.39124	Gm45062	0.391468	FALSE	FALSE	0.0549251	0.391468	1.27798	0.866635	1.47465	0.140307	0.319845
1.30217	0.311142	0.0143999	6.70291	0.749882	Aoc3	0.311142	FALSE	FALSE	0.0424547	0.311142	1.2773	0.465863	2.74179	0.00611051	0.0346867
1.27401	0.212606	0.105897	5.37534	0.743712	Zmynd15	0.212606	FALSE	FALSE	0.0707022	0.212606	1.2766	0.460798	2.7704	0.00559869	0.0323459
0.308993	-0.601133	0.678381	1.92933	0.549754	Gm42510	0	FALSE	FALSE	0.540654	0.540654	1.27535	0.901493	1.41471	0.157154	0.344698
2.01277	0.139507	0.363687	3.36224	0.890306	Iqgap3	0.139507	TRUE	FALSE	0.235299	0.235299	1.27508	0.631921	2.01779	0.0436132	0.145863
0.875116	0.0754665	0.143312	3.97264	0.662725	Adra1d	0.0754665	TRUE	FALSE	0.159973	0.159973	1.27502	0.449656	2.83555	0.00457476	0.0277517
1.45788	0.20557	0.1589	4.86853	0.779193	Traf1	0.20557	TRUE	FALSE	0.092309	0.20557	1.27491	0.49293	2.58639	0.00969879	0.0489648
2.36111	0.539091	0.051185	7.08004	0.959543	Ifih1	0.539091	FALSE	FALSE	0.0384324	0.539091	1.27452	0.62731	2.03173	0.0421813	0.142566
0.807499	0.185785	0.0160896	7.57897	0.648799	Zfp36	0.185785	FALSE	FALSE	0.0346519	0.185785	1.27449	0.366856	3.4741	0.000512578	0.00492816
2.66881	0.0123138	0.654888	2.4069	1.02026	Gm45809	0.0123138	FALSE	FALSE	0.413989	0.413989	1.27344	0.844148	1.50856	0.131412	0.306843
3.52074	0.262861	0.617324	2.28937	1.18988	Gm47951	0.262861	TRUE	FALSE	0.442473	0.442473	1.27245	0.840554	1.51382	0.130072	0.304747
1.33253	0.31974	0.0133923	7.76624	0.751957	Arhgap45	0.31974	FALSE	FALSE	0.0336686	0.31974	1.27207	0.471263	2.69929	0.00694881	0.0383351
6.09796	1.41763	0.106862	4.80057	1.70459	Gm4759	1.41763	FALSE	FALSE	0.0959533	1.41763	1.27148	1.00813	1.26123	0.207227	0.411315
1.50219	0.300608	0.074939	6.15022	0.784275	Mx2	0.300608	FALSE	FALSE	0.0508514	0.300608	1.26996	0.500364	2.53807	0.0111467	0.0543367
4.03065	0.844559	0.163102	3.84751	1.28971	Irx1	0.844559	FALSE	FALSE	0.173293	0.844559	1.26962	0.819619	1.54904	0.121372	0.291045
14.4589	3.4196	0.195114	2.67687	3.37449	Gm26724	3.4196	FALSE	FALSE	0.354505	3.4196	1.26848	1.55236	0.817134	0.413852	0.625586
0.233566	0.0458095	0.0125819	7.12321	0.529168	Sema7a	0.0458095	TRUE	FALSE	0.0380384	0.0458095	1.26814	0.197301	6.42745	1.29761e-10	2.38995e-08
1.40261	0.0579258	0.292727	2.92949	0.762742	Axin2	0.0579258	FALSE	FALSE	0.305666	0.305666	1.26783	0.631608	2.00731	0.0447166	0.148218
1.13372	0.0157486	0.267681	3.4612	0.708548	Zfp536	0.0157486	FALSE	FALSE	0.221303	0.221303	1.26729	0.570955	2.21959	0.0264465	0.102248
0.131122	-0.214351	0.247131	3.52964	0.507036	Atp2a1	0	FALSE	FALSE	0.212038	0.212038	1.26598	0.553275	2.28816	0.0221282	0.0896729
9.67011	2.08117	0.336358	3.61017	2.41447	Skap1	2.08117	FALSE	FALSE	0.201557	2.08117	1.2655	1.26952	0.996831	0.318847	0.536529
1.00767	0.22597	0.025946	7.24346	0.68167	Adar	0.22597	FALSE	FALSE	0.0370009	0.22597	1.26509	0.40981	3.08702	0.00202175	0.0146546
2.34777	0.532048	0.0548952	5.34817	0.949398	Parp11	0.532048	FALSE	FALSE	0.0716521	0.532048	1.2647	0.625536	2.02179	0.0431977	0.145103
18.5361	2.93914	1.69489	2.34643	4.18699	Gm10401	2.93914	FALSE	FALSE	0.428438	2.93914	1.2646	1.75766	0.719482	0.471844	0.67723
0.670507	0.024038	0.143589	2.76682	0.61347	Cx3cl1	0.024038	FALSE	FALSE	0.336399	0.336399	1.26408	0.565678	2.23463	0.0254419	0.0994199
1.25262	0.2427	0.0704554	6.8356	0.729209	Mov10	0.2427	FALSE	FALSE	0.0409039	0.2427	1.26318	0.456914	2.76458	0.00569958	0.0327801
0.333736	-0.00242439	0.0858583	5.65506	0.545267	Gpsm3	0	FALSE	FALSE	0.0619966	0.0619966	1.26296	0.313959	4.0227	5.7536e-05	0.000840069
1.80509	0.384208	0.0670653	5.62645	0.83947	Cd72	0.384208	FALSE	FALSE	0.0628044	0.384208	1.26287	0.548497	2.30242	0.0213116	0.0873198
2.35922	0.26265	0.327155	2.89492	0.950248	Sfn	0.26265	TRUE	FALSE	0.311987	0.311987	1.26281	0.652759	1.93457	0.0530434	0.167806
3.88001	0.553272	0.41673	3.40871	1.25432	Ncr1	0.553272	TRUE	FALSE	0.228637	0.553272	1.2627	0.804157	1.57021	0.116366	0.283352
1.09664	-0.326897	0.601055	2.21099	0.697593	Gm28192	0	FALSE	FALSE	0.462403	0.462403	1.26262	0.842005	1.49955	0.133732	0.310552
0.895603	-0.308884	0.532784	2.07669	0.656543	B430306N03Rik	0	FALSE	FALSE	0.498381	0.498381	1.26151	0.829122	1.5215	0.128134	0.301306
6.54953	1.53796	0.0994217	5.56919	1.78598	Ccl7	1.53796	FALSE	FALSE	0.0644743	1.53796	1.25972	1.04479	1.20572	0.227927	0.437889
2.52234	0.299411	0.331174	2.4889	0.980376	F7	0.299411	TRUE	FALSE	0.395071	0.395071	1.25951	0.695818	1.81011	0.0702788	0.202435
0.679762	-0.0143901	0.184331	3.53054	0.611712	Slc1a1	0	FALSE	FALSE	0.211918	0.211918	1.25931	0.513971	2.45016	0.0142792	0.0653552
3.56346	0.792579	0.0982852	4.57797	1.18835	Hcar1	0.792579	FALSE	FALSE	0.109442	0.792579	1.25918	0.770655	1.63391	0.102278	0.259678
1.11514	0.222266	0.0565186	5.87559	0.698248	Tmem106a	0.222266	FALSE	FALSE	0.0563865	0.222266	1.2586	0.43111	2.91943	0.00350668	0.0225427
1.94908	0.467388	0.0198816	6.73796	0.864585	Oas1a	0.467388	FALSE	FALSE	0.0420285	0.467388	1.258	0.569953	2.2072	0.0273001	0.104674
0.072207	-0.025314	0.0433658	5.73393	0.488702	Itprip	0	FALSE	FALSE	0.0598565	0.0598565	1.25733	0.262326	4.793	1.64309e-06	4.66875e-05
1.10268	0.269153	0.00651794	8.50656	0.69368	C1ra	0.269153	FALSE	FALSE	0.0319247	0.269153	1.25584	0.428696	2.92945	0.00339562	0.0220419
2.05074	0.225439	0.287246	2.04283	0.883061	Cpz	0.225439	TRUE	FALSE	0.507828	0.507828	1.25554	0.728045	1.72454	0.0846112	0.229023
1.45649	0.243937	0.120186	5.34639	0.763844	Gm5431	0.243937	FALSE	FALSE	0.0717149	0.243937	1.25505	0.492695	2.54732	0.0108555	0.053308
0.512155	0.127314	0.000724993	14.3329	0.574955	Ubc	0.127314	FALSE	FALSE	0.0627877	0.127314	1.25502	0.292163	4.29563	1.74201e-05	0.00032279
4.25054	0.725056	0.33758	2.84646	1.32169	Gm9856	0.725056	TRUE	FALSE	0.321037	0.725056	1.25377	0.841679	1.48961	0.136327	0.314286
10.4136	2.28068	0.322728	3.5135	2.55374	Aldh1a7	2.28068	FALSE	FALSE	0.214193	2.28068	1.25301	1.31742	0.951107	0.34155	0.559862
5.98737	1.2679	0.22894	5.23163	1.66847	Ndnf	1.2679	FALSE	FALSE	0.0759648	1.2679	1.25299	0.998947	1.25431	0.209728	0.41444
1.65562	0.11991	0.293996	4.06808	0.801899	Cenpf	0.11991	TRUE	FALSE	0.150516	0.150516	1.2527	0.544373	2.30118	0.0213817	0.0874899
1.65878	0.233341	0.181353	3.6844	0.7974	Matn4	0.233341	TRUE	FALSE	0.192287	0.233341	1.24585	0.525797	2.36945	0.0178144	0.0764108
3.12442	0.28776	0.493345	2.53491	1.08951	Avil	0.28776	TRUE	FALSE	0.384788	0.384788	1.24449	0.765129	1.62651	0.103842	0.262082
0.337869	-0.127214	0.211681	4.80963	0.531731	Celsr1	0	FALSE	FALSE	0.0954551	0.0954551	1.24386	0.452501	2.74886	0.00598034	0.0341125
2.40396	0.164814	0.436176	3.77292	0.9449	Fgf6	0.164814	TRUE	FALSE	0.181745	0.181745	1.24379	0.641832	1.93788	0.0526375	0.166943
4.58278	0.429053	0.716643	3.69191	1.37979	Slc12a8	0.429053	TRUE	FALSE	0.191371	0.429053	1.24263	0.873955	1.42184	0.155072	0.341613
4.16441	0.9291	0.112002	4.84821	1.2961	Nle1	0.9291	FALSE	FALSE	0.0933763	0.9291	1.2426	0.833107	1.49153	0.135823	0.313408
1.4734	0.362445	0.00590593	8.57808	0.755603	Helz2	0.362445	FALSE	FALSE	0.0319164	0.362445	1.23952	0.495548	2.50131	0.0123734	0.0586883
11.4952	2.57763	0.296184	1.99126	2.75978	Vmn2r59	2.57763	FALSE	FALSE	0.522519	2.57763	1.23926	1.38415	0.895319	0.370617	0.588147
0.386494	0.0437425	0.0528809	5.34402	0.537785	Fos	0.0437425	TRUE	FALSE	0.0717988	0.0717988	1.23893	0.288305	4.2973	1.72894e-05	0.000320756
0.377017	0.0890263	0.005228	10.247	0.535438	Flnc	0.0890263	FALSE	FALSE	0.0351189	0.0890263	1.23832	0.250672	4.94003	7.81115e-07	2.50859e-05
0.336322	0.0235235	0.0605569	5.12871	0.526551	Abcb9	0.0235235	FALSE	FALSE	0.0801203	0.0801203	1.23732	0.306243	4.04031	5.33802e-05	0.00079072
2.21324	0.453724	0.0995846	5.75633	0.901863	Prkcb	0.453724	FALSE	FALSE	0.0592732	0.453724	1.23722	0.607349	2.03709	0.0416413	0.141649
2.06655	-0.0372407	0.553879	2.61003	0.872464	Gm15853	0	FALSE	FALSE	0.368496	0.368496	1.23714	0.784166	1.57765	0.114646	0.280263
8.11864	1.9246	0.105061	3.85664	2.08226	Rasgrp1	1.9246	FALSE	FALSE	0.172284	1.9246	1.23631	1.16323	1.06282	0.287863	0.504131
0.621848	0.0809072	0.0745547	6.28856	0.58289	Bicra	0.0809072	TRUE	FALSE	0.0484817	0.0809072	1.23628	0.321934	3.84018	0.000122942	0.00155452
1.78837	0.200006	0.247086	4.17628	0.816116	Nr4a3	0.200006	TRUE	FALSE	0.140505	0.200006	1.23618	0.54595	2.26427	0.0235574	0.0940511
1.45711	-0.128242	0.49252	3.2751	0.749858	Tedc1	0	FALSE	FALSE	0.248236	0.248236	1.23617	0.702736	1.75908	0.0785631	0.217966
0.75019	0.0844258	0.103122	5.26168	0.608205	Zfp574	0.0844258	TRUE	FALSE	0.0748145	0.0844258	1.23581	0.353598	3.49495	0.000474145	0.00461085
0.923013	-0.0410328	0.271786	3.82021	0.642594	Rarres1	0	FALSE	FALSE	0.176341	0.176341	1.23557	0.546582	2.26054	0.0237876	0.0946488
2.7494	0.404144	0.283206	5.01253	1.00768	Kctd15	0.404144	FALSE	FALSE	0.0852442	0.404144	1.23532	0.676929	1.82488	0.0680188	0.198306
2.92377	0.205676	0.525266	1.73365	1.04191	Traip	0.205676	FALSE	FALSE	0.601647	0.601647	1.23445	0.866761	1.42421	0.154387	0.340418
1.24588	0.233059	0.0784111	5.08105	0.706292	Ncf4	0.233059	FALSE	FALSE	0.0821638	0.233059	1.23439	0.455683	2.70888	0.00675102	0.037407
8.99477	1.84696	0.401727	4.52934	2.25582	Gm37758	1.84696	FALSE	FALSE	0.112723	1.84696	1.23405	1.22439	1.00789	0.313506	0.530633
0.280794	0.0623549	0.00784357	7.97377	0.512133	Arid1a	0.0623549	TRUE	FALSE	0.032837	0.0623549	1.23285	0.216331	5.6989	1.20583e-08	7.97986e-07
3.71424	0.749085	0.179476	3.03498	1.19874	Kif22	0.749085	FALSE	FALSE	0.287049	0.749085	1.23274	0.786791	1.56679	0.117163	0.284659
0.970247	0.10004	0.142521	4.15625	0.648957	Gm38190	0.10004	TRUE	FALSE	0.142303	0.142303	1.23141	0.435755	2.82591	0.00471463	0.0283527
1.30392	-0.371564	0.697544	2.35988	0.714705	Gm42918	0	FALSE	FALSE	0.425186	0.425186	1.23007	0.865151	1.4218	0.155086	0.341613
4.76873	0.966882	0.2253	5.53683	1.40744	Uhrf1	0.966882	FALSE	FALSE	0.0654507	0.966882	1.22976	0.891509	1.37941	0.167768	0.358927
1.56492	0.174015	0.217216	3.66176	0.76635	Gm12473	0.174015	TRUE	FALSE	0.195073	0.195073	1.22932	0.52427	2.34482	0.0190365	0.08009
0.110075	-0.154393	0.181912	3.703	0.47301	Hpn	0	FALSE	FALSE	0.190025	0.190025	1.2261	0.497954	2.46227	0.013806	0.0637044
3.38067	0.738224	0.106943	4.6304	1.12698	Smpdl3b	0.738224	FALSE	FALSE	0.106042	0.738224	1.22589	0.75063	1.63315	0.102437	0.259952
1.35941	0.32455	0.0153024	6.91943	0.72253	Coro1a	0.32455	FALSE	FALSE	0.0400056	0.32455	1.22563	0.475992	2.57489	0.0100273	0.0502559
1.05208	-0.44788	0.7109	2.08094	0.660317	Epop	0	FALSE	FALSE	0.497205	0.497205	1.22461	0.897443	1.36455	0.172393	0.364455
0.971087	-0.0522205	0.294992	7.85807	0.643486	Cacna1g	0	FALSE	FALSE	0.0332669	0.0332669	1.22375	0.467803	2.61595	0.00889798	0.0457753
4.28527	0.462386	0.608932	2.83444	1.30592	Gm17473	0.462386	TRUE	FALSE	0.323317	0.462386	1.2232	0.845111	1.44739	0.147788	0.330346
0.182715	0.00497912	0.0406996	7.06349	0.484387	Parp4	0.00497912	FALSE	FALSE	0.0385865	0.0385865	1.22181	0.229907	5.31435	1.07041e-07	4.79052e-06
0.22555	0.0433391	0.0130483	4.98384	0.490974	Klf13	0.0433391	TRUE	FALSE	0.0865858	0.0865858	1.2191	0.257726	4.73023	2.24266e-06	6.06787e-05
0.406843	-0.0112519	0.112963	7.07446	0.527208	Bcl9l	0	FALSE	FALSE	0.0384842	0.0384842	1.21907	0.317749	3.83658	0.00012476	0.00157231
1.27549	0.279477	0.039396	5.0915	0.700042	Slc15a3	0.279477	FALSE	FALSE	0.081709	0.279477	1.21784	0.461066	2.64137	0.00825725	0.043366
4.09547	0.758756	0.265112	3.28004	1.26389	Kcnn4	0.758756	FALSE	FALSE	0.247488	0.758756	1.21764	0.826183	1.47381	0.140532	0.320022
11.4694	2.71278	0.154585	3.36395	2.73793	Wfdc2	2.71278	FALSE	FALSE	0.235051	2.71278	1.21661	1.3826	0.879947	0.378888	0.595401
0.370703	-0.143179	0.235855	4.88281	0.516921	Nphp3	0	FALSE	FALSE	0.0915702	0.0915702	1.21488	0.467208	2.6003	0.00931427	0.0474342
2.0699	-0.0216631	0.539139	1.93348	0.856675	Uts2r	0	FALSE	FALSE	0.539421	0.539421	1.21476	0.847962	1.43257	0.151981	0.336813
0.514609	0.110859	0.0177929	6.15383	0.544911	Wdtc1	0.110859	FALSE	FALSE	0.0507867	0.110859	1.2138	0.292862	4.1446	3.40409e-05	0.000549507
1.29132	-0.219089	0.541918	3.1314	0.698643	Ccdc17	0	FALSE	FALSE	0.270886	0.270886	1.21158	0.736118	1.64591	0.0997825	0.255293
2.91749	0.207775	0.521598	2.8193	1.02381	Gm16299	0.207775	TRUE	FALSE	0.326208	0.326208	1.21149	0.7518	1.61145	0.107082	0.267173
4.64442	0.829117	0.331988	3.48763	1.36895	BC147527	0.829117	FALSE	FALSE	0.217686	0.829117	1.21116	0.879812	1.37661	0.168633	0.359743
0.374544	0.0516526	0.0419834	6.02308	0.51492	Hcn4	0.0516526	TRUE	FALSE	0.0532508	0.0532508	1.21108	0.251971	4.80641	1.53667e-06	4.39908e-05
0.037385	-0.0104483	0.0197946	6.92976	0.447473	Prrc2a	0	FALSE	FALSE	0.0398988	0.0398988	1.21106	0.199488	6.07081	1.2727e-09	1.38969e-07
1.88087	0.177652	0.292565	4.59045	0.815638	Ackr2	0.177652	TRUE	FALSE	0.10862	0.177652	1.21032	0.559891	2.16171	0.0306402	0.113733
0.0841899	-0.0571591	0.0782066	6.32553	0.456111	Tmem131l	0	FALSE	FALSE	0.047882	0.047882	1.21006	0.289929	4.17363	2.9978e-05	0.000495089
2.40074	0.290065	0.310119	2.8194	0.919264	Lax1	0.290065	TRUE	FALSE	0.326188	0.326188	1.20984	0.65131	1.85756	0.0632322	0.187878
0.576577	0.0741706	0.0699735	5.97507	0.553716	Rps6ka1	0.0741706	TRUE	FALSE	0.0542253	0.0741706	1.20886	0.309994	3.89962	9.63446e-05	0.0012796
12.6705	1.79293	1.37468	2.08795	2.97204	Gm36958	1.79293	TRUE	FALSE	0.495273	1.79293	1.20824	1.45318	0.83144	0.405725	0.617884
2.94926	0.685572	0.0517418	5.75113	1.02716	Phf11b	0.685572	FALSE	FALSE	0.0594075	0.685572	1.20736	0.701101	1.72208	0.0850542	0.229722
2.47055	0.284593	0.333046	3.48309	0.930857	Gm45477	0.284593	TRUE	FALSE	0.218304	0.284593	1.20657	0.641684	1.88032	0.060064	0.182225
9.78331	1.90477	0.541061	1.91879	2.3934	Pcdhb5	1.90477	FALSE	FALSE	0.543793	1.90477	1.20657	1.27693	0.944898	0.344711	0.56272
3.31268	0.684706	0.143465	4.87514	1.09913	Glb1l2	0.684706	FALSE	FALSE	0.091966	0.684706	1.20636	0.743043	1.62354	0.104474	0.263069
1.47507	0.208158	0.160608	3.95243	0.731096	Nnat	0.208158	TRUE	FALSE	0.162052	0.208158	1.20566	0.495827	2.43161	0.0150319	0.0677653
2.28079	0.383107	0.18709	5.1383	0.891516	Lyst	0.383107	FALSE	FALSE	0.0797183	0.383107	1.20466	0.616548	1.95387	0.050716	0.162353
27.021	6.62683	0.128435	4.4363	5.83941	Cd8b1	6.62683	FALSE	FALSE	0.119355	6.62683	1.20444	2.12215	0.567559	0.570335	0.750771
0.292879	0.00826665	0.064953	5.58924	0.493421	Cdk13	0.00826665	FALSE	FALSE	0.0638813	0.0638813	1.20395	0.293069	4.10806	3.98999e-05	0.000627521
0.492075	0.0390012	0.0840174	5.13217	0.532755	Ss18l1	0.0390012	TRUE	FALSE	0.0799746	0.0799746	1.20325	0.330648	3.63905	0.000273642	0.002971
2.86324	0.689042	0.0267665	6.52751	1.00681	H2-M3	0.689042	FALSE	FALSE	0.0447911	0.689042	1.20301	0.690801	1.74147	0.0816018	0.223878
3.51188	0.862729	0.01524	6.87261	1.13509	Lgals3	0.862729	FALSE	FALSE	0.0405001	0.862729	1.20099	0.765057	1.5698	0.116461	0.283538
0.361906	-0.0874435	0.17792	3.48742	0.50501	Bdkrb2	0	FALSE	FALSE	0.217714	0.217714	1.20087	0.513572	2.33828	0.0193729	0.0812049
1.80489	0.39509	0.0561318	6.19932	0.793235	Tmem82	0.39509	FALSE	FALSE	0.0499853	0.39509	1.20036	0.548466	2.18858	0.0286277	0.108351
2.69341	0.593061	0.0802917	4.4833	0.970927	Ifi208	0.593061	FALSE	FALSE	0.115946	0.593061	1.20034	0.670001	1.79155	0.0732054	0.207932
3.21903	0.280336	0.524422	4.30625	1.07585	Psme2b	0.280336	FALSE	FALSE	0.129436	0.280336	1.20007	0.732465	1.63839	0.10134	0.257896
7.4792	1.29015	0.579654	1.72796	1.92721	D830036C21Rik	1.29015	TRUE	FALSE	0.603508	1.29015	1.19913	1.11648	1.07402	0.282812	0.498772
1.49731	0.0970351	0.277292	1.92232	0.730658	Celsr2	0.0970351	FALSE	FALSE	0.542741	0.542741	1.19888	0.739384	1.62146	0.104919	0.264015
0.839981	0.133937	0.0760582	6.9258	0.598523	Tmem229b	0.133937	FALSE	FALSE	0.0399397	0.133937	1.19795	0.374162	3.2017	0.0013662	0.0107591
0.858586	0.208906	0.0057408	8.38315	0.601647	Dnajb1	0.208906	FALSE	FALSE	0.0319969	0.208906	1.19712	0.378283	3.16462	0.00155285	0.011893
1.49737	0.344655	0.0296875	6.54026	0.729402	Klhdc7a	0.344655	FALSE	FALSE	0.0446089	0.344655	1.19712	0.499561	2.39634	0.0165597	0.0724556
2.99643	0.2796	0.469508	2.77054	1.02623	Gm44423	0.2796	TRUE	FALSE	0.335668	0.335668	1.19295	0.732656	1.62826	0.10347	0.261618
4.15333	1.00466	0.0336746	6.40678	1.25701	Ccl2	1.00466	FALSE	FALSE	0.0466033	1.00466	1.19211	0.831999	1.43283	0.151906	0.336696
0.736759	-0.272928	0.457117	1.78904	0.573627	Ccl22	0	FALSE	FALSE	0.583796	0.583796	1.19202	0.833032	1.43094	0.152446	0.337647
9.1792	1.09371	1.20109	2.80125	2.26082	Gm37158	1.09371	TRUE	FALSE	0.329682	1.09371	1.19021	1.23688	0.962273	0.335912	0.554535
1.25931	-0.26043	0.575257	2.3793	0.67618	Mctp2	0	FALSE	FALSE	0.420531	0.420531	1.18928	0.814775	1.45964	0.144388	0.32541
3.28146	0.228518	0.591847	2.64839	1.08051	Dnph1	0.228518	TRUE	FALSE	0.360408	0.360408	1.18915	0.796766	1.49247	0.135577	0.313029
4.10721	0.83861	0.188192	5.20034	1.24481	Snx20	0.83861	FALSE	FALSE	0.077192	0.83861	1.18795	0.827366	1.43582	0.151054	0.335488
0.0521421	-0.0257473	0.0387828	5.43329	0.432861	Prex1	0	FALSE	FALSE	0.068742	0.068742	1.18664	0.267737	4.4321	9.33194e-06	0.000194356
6.94011	1.60065	0.134381	4.50129	1.80993	Serpina3h	1.60065	FALSE	FALSE	0.114673	1.60065	1.18591	1.07549	1.10266	0.270174	0.4859
4.5634	0.486515	0.654337	2.36289	1.3342	Ngef	0.486515	TRUE	FALSE	0.424462	0.486515	1.18535	0.872105	1.35918	0.174089	0.366986
8.12159	1.40323	0.62717	1.45016	2.04543	Gm47003	1.40323	TRUE	FALSE	0.700791	1.40323	1.18478	1.16344	1.01834	0.308517	0.525197
0.386151	-0.0767264	0.173264	3.99862	0.497877	Sec14l5	0	FALSE	FALSE	0.157339	0.157339	1.18413	0.46947	2.52226	0.0116603	0.0562128
7.75716	1.64038	0.298909	1.81623	1.97139	Gm37768	1.64038	TRUE	FALSE	0.575204	1.64038	1.18315	1.13704	1.04055	0.298082	0.514735
0.956993	-0.0496991	0.288947	4.86102	0.610302	Gm37724	0	FALSE	FALSE	0.0927011	0.0927011	1.18167	0.504413	2.34266	0.0191466	0.0803883
3.84473	0.348382	0.6128	2.21398	1.18756	Gm18517	0.348382	TRUE	FALSE	0.461629	0.461629	1.18126	0.846337	1.39573	0.162796	0.352378
9.63359	1.15202	1.25638	4.95252	2.34525	Gm18852	1.15202	FALSE	FALSE	0.0880869	1.15202	1.18115	1.26712	0.932152	0.351258	0.569667
0.471203	0.102614	0.0151863	6.74448	0.512074	Maml1	0.102614	FALSE	FALSE	0.0419506	0.102614	1.18016	0.280239	4.21126	2.53945e-05	0.000434951
1.95631	0.209524	0.279553	3.23852	0.808846	Fkbp1b	0.209524	TRUE	FALSE	0.253844	0.253844	1.17981	0.596321	1.97848	0.0478747	0.155549
0.300166	0.0423666	0.0326749	7.38674	0.477411	Raver1	0.0423666	TRUE	FALSE	0.0359013	0.0423666	1.17952	0.223669	5.2735	1.33848e-07	5.7964e-06
12.0508	2.74789	0.26481	2.33926	2.82747	Gm44007	2.74789	FALSE	FALSE	0.43018	2.74789	1.17942	1.41721	0.832212	0.405289	0.617619
0.960285	0.0204615	0.21961	4.86911	0.609236	Zbtb49	0.0204615	FALSE	FALSE	0.092279	0.092279	1.17924	0.455989	2.58611	0.00970667	0.0489884
1.56048	-0.498359	0.888478	2.633	0.728248	Gm21986	0	FALSE	FALSE	0.363636	0.363636	1.17778	0.913643	1.28911	0.19736	0.399028
0.84062	0.103492	0.106663	5.27073	0.584187	Tnfaip3	0.103492	TRUE	FALSE	0.0744734	0.103492	1.17766	0.374304	3.14626	0.00165371	0.0125026
0.27989	0.0669664	0.00300614	7.88307	0.471989	Grn	0.0669664	TRUE	FALSE	0.0331665	0.0669664	1.17758	0.215982	5.45222	4.97442e-08	2.52638e-06
6.53743	1.21572	0.418641	3.79834	1.72314	A530040E14Rik	1.21572	FALSE	FALSE	0.178821	1.21572	1.17708	1.04383	1.12766	0.259464	0.473992
0.675176	0.162693	0.00610065	8.18126	0.550648	Dbnl	0.162693	FALSE	FALSE	0.0322874	0.162693	1.17702	0.335454	3.50874	0.000450235	0.00443475
3.43323	0.837606	0.0207018	7.56612	1.10169	Xaf1	0.837606	FALSE	FALSE	0.0347276	0.837606	1.17621	0.756442	1.55492	0.119964	0.288939
0.413962	-0.0347203	0.138211	6.48088	0.497636	Il17ra	0	FALSE	FALSE	0.0454754	0.0454754	1.17593	0.349939	3.36038	0.000778344	0.00689771
0.865274	-0.213416	0.429735	1.5939	0.587563	5830408C22Rik	0	FALSE	FALSE	0.648846	0.648846	1.17545	0.84797	1.3862	0.165686	0.356001
1.16661	0.269212	0.0224406	4.66249	0.647376	Pcx	0.269212	FALSE	FALSE	0.10403	0.269212	1.17481	0.440948	2.66429	0.00771518	0.0413397
1.16114	-1.08996	1.38024	4.36813	0.645926	Pagr1a	0	FALSE	FALSE	0.124518	0.124518	1.17431	1.00159	1.17245	0.241017	0.454027
0.44895	0.0893657	0.0228718	5.79219	0.503121	Hcls1	0.0893657	TRUE	FALSE	0.0583677	0.0893657	1.17378	0.273542	4.29107	1.77818e-05	0.000327111
0.313027	0.0667451	0.0115116	7.69887	0.4759	Sema3g	0.0667451	FALSE	FALSE	0.0339966	0.0667451	1.17373	0.22841	5.13871	2.7663e-07	1.09555e-05
3.89884	0.21627	0.758441	2.01052	1.19283	Gpr176	0.21627	TRUE	FALSE	0.51699	0.51699	1.17341	0.92211	1.27252	0.203187	0.406561
14.8398	3.44196	0.268001	3.09656	3.38081	Cd27	3.44196	FALSE	FALSE	0.276635	3.44196	1.17309	1.57267	0.745922	0.455714	0.663088
1.41336	0.289803	0.063538	5.27998	0.694961	Nfkbie	0.289803	FALSE	FALSE	0.074127	0.289803	1.1723	0.485346	2.4154	0.015718	0.0699713
1.57475	0.268858	0.124829	6.56327	0.72634	Kdm4b	0.268858	FALSE	FALSE	0.0442851	0.268858	1.17103	0.512306	2.28579	0.0222664	0.090097
1.41459	-1.75149	2.10514	4.85311	0.693873	Gm48754	0	FALSE	FALSE	0.0931171	0.0931171	1.17041	1.21058	0.966814	0.333637	0.552218
0.719329	0.154949	0.0248829	5.90176	0.554584	Sgsm2	0.154949	FALSE	FALSE	0.0557981	0.154949	1.17007	0.346249	3.37927	0.00072678	0.00653162
1.51247	0.211066	0.167052	4.58853	0.71179	Hdac4	0.211066	TRUE	FALSE	0.108746	0.211066	1.16804	0.502074	2.32643	0.0199955	0.083063
1.24797	-0.0446626	0.356654	1.76446	0.658204	Hif3a	0	FALSE	FALSE	0.591658	0.591658	1.16706	0.795115	1.46779	0.142161	0.322388
16.0624	3.55627	0.459344	2.73005	3.6204	Sh2d1a	3.55627	FALSE	FALSE	0.343701	3.55627	1.16606	1.63618	0.712672	0.476049	0.680955
0.0601953	-0.0115589	0.0266078	6.36679	0.419839	Phlda1	0	FALSE	FALSE	0.0472265	0.0472265	1.16591	0.221862	5.25509	1.47954e-07	6.33551e-06
14.2532	3.41955	0.143742	2.36439	3.25786	Gm43859	3.41955	FALSE	FALSE	0.424101	3.41955	1.16507	1.54128	0.755914	0.4497	0.658092
0.362802	0.0710189	0.0196817	7.12289	0.479736	Pom121	0.0710189	TRUE	FALSE	0.0380412	0.0710189	1.16501	0.245901	4.73774	2.1612e-06	5.89969e-05
0.132936	-0.000628052	0.0338621	6.92456	0.433483	Tle3	0	FALSE	FALSE	0.0399525	0.0399525	1.16461	0.221833	5.24995	1.52139e-07	6.46043e-06
3.18758	0.562319	0.234575	4.81073	1.04438	Cachd1	0.562319	FALSE	FALSE	0.0953946	0.562319	1.16456	0.728878	1.59775	0.110099	0.272654
1.12857	-0.383759	0.665902	2.0389	0.632295	Reep2	0	FALSE	FALSE	0.508934	0.508934	1.16416	0.884999	1.31544	0.188363	0.387447
0.805047	-0.39709	0.598351	5.96993	0.56704	Agap2	0	FALSE	FALSE	0.0543321	0.0543321	1.16337	0.659638	1.76365	0.0777906	0.216491
0.658362	0.148421	0.0161693	12.2843	0.537443	Hspg2	0.148421	FALSE	FALSE	0.0447484	0.148421	1.163	0.331251	3.51094	0.00044653	0.00442168
0.380521	0.0328411	0.0622892	5.6443	0.480664	Sowahc	0.0328411	TRUE	FALSE	0.0622983	0.0622983	1.16126	0.288198	4.02939	5.59226e-05	0.000819644
2.81218	0.0393672	0.663679	4.19352	0.966765	AC109138.8	0.0393672	FALSE	FALSE	0.138978	0.138978	1.16093	0.731508	1.58704	0.112504	0.276415
0.93457	-0.60334	0.836983	5.40531	0.590748	Gm42429	0	FALSE	FALSE	0.0696773	0.0696773	1.16022	0.777457	1.49233	0.135613	0.313065
3.28817	-0.694366	1.51641	2.90887	1.06145	Gm49383	0	FALSE	FALSE	0.309423	0.309423	1.16019	1.10328	1.05159	0.292988	0.509604
0.535846	0.0957371	0.0382243	5.71759	0.510679	Sema4b	0.0957371	TRUE	FALSE	0.0602896	0.0957371	1.15976	0.298844	3.88081	0.00010411	0.00136495
1.68809	0.420793	0.0012301	5.92229	0.74106	Col1a1	0.420793	FALSE	FALSE	0.0553466	0.420793	1.15966	0.530423	2.18628	0.0287948	0.108822
6.44246	1.24649	0.364122	1.54386	1.69147	Slc4a8	1.24649	TRUE	FALSE	0.666527	1.24649	1.15899	1.03622	1.11849	0.263359	0.478598
2.67548	0.232293	0.436578	0.696715	0.937819	Fancd2	0.232293	TRUE	FALSE	1.03882	1.03882	1.15862	0.991764	1.16824	0.242708	0.455872
0.316059	0.0434733	0.0355415	5.26563	0.46403	Irf5	0.0434733	TRUE	FALSE	0.0746653	0.0746653	1.15588	0.271056	4.26436	2.00472e-05	0.000360543
2.53324	0.495171	0.138139	3.75042	0.906911	Slc1a3	0.495171	FALSE	FALSE	0.184371	0.495171	1.15508	0.649774	1.77766	0.0754594	0.212244
1.52975	0.131875	0.250563	4.596	0.705538	Cacna1d	0.131875	TRUE	FALSE	0.108256	0.131875	1.1541	0.504935	2.28565	0.0222748	0.090107
4.21223	1.00787	0.0451893	5.69143	1.2417	Slfn9	1.00787	FALSE	FALSE	0.0609942	1.00787	1.15362	0.837877	1.37683	0.168563	0.359743
1.06511	0.245288	0.0209883	6.76608	0.612212	Neurl3	0.245288	FALSE	FALSE	0.0416954	0.245288	1.15353	0.421328	2.73785	0.00618431	0.0350666
2.24877	0.476333	0.0858584	4.9113	0.848793	Gm37917	0.476333	FALSE	FALSE	0.0901224	0.476333	1.15331	0.612205	1.88387	0.0595827	0.181528
8.78104	1.65022	0.545035	1.61073	2.15468	Clec2l	1.65022	TRUE	FALSE	0.642994	1.65022	1.15249	1.20975	0.952661	0.340762	0.55941
0.841401	0.0744884	0.135862	5.76596	0.566704	Gse1	0.0744884	TRUE	FALSE	0.0590268	0.0744884	1.15242	0.374478	3.07742	0.00208804	0.0150636
0.0130259	-0.000571475	0.00382794	10.4725	0.400935	Dag1	0	FALSE	FALSE	0.0358602	0.0358602	1.15229	0.162661	7.08396	1.40096e-12	5.78825e-10
0.0970328	0.0182331	0.00602511	8.48189	0.417704	Cand2	0.0182331	TRUE	FALSE	0.0319332	0.0319332	1.15224	0.159077	7.24328	4.37955e-13	2.47964e-10
1.16353	-0.432014	0.722897	2.03291	0.630833	A930024E05Rik	0	FALSE	FALSE	0.510624	0.510624	1.15199	0.906834	1.27035	0.203961	0.407522
0.217796	0.0311658	0.0232833	7.44391	0.440747	Fbrsl1	0.0311658	TRUE	FALSE	0.0355034	0.0355034	1.15063	0.197967	5.81224	6.16432e-09	4.7117e-07
2.58425	0.36059	0.285473	3.25009	0.913124	Aspm	0.36059	TRUE	FALSE	0.252059	0.36059	1.14931	0.656284	1.75124	0.0799052	0.220489
1.97674	0.301428	0.192756	4.39886	0.790901	Gins3	0.301428	FALSE	FALSE	0.122158	0.301428	1.14826	0.573983	2.00052	0.045444	0.150044
0.820057	0.123296	0.0817185	4.09488	0.55939	Ptpn6	0.123296	TRUE	FALSE	0.147968	0.147968	1.14801	0.391311	2.93376	0.00334884	0.0217846
1.51063	-0.339309	0.716967	2.82445	0.69749	Gm15975	0	FALSE	FALSE	0.325222	0.325222	1.14799	0.833542	1.37724	0.168438	0.359675
0.912435	-0.832329	1.06044	2.44851	0.577764	Gm37242	0	FALSE	FALSE	0.404293	0.404293	1.14786	0.988174	1.1616	0.245398	0.458269
10.6104	1.99205	0.660549	2.2089	2.51683	Dyx1c1	1.99205	FALSE	FALSE	0.462945	1.99205	1.14709	1.32981	0.862598	0.388359	0.60346
0.445384	0.090739	0.0206069	6.23479	0.483713	Pim1	0.090739	TRUE	FALSE	0.0493775	0.090739	1.14693	0.272453	4.20965	2.55763e-05	0.000436367
0.187423	0.0463305	0.000525252	12.597	0.432099	Psap	0.0463305	TRUE	FALSE	0.0468818	0.0468818	1.1469	0.177777	6.45134	1.10867e-10	2.14535e-08
0.302492	-0.145545	0.221168	2.58303	0.453956	Kcne1l	0	FALSE	FALSE	0.374282	0.374282	1.14522	0.630053	1.81766	0.0691168	0.200453
0.807631	-0.0472107	0.249118	4.87473	0.554845	Trim14	0	FALSE	FALSE	0.0919871	0.0919871	1.14502	0.476869	2.40112	0.0163451	0.0717805
0.444717	0.0561016	0.0550776	5.95017	0.481702	Lrp3	0.0561016	TRUE	FALSE	0.0547476	0.0561016	1.1442	0.272249	4.20278	2.63661e-05	0.00044685
0.383791	0.0479931	0.0479547	3.89124	0.468869	Spata2	0.0479931	FALSE	FALSE	0.168517	0.168517	1.14326	0.379887	3.00946	0.0026171	0.0179729
0.418372	0.0778903	0.0267028	7.25839	0.475628	Jade2	0.0778903	TRUE	FALSE	0.0368794	0.0778903	1.14303	0.264062	4.32863	1.50038e-05	0.000287782
0.237413	0.0510941	0.00825912	8.25157	0.439173	Irf2bp2	0.0510941	TRUE	FALSE	0.0321605	0.0510941	1.14264	0.198919	5.74426	9.23245e-09	6.38626e-07
6.9974	1.43284	0.316513	4.85199	1.791	Pnpla3	1.43284	FALSE	FALSE	0.0931762	1.43284	1.1424	1.07992	1.05785	0.290123	0.506341
0.29102	-0.0759862	0.148741	3.94568	0.44962	Fstl4	0	FALSE	FALSE	0.162753	0.162753	1.14224	0.455701	2.50657	0.012191	0.0580755
0.3608	-0.111034	0.201234	2.90218	0.462867	Jaml	0	FALSE	FALSE	0.310651	0.310651	1.14121	0.584172	1.95355	0.0507545	0.162353
0.334997	-0.16374	0.247489	3.52473	0.457576	Gm48529	0	FALSE	FALSE	0.212692	0.212692	1.14102	0.553884	2.06003	0.0393958	0.136356
1.52719	0.167411	0.214385	4.14549	0.695036	Tubb4a	0.167411	TRUE	FALSE	0.143279	0.167411	1.13959	0.504511	2.2588	0.0238958	0.0949844
0.304206	0.0129397	0.0631117	1.73838	0.449717	Acot4	0.0129397	FALSE	FALSE	0.600104	0.600104	1.13853	0.664939	1.71223	0.0868536	0.232649
2.62786	0.337463	0.319502	3.18956	0.914414	Nup210	0.337463	TRUE	FALSE	0.261516	0.337463	1.13848	0.661798	1.72029	0.0853804	0.230192
0.207965	0.00437689	0.0476144	6.09101	0.429906	Ubr4	0.00437689	FALSE	FALSE	0.0519385	0.0519385	1.13771	0.257621	4.4162	1.00452e-05	0.000206677
3.5059	0.488925	0.38755	3.40546	1.0894	Atcay	0.488925	TRUE	FALSE	0.229097	0.488925	1.13758	0.764406	1.48818	0.136703	0.31482
0.712337	0.0931803	0.0849039	4.65911	0.530214	Dolpp1	0.0931803	TRUE	FALSE	0.10424	0.10424	1.13688	0.3551	3.20157	0.00136679	0.0107591
1.04776	0.241615	0.0203252	8.05592	0.597091	Lipe	0.241615	FALSE	FALSE	0.0325867	0.241615	1.13657	0.417883	2.71983	0.00653153	0.0365876
1.52227	-0.221786	0.602354	2.20671	0.691543	Bex2	0	FALSE	FALSE	0.463514	0.463514	1.13591	0.842958	1.34753	0.177809	0.37225
0.203889	0.024605	0.0263672	7.08845	0.427652	Lrp1	0.024605	TRUE	FALSE	0.0383547	0.0383547	1.1356	0.207721	5.46694	4.5788e-08	2.37275e-06
0.22462	0.0417074	0.0144475	7.41909	0.431636	Arhgap30	0.0417074	TRUE	FALSE	0.0356734	0.0417074	1.13536	0.193485	5.86793	4.41257e-09	3.53168e-07
3.88916	-1.67059	2.64288	5.21586	1.16442	Gm8325	0	FALSE	FALSE	0.0765795	0.0765795	1.13518	1.34647	0.84308	0.399184	0.61256
0.428919	0.0466376	0.0605923	4.66009	0.471213	Kmt2b	0.0466376	TRUE	FALSE	0.104179	0.104179	1.13347	0.331433	3.41992	0.000626387	0.00579986
0.206096	0.0475839	0.00394015	9.20394	0.426229	Synpo2l	0.0475839	TRUE	FALSE	0.0326095	0.0475839	1.13286	0.185336	6.11246	9.81072e-10	1.13619e-07
0.794353	0.142503	0.0560849	6.63941	0.542166	Itgam	0.142503	FALSE	FALSE	0.0432598	0.142503	1.13033	0.363857	3.10653	0.001893	0.0139327
0.105068	0.0113856	0.0148814	7.31851	0.403809	Ubqln2	0.0113856	FALSE	FALSE	0.0364065	0.0364065	1.12959	0.18491	6.10887	1.00336e-09	1.14466e-07
6.7462	1.38247	0.304084	0.891258	1.73188	Esrp2	1.38247	TRUE	FALSE	0.939839	1.38247	1.12936	1.06036	1.06507	0.286842	0.50292
0.803404	0.177672	0.0231793	5.91224	0.543014	Pld4	0.177672	FALSE	FALSE	0.0555665	0.177672	1.12891	0.365924	3.0851	0.00203484	0.0147285
0.509229	0.034999	0.0923082	5.3602	0.483684	Slc35c1	0.034999	TRUE	FALSE	0.071229	0.071229	1.12818	0.330189	3.41677	0.000633679	0.00586029
0.145383	0.0187692	0.0175765	7.30491	0.410004	Nfkb2	0.0187692	FALSE	FALSE	0.0365111	0.0365111	1.12684	0.189891	5.93413	2.95402e-09	2.53697e-07
3.3224	0.416947	0.413652	2.45762	1.04538	A430078G23Rik	0.416947	TRUE	FALSE	0.402198	0.416947	1.12679	0.744132	1.51424	0.129966	0.304722
0.283791	0.0325757	0.038372	6.2879	0.436304	Tifab	0.0325757	TRUE	FALSE	0.0484926	0.0484926	1.12479	0.240644	4.67408	2.95278e-06	7.48577e-05
1.28701	0.275888	0.0458647	6.69215	0.636417	Tcirg1	0.275888	FALSE	FALSE	0.0425881	0.275888	1.124	0.463143	2.4269	0.0152284	0.0683489
1.01521	0.0255416	0.228261	5.75729	0.581954	Nbeal2	0.0255416	FALSE	FALSE	0.0592486	0.0592486	1.12385	0.437805	2.56701	0.0102578	0.0511954
3.85702	-2.02226	2.98651	6.2961	1.1503	Gm42927	0	FALSE	FALSE	0.0483585	0.0483585	1.12382	1.42241	0.790085	0.429478	0.64003
2.83506	0.273966	0.434799	2.48559	0.945831	Tnfsf9	0.273966	TRUE	FALSE	0.39582	0.39582	1.12371	0.744141	1.51008	0.131022	0.306073
1.32019	0.225188	0.10486	4.18462	0.642744	Map1s	0.225188	TRUE	FALSE	0.139764	0.225188	1.12354	0.469076	2.39523	0.01661	0.0725891
16.806	3.96066	0.240846	3.06353	3.73954	Bcl11b	3.96066	FALSE	FALSE	0.282179	3.96066	1.123	1.67362	0.671002	0.502219	0.702166
0.329521	0.0322451	0.0501351	5.31368	0.444162	Tanc2	0.0322451	TRUE	FALSE	0.0728874	0.0728874	1.12288	0.286383	3.92091	8.82162e-05	0.00119026
1.59771	0.243194	0.156233	4.43529	0.697652	Trarg1	0.243194	TRUE	FALSE	0.119429	0.243194	1.12266	0.516028	2.17558	0.0295864	0.110855
0.178637	0.0365301	0.00812923	7.93465	0.413815	Ier5	0.0365301	TRUE	FALSE	0.032972	0.0365301	1.12263	0.172548	6.50617	7.70921e-11	1.57134e-08
14.9861	3.05551	0.691015	2.10162	3.37495	Snap25	3.05551	FALSE	FALSE	0.491522	3.05551	1.1221	1.58041	0.710007	0.4777	0.682741
0.611534	-0.162731	0.315615	3.44735	0.499117	S1pr4	0	FALSE	FALSE	0.223218	0.223218	1.12073	0.599351	1.8699	0.0614972	0.185024
0.626315	0.103348	0.053231	5.43918	0.502042	Kmt2d	0.103348	TRUE	FALSE	0.0685474	0.103348	1.12068	0.323088	3.46866	0.000523056	0.00501314
7.96503	1.63072	0.360541	3.49085	1.96859	Cd2	1.63072	FALSE	FALSE	0.217248	1.63072	1.1189	1.15217	0.971121	0.331488	0.549795
9.80539	2.16098	0.290362	1.91463	2.33642	Gm26684	2.16098	FALSE	FALSE	0.54504	2.16098	1.11855	1.27837	0.874982	0.381584	0.597794
0.337131	0.0271684	0.0571144	5.16702	0.442512	Unc45a	0.0271684	FALSE	FALSE	0.0785331	0.0785331	1.11816	0.300719	3.7183	0.000200566	0.00230627
0.29882	0.0555301	0.0191749	7.14556	0.434826	Elf4	0.0555301	TRUE	FALSE	0.0378387	0.0555301	1.11813	0.223167	5.01028	5.43514e-07	1.89984e-05
0.745297	0.151092	0.0352319	5.98116	0.52319	Slc16a10	0.151092	FALSE	FALSE	0.0540993	0.151092	1.11674	0.352443	3.16856	0.00153197	0.0117638
3.06996	0.750067	0.0174233	6.95151	0.988048	Ccl8	0.750067	FALSE	FALSE	0.0396767	0.750067	1.11662	0.715304	1.56105	0.118512	0.28657
0.136392	-0.0560794	0.0901774	5.33095	0.401172	Fhl3	0	FALSE	FALSE	0.0722645	0.0722645	1.11638	0.329081	3.39243	0.000692766	0.00631127
1.0415	0.227467	0.0329069	7.45976	0.582152	Resf1	0.227467	FALSE	FALSE	0.0353971	0.227467	1.11632	0.416632	2.6794	0.00737553	0.0398757
0.584924	-0.753956	0.900187	2.0149	0.490595	Gm36210	0	FALSE	FALSE	0.51574	0.51574	1.11596	0.971571	1.14861	0.250715	0.464398
0.293757	0.0634449	0.00999433	6.46897	0.43157	Plxnb2	0.0634449	TRUE	FALSE	0.0456547	0.0634449	1.11478	0.221268	5.03813	4.70091e-07	1.67904e-05
0.0169469	-0.0112106	0.0154473	6.76829	0.375196	Arhgef17	0	FALSE	FALSE	0.0416695	0.0416695	1.11326	0.195136	5.70508	1.1629e-08	7.72925e-07
0.677582	-0.00120949	0.170605	2.62451	0.506983	Mpp2	0	FALSE	FALSE	0.365425	0.365425	1.11275	0.597791	1.86144	0.0626814	0.187039
0.416758	0.0782162	0.0259732	4.87836	0.454738	Itga4	0.0782162	TRUE	FALSE	0.0917994	0.0917994	1.11263	0.280205	3.97078	7.16381e-05	0.00100748
2.07217	0.24245	0.275593	2.43125	0.78562	Irx2	0.24245	TRUE	FALSE	0.408291	0.408291	1.11233	0.675221	1.64736	0.0994832	0.254698
0.243381	0.00862082	0.0522244	5.46394	0.419815	Rusc2	0.00862082	FALSE	FALSE	0.0677401	0.0677401	1.11226	0.282801	3.93302	8.3884e-05	0.00114188
5.38062	1.11525	0.229904	1.88609	1.44684	Spdl1	1.11525	TRUE	FALSE	0.553641	1.11525	1.11163	0.946979	1.17387	0.240446	0.453454
5.02961	0.622862	0.63454	2.64696	1.37587	Pcdhga9	0.622862	TRUE	FALSE	0.360708	0.622862	1.11048	0.91557	1.21288	0.225174	0.434229
4.09207	0.553452	0.469565	3.07159	1.18833	Agbl2	0.553452	TRUE	FALSE	0.280818	0.553452	1.11044	0.82584	1.34461	0.17875	0.373759
0.834707	0.0886834	0.119993	3.52548	0.536203	Ptprz1	0.0886834	TRUE	FALSE	0.212592	0.212592	1.10945	0.470875	2.35614	0.0184661	0.0783575
6.85575	1.54436	0.169578	4.09358	1.74008	Ccr5	1.54436	FALSE	FALSE	0.14809	1.54436	1.10894	1.06894	1.03742	0.299538	0.516361
0.461013	0.0964432	0.0188101	6.61926	0.460975	Irf2bp1	0.0964432	FALSE	FALSE	0.0435245	0.0964432	1.10871	0.277192	3.99979	6.33982e-05	0.000915173
0.128904	0.0189794	0.0132466	7.26516	0.394439	Irgq	0.0189794	TRUE	FALSE	0.0368248	0.0368248	1.10854	0.182705	6.06739	1.30008e-09	1.40598e-07
1.01837	0.247452	0.00713968	8.96263	0.571281	Myh11	0.247452	FALSE	FALSE	0.0322349	0.247452	1.10696	0.41198	2.68692	0.00721137	0.0392947
3.43875	-0.519064	1.37875	3.44152	1.05481	Gm48269	0	FALSE	FALSE	0.224029	0.224029	1.10614	1.03369	1.07008	0.284582	0.500449
2.47374	0.344314	0.274121	4.68782	0.861498	Plppr2	0.344314	FALSE	FALSE	0.102479	0.344314	1.10567	0.642098	1.72196	0.085077	0.229743
0.253723	0.00131172	0.0621191	7.54167	0.417477	Zfp710	0.00131172	FALSE	FALSE	0.0348748	0.0348748	1.10564	0.254289	4.34798	1.37399e-05	0.000267229
0.68957	0.131285	0.0411074	5.92931	0.504553	Atad2	0.131285	FALSE	FALSE	0.0551944	0.131285	1.1055	0.339011	3.26096	0.00111036	0.0091752
0.264171	0.0227581	0.0432846	6.3455	0.419251	Dync1h1	0.0227581	TRUE	FALSE	0.047563	0.047563	1.10517	0.2461	4.49072	7.09819e-06	0.000155458
0.0995719	-0.0167582	0.0416511	7.33631	0.385681	Med12	0	FALSE	FALSE	0.0362714	0.0362714	1.10418	0.227922	4.84457	1.26887e-06	3.81835e-05
1.49989	0.0265003	0.348471	2.77521	0.665558	St14	0.0265003	FALSE	FALSE	0.334752	0.334752	1.1039	0.674894	1.63567	0.101909	0.259043
1.03773	0.196023	0.0634094	5.94932	0.572622	Npnt	0.196023	FALSE	FALSE	0.0547655	0.196023	1.10314	0.415879	2.65255	0.00798855	0.0424621
2.08663	0.385299	0.136358	3.16809	0.782341	Moxd1	0.385299	TRUE	FALSE	0.264942	0.385299	1.10305	0.589721	1.87046	0.06142	0.184865
0.849244	0.0371653	0.175146	4.14224	0.534508	Adap1	0.0371653	FALSE	FALSE	0.143575	0.143575	1.10251	0.460956	2.39179	0.0167664	0.0730401
1.65871	0.38487	0.0298066	5.61258	0.696383	Dck	0.38487	FALSE	FALSE	0.0632024	0.38487	1.10248	0.525786	2.09683	0.0360087	0.127985
18.3507	4.49211	0.0955573	4.1977	4.03385	Cd3g	4.49211	FALSE	FALSE	0.13861	4.49211	1.10109	1.74884	0.629613	0.528948	0.721874
1.78606	-0.106503	0.553018	1.79081	0.720869	Cacna1h	0	FALSE	FALSE	0.583234	0.583234	1.10099	0.870346	1.26501	0.205868	0.409726
3.4393	0.830712	0.029114	5.23918	1.05149	Trim21	0.830712	FALSE	FALSE	0.075673	0.830712	1.10095	0.757111	1.45414	0.145907	0.32782
0.116823	-0.00604927	0.0352549	7.4458	0.386739	Trrap	0	FALSE	FALSE	0.0354906	0.0354906	1.10057	0.217172	5.06772	4.02607e-07	1.47948e-05
1.8031	-0.0760828	0.526858	2.44254	0.723586	Cd5l	0	FALSE	FALSE	0.405672	0.405672	1.09995	0.788471	1.39504	0.163004	0.352603
6.19145	1.46727	0.0805935	4.61338	1.60103	9130208D14Rik	1.46727	FALSE	FALSE	0.10713	1.46727	1.0996	1.01583	1.08246	0.279046	0.494666
1.01544	0.0614548	0.192405	2.38861	0.565513	Ttc39a	0.0614548	FALSE	FALSE	0.418314	0.418314	1.09913	0.63808	1.72256	0.0849686	0.229571
0.361217	-0.100782	0.191086	3.66132	0.434654	Dock8	0	FALSE	FALSE	0.195127	0.195127	1.09911	0.507421	2.16607	0.0303061	0.11275
0.328883	0.0547711	0.0274498	6.37351	0.42798	Phactr4	0.0547711	TRUE	FALSE	0.0471209	0.0547711	1.09879	0.234124	4.69321	2.6895e-06	6.90999e-05
22.0564	3.23651	2.27761	1.35624	4.77347	Gm14567	3.23651	FALSE	FALSE	0.736697	3.23651	1.09876	1.91731	0.573072	0.566596	0.748246
2.88558	0.644628	0.0767673	6.42067	0.938933	Lrch1	0.644628	FALSE	FALSE	0.0463894	0.644628	1.09821	0.693491	1.58359	0.113287	0.277842
0.489475	-0.0423023	0.164671	4.65008	0.459258	Rgs7	0	FALSE	FALSE	0.104802	0.104802	1.09752	0.42385	2.5894	0.00961436	0.0486555
0.0834593	0.0173583	0.00350649	9.38588	0.378035	Parm1	0.0173583	TRUE	FALSE	0.032942	0.032942	1.09749	0.155881	7.04052	1.91519e-12	6.97084e-10
0.379087	0.0177937	0.0769781	6.40738	0.43687	Cul9	0.0177937	TRUE	FALSE	0.046594	0.046594	1.09705	0.287022	3.82217	0.000132282	0.00165077
0.840433	0.182379	0.0277292	5.64596	0.529096	Lmod1	0.182379	FALSE	FALSE	0.0622515	0.182379	1.09698	0.374262	2.93104	0.00337824	0.0219478
0.541802	0.039976	0.0954745	4.74796	0.468701	Mocs3	0.039976	TRUE	FALSE	0.098922	0.098922	1.09596	0.359997	3.04437	0.0023317	0.016411
0.153794	-1.64515	1.6836	5.08922	0.390932	Gm2260	0	FALSE	FALSE	0.0818079	0.0818079	1.09571	1.08487	1.00999	0.312498	0.529502
0.483901	-0.00233464	0.12331	4.81154	0.456828	Syn2	0	FALSE	FALSE	0.0953502	0.0953502	1.09552	0.381803	2.86933	0.0041134	0.0255408
0.485248	-0.524956	0.646268	3.04752	0.456476	1700020L24Rik	0	FALSE	FALSE	0.284901	0.284901	1.09457	0.787895	1.38923	0.164761	0.354823
0.327001	0.0480522	0.0336981	7.11338	0.424513	Zdhhc8	0.0480522	TRUE	FALSE	0.0381271	0.0480522	1.09409	0.233453	4.68658	2.77813e-06	7.09002e-05
0.142454	-0.0650484	0.100662	5.20853	0.387248	Fzd8	0	FALSE	FALSE	0.0768678	0.0768678	1.09355	0.344025	3.1787	0.00147936	0.0114738
0.113235	-0.0935592	0.121868	4.81654	0.381293	Sesn2	0	FALSE	FALSE	0.0950777	0.0950777	1.09338	0.380303	2.87503	0.00403989	0.0251252
36.9139	8.89014	0.338341	5.10728	7.74115	Trbc2	8.89014	FALSE	FALSE	0.0810294	8.89014	1.09295	2.48039	0.440635	0.659477	0.812036
8.45872	1.65255	0.462131	2.80384	2.04979	Sstr3	1.65255	FALSE	FALSE	0.329182	1.65255	1.09247	1.18734	0.920094	0.357523	0.576046
1.64524	0.374829	0.0364805	3.814	0.686669	Hmmr	0.374829	TRUE	FALSE	0.177042	0.374829	1.09182	0.523647	2.08503	0.0370664	0.13047
0.312824	-0.0819281	0.160134	4.23848	0.420055	Nkrf	0	FALSE	FALSE	0.135081	0.135081	1.09162	0.443632	2.46064	0.013869	0.0638306
0.355841	-0.00591047	0.0948707	5.21463	0.42833	Apaf1	0	FALSE	FALSE	0.0766277	0.0766277	1.09112	0.338131	3.22691	0.00125133	0.0100679
3.65308	0.714616	0.198654	3.54501	1.08775	Olfr1307	0.714616	FALSE	FALSE	0.210004	0.714616	1.09107	0.780286	1.3983	0.162023	0.35128
0.796611	0.0562337	0.142919	5.78586	0.515759	Agbl5	0.0562337	TRUE	FALSE	0.0585251	0.0585251	1.09001	0.366464	2.9744	0.00293563	0.0196829
3.88978	0.579497	0.392949	2.19569	1.13409	Esco2	0.579497	TRUE	FALSE	0.466383	0.579497	1.08954	0.805169	1.35318	0.175998	0.369572
1.93217	0.117126	0.365916	1.91059	0.741803	Ggt7	0.117126	FALSE	FALSE	0.546248	0.546248	1.08838	0.779813	1.39569	0.162808	0.352378
0.859345	-0.283351	0.498187	2.82667	0.527057	Gm20219	0	FALSE	FALSE	0.324797	0.324797	1.0881	0.740713	1.46899	0.141836	0.321889
0.816499	0.0438543	0.160271	3.83632	0.518274	Peg10	0.0438543	FALSE	FALSE	0.174536	0.174536	1.08777	0.472445	2.30243	0.021311	0.0873198
0.225176	0.0509465	0.00534747	10.0981	0.39989	Acacb	0.0509465	TRUE	FALSE	0.0346693	0.0509465	1.08759	0.193725	5.61409	1.97599e-08	1.20347e-06
2.60827	0.538962	0.113105	4.03435	0.876483	Ctse	0.538962	FALSE	FALSE	0.15379	0.538962	1.08755	0.659326	1.64949	0.0990479	0.254115
0.0641651	-0.0170221	0.0330634	5.41827	0.367302	Hlx	0	FALSE	FALSE	0.0692414	0.0692414	1.087	0.261157	4.16223	3.15152e-05	0.00051709
9.46076	1.16455	1.20064	5.73478	2.24628	Hist2h2aa2	1.16455	FALSE	FALSE	0.0598343	1.16455	1.08648	1.2557	0.865237	0.386909	0.602045
1.34203	-0.0144659	0.349974	3.86747	0.622488	Bin2	0	FALSE	FALSE	0.171096	0.171096	1.0864	0.589389	1.84327	0.0652898	0.192755
4.15843	0.855796	0.183812	4.06713	1.18557	Dhx58	0.855796	FALSE	FALSE	0.150608	0.855796	1.0861	0.832509	1.30461	0.192027	0.392081
0.574635	0.0979396	0.0457193	6.11116	0.46877	Abcc4	0.0979396	TRUE	FALSE	0.051563	0.0979396	1.08604	0.309471	3.50933	0.000449238	0.00443146
0.384642	0.0489832	0.0471772	5.82858	0.43074	Ficd	0.0489832	TRUE	FALSE	0.0574826	0.0574826	1.08599	0.264146	4.11132	3.93406e-05	0.000621281
0.858153	-0.245758	0.460296	0.932024	0.524946	Fcmr	0	FALSE	FALSE	0.920209	0.920209	1.08523	0.959342	1.13122	0.257962	0.472776
0.0559512	-0.0283309	0.0423187	6.1117	0.364478	Bahd1	0	FALSE	FALSE	0.051553	0.051553	1.08518	0.250162	4.33792	1.43835e-05	0.000276579
5.82561	1.42776	0.0286432	7.44416	1.51807	Satb1	1.42776	FALSE	FALSE	0.0355017	1.42776	1.08466	0.98536	1.10078	0.270994	0.486574
[truncated: 14,335 more rows]

[truncated: 2 more sheets: Mixture x Control, README]
