# Supplementary material for: Differential Modulation of Mouse Heart Gene Expression by Infection With Two Trypanosoma cruzi Strains: A Transcriptome Analysis
Source: Front Genet. 2020 Sep 3;11:1031. doi: 10.3389/fgene.2020.01031 (PMC7495023; doi:10.3389/fgene.2020.01031)
Supplement: TABLE S3 — Venn diagram genes. List of all shared and exclusive genes in each experimental group that were used to generate the Venn diagram. Genes were detected after comparing experimental groups with controls using the Wald test. Selected genes had a Log2 fold change > 1 or <−1 and q-value of 0.01. [file Table_3.XLSX]

## Sheet: Header
S3 Table. Venn Diagram genes. List of all shared and exclusive genes in each experimental group that were used to generate the Venn diagram. Genes were detected after comparing experimental groups with controls using the Wald test. Selected genes had a Log2 fold change greater than 1 or less than -1 and qvalue of 0.01.

## Sheet: Venn Diagram
Col1.7G2 Exclusive	JG Exclusive	Mixture Exclusive	Col1.7G2 + JG Exclusive	Col1.7G2 + Mixture Exclusive	JG + Mixture Exclusive	All Groups
1500011B03Rik	AC113485.1	0610040B10Rik	Ier5	1010001N08Rik	Nkg7	2310002L09Rik
2900076A07Rik	Nr4a2	1110012L19Rik	Igha	1110038F14Rik	Gpr132	Abcg1
4632404M16Rik	Col12a1	1110018N20Rik	Kazald1	2510002D24Rik	Chad	Ano10
A930015D03Rik	Tent5b	1700020I14Rik	Slc22a1	4632428C04Rik	Cd300lf	Arhgap30
AA474408	Frem2	1700021F05Rik	Sln	4933412E12Rik	Zc3h12d	Asb5
Acer3	Tbx3	1700120C14Rik		5430427O19Rik	Card11	Atad2
Actr3	Bag3	1810014B01Rik		9130002K18Rik	Tox2	Atp5g1
Adora2b	Usp2	1810044D09Rik		9130208D14Rik	Itih4	B230369F24Rik
AI480526	Ahdc1	2010016I18Rik		9330175E14Rik	Otud1	B4galnt1
Aida	Zfp366	2010320M18Rik		9530082P21Rik	Bcl6	C4b
Aldh1a2	Abcb9	2210407C18Rik		9930111J21Rik1	Shroom3	Cabcoco1
Alyref	Bcl9l	2210408F21Rik		9930111J21Rik2	Sorl1	Ccl5
Amdhd2	Tmem131l	2300009A05Rik		A530040E14Rik	Dennd1c	Cd59b
Anxa4	Cdk13	2310030G06Rik		AB124611	Tbc1d9	Cebpa
Apln	Phlda1	2310039H08Rik		Abca6	Adgrg1	Cebpb
Aplnr	Hspg2	2310040G24Rik		Abhd2	Prr12	Cfb
Aqp4	Fbrsl1	2410015M20Rik		AC119228.1	Casz1	Cmss1
Arf6	Lrp3	2610044O15Rik8		Acad11	Midn	Cmtm8
Arhgap9	Lrp1	2610203C22Rik		Ackr2	Per1	Cngb3
Arl5c	Synpo2l	4430402I18Rik		Acp5	Hcfc1	Cox6a2
Arl6ip1	Kmt2d	4631405J19Rik		Acsl5	Cyfip2	Crybg1
Arpc1b	Unc45a	4921504A21Rik		Acsm5	Tob2	Ctss
Arpc4	Arhgef17	4921531C22Rik		Actb	Rin3	Cybb
Arpc5	Irf2bp1	4930420G21Rik		Acy1	Chd7	Dbnl
Atp6ap2	Irgq	4930599N23Rik		Adamts4	Xirp1	Dock2
B3galt2	Med12	4932430I15Rik		Adap1	Sik1	Elf4
Baz1a	Trrap	4933431K23Rik		Adar	Epn3	Evi2b
BC035044	Zdhhc8	5930430L01Rik		Adgre1	Syvn1	Fcgr1
BC043934	Acacb	6530413G14Rik		AI662270	Pnpla2	Fermt3
Bche	Hlx	A230056P14Rik		Aif1	Setd1b	Fhl3
Brip1os	Bahd1	A430046D13Rik		Akap5	Sema7a	Fmnl1
Btg1	Abcc8	A530032D15Rik		Akna	Itprip	Fyb
C3ar1	Ctif	A730063M14Rik		Aldh3b1	Ubc	Gm13341
Casp3	Plin4	Aaed1		Alg6	Fos	Gm16793
Ccl9	Ltbp3	Abi3		Alox5ap	Flnc	Gm36827
Ccna2	Tacc2	Abl2		Aoah	Bicra	Gm42047
Cd200r1	Prrc2b	AC118724.1		Apaf1	Zfp574	Gm42067
Cd209a	Ptprf	AC122818.4		Apbb1ip	Arid1a	Gm49334
Cd226	Rai1	AC132130.1		Apobec1	Parp4	Gm49477
Cd300c2	Sort1	AC132253.9		Apobec3	Klf13	Gm8815
Cd38	Rptor	AC132320.1		Apol10b	Hcn4	Gpsm3
Cd84	Svep1	AC134468.1		Apol11b	Prrc2a	Grn
Cdc42se1	Nrip1	AC138790.3		Apol6	Ss18l1	H19
Cfl1	Wipf3	AC141882.1		Apol9a	Maml1	H2-Q5
Clec4n	Khsrp	AC151990.1		Apol9b	Raver1	Hcls1
Clec7a	Megf8	AC163635.1		Arap1	Il17ra	Hectd2os
Clic1	Slc12a7	AC165962.1		Arf3	Sema3g	Hpse
Clp1	Jun	AC166110.3		Arhgap15	Pom121	Hspa1a
Cmtm7	Ncoa3	Acaa2		Arhgdib	Tle3	Hspa1b
Cnp	Cetn3	Acadm		Arid5a	Sema4b	Hsph1
Col5a3	Rpl9	Acer2		Arl4c	Dag1	Ifi209
Col6a5	Rpl41	Ackr4		Armc2	Cand2	Ift81
Coro1b	C1qtnf7	Acod1		Armc7	Irf2bp2	Inpp5d
Cpeb3	Fcf1	Acp2		Arrb2	Ubr4	Irf5
Cstb	Eif2a	Actn1		Asap3	Kmt2b	Itga4
Ctsh	Dpm1	Acyp1		Ass1	Ubqln2	Itgax
Ctso	Gm7536	Adamdec1		Atf3	Tanc2	Itgb2
Cybc1	Selenok	Adamts1		Atp10a	Plxnb2	Jade2
Cyp1b1	Hspb11	Adamts14		Atp8b4	Rusc2	Laptm5
Cyp26b1	Gnpnat1	Adap2		AU020206	Dync1h1	Lgals3bp
Cysltr1	Prorsd1	Adcy7		AW011738	Phactr4	Lmnb1
D1Ertd622e	Mphosph6	Adgrg2		AW112010	Parm1	Lpar4
Dbf4	Rps6	Adgrg5		B2m	Cul9	Ly9
Dbh	Nsa2	Adh1		B4galt5	Abcc4	Map4k1
Ddit3	Tm4sf1	Adh5		Bak1	Ficd	Mindy4b-ps
Dnajb1	Rps13	Aff1		Basp1	Zmiz1	Mpeg1
Dpep2	Snrpd3	Afmid		Batf	Dhcr24	mt-Co1
Dynlt1a	Ppia	AI467606		Batf3	Dusp5	mt-Cytb
Eef1akmt4	Prdx1	AK157302		BC023105	Polr2a	mt-Nd1
Eepd1	Srp14	Aktip		BC037034	Abtb2	mt-Nd2
Eif1a	Tceal9	Alcam		BC064078	Vps13c	mt-Nd4
Eln	1110032A03Rik	Amz1		BC147527	Sod3	mt-Nd4l
Emb	Pdcl3	Angptl3		Bcl2a1a	Ccn2	mt-Nd5
Epha4	S100a10	Ank1		Bcl2a1b	Plec	mt-Nd6
Evl	Akr1e1	Anxa13		Bcl2a1d	Plekhm1	mt-Te
Fam49b	Ccdc167	Ap1g2		Bcl3	Adcy9	mt-Tm
Fas	Rpa3	Ap4s1		BE692007	Foxk1	Nfkb2
Fcgr3	Eif2s2	Ap5b1		Bex1	Tsc22d2	Oas3
Fgf12	Dpm3	Ap5z1		Bid	Tcof1	P2rx7
Fkbp1b	Lsm3	Apbb1		Birc3	Dock5	Pik3ap1
Fsd1l	Rpl31-ps8	Apobec2		Birc5	Tmem132a	Pik3cd
Ftl1	Snrnp27	Apobr		Bmp2k	Htt	Pik3r5
Fxyd5	Gm15500	Apol10a		Bst1	Coq8b	Pim1
Gar1	Slirp	Apol11a		Bst2	Slc29a3	Pirb
Gdf2	Rpl13	Apol7a		Btk	Fam229b	Pkia
Gdpd1	Rpl17	Apol7c		C1qa	Aamdc	Plcg2
Gins2	Rpl36a-ps2	App		C1qb	Ccpg1os	Prex1
Gm10435	Rps26	Arel1		C1qc	Mlf1	Prkcd
Gm14261	Nkain4	Arhgap17		C1ra	Gm14403	Psap
Gm20186	Med31	Arhgap45		C1rl	Mrps21	Rnf213
Gm20390	Cmc1	Arid5b		C1s1	Fopnl	Rps6ka1
Gm31251	Dpt	Art2a-ps		C1s2	Them4	Rrp12
Gm35576	Cenpx	Art4		C2	Atp5f1	Sbno2
Gm37240	Rpl32	Asb14		C3	Hacd1	Scly
Gm42732	Rarres2	Asf1b		Cabp1	Slmap	Sdc3
Gm42755	Pin4	Asns		Calr	Osgepl1	Selplg
Gm43185	Dync2li1	Asph		Cap1	Smim11	Sgsm2
Gm43205	Snhg6	Aspm		Capg	Schip1	Siglec1
Gm4459	Rps12-ps3	Aspn		Capn1	Mrps16	Slc35c1
Gm47322	Gm10243	Atcayos		Car13	Aasdhppt	Slc3a2
Gm4739	Rpl35a-ps2	Atf6b		Carmil1	Smim4	Slc7a8
Gm48416	Rpl35a-ps3	Atg10		Casp1	Ndufc1	Slco1a4
Gm48747	Rpl35a-ps4	Atp13a1		Casp12	Csrp3	Sowahc
Gm9821	Rpl35a-ps6	Atp1a3		Casp4	Rabggtb	Spn
Gm9860	Aimp1	Atxn2l		Casp7	Thoc7	Stat3
Gmfg	Denr	AU021092		Cavin4	Eny2	Stxbp1
Gnb4	Rps16	Aurkb		Ccdc86	Ndufb6	Themis2
Gng2	Pigf	AW209491		Ccdc88b	Fbp2	Tifab
Gpr17	Crip1	Axdnd1		Ccl12	Sh3bgr	Tmco4
Grhl2	Rpf2	B3gnt3		Ccl2	Mrpl22	Tnnc1
Guca1a	Ccl21a	B3gnt7		Ccl6	Nme2	Tpd52l1
Gusb	Znhit3	B430306N03Rik		Ccl7	Mtrf1	Vav1
Hexb	Cops2	B4galt3		Ccl8	Gzmm	Wdfy4
Hpgds	Gm10275	Batf2		Ccnb2	Gm11808	Wdtc1
Hrc	Zfp874b	BC003965		Ccr1	Ssbp1	Zfp36
Id2	Ier3ip1	BC048559		Ccr2	Gsta4	Zfp710
Ifitm2	Rps14	Bcap29		Ccr5	Mrpl13	Znfx1
Ifitm6	C330018D20Rik	Bcl9		Ccrl2	Zfp973
Igsf1	Rps27a	Bin2		Cd163	Dld
Il17rc	Rpl22	Bola1		Cd180	Btf3l4
Inmt	Rps27	Bola3		Cd2	Tstd3
Ipcef1	Rps3	Bsn		Cd274	Amn1
Irak4	Eef1e1	C130026I21Rik		Cd300ld	Snhg3
Jpt2	Rpl36al	C1qtnf4		Cd300ld3	Smim8
Katna1	Med21	C1qtnf5		Cd40	Bet1
Kbtbd13	Rpl11	C1qtnf9		Cd44	Ndufb9
Klf11	Fundc1	C1rb		Cd47	Snapc5
Klf6	Rpl18a	C4a		Cd48	Mrpl48
Klhdc8a	Pet100	C5ar1		Cd52	Pigyl
Krt18	Smim27	C6		Cd53	Gpx4
Lars2	Tbca	Calhm6		Cd68	Itgb1bp1
Lclat1	Pdcd5-ps	Camk1d		Cd72	Cebpzos
Lgmn	Abracl	Camk2n1		Cd74	Mrps22
Lmntd1	Serpina1b	Car14		Cd86	Zfp51
Lrrc15	Gm12191	Car8		Cdca3	Dynlrb1
Ly6c1	Gm6472	Cars		Cdkn1a	Mettl23
Lysmd2	Gm14325	Casq2		Cebpd	Ech1
Lyz2	Zfp763	Cass4		Cenpj	Farsb
M6pr	Gm10260	Cav2		Cers6	Nudt7
Manf	Snrpe	Cavin2		Cfp	Mb
Map3k8	Rps27l	Cbl		Cgas	Hmgn5
2019-03-05	Atp5g2	Cblb		Ch25h	Dnajc15
Mcemp1	3110040N11Rik	Cbr4		Ciita	Gm2000
Mctp1	Rpl35	Ccdc68		Ckap2l	Kiz
Med11	Gm4724	Ccdc90b		Clca3a1	Ciao2a
Metrnl	Rpl10a	Ccl19		Clec12a	Bloc1s1
Mfsd1	C1d	Ccl3		Clec2d	Apoo
Mgst1	Gm10177	Ccl4		Clec4a1	Tefm
Milr1	Zfp960	Cd200r4		Clec4a2	Glrx3
Mir6236	Rpl39	Cd247		Clec4a3	Ccng1
Mitd1	Fgfbp1	Cd300e		Clec5a	Fundc2
Mpp1	Rps15a	Cd36		Clic4	Ndufa7
Ms4a4a	1810009A15Rik	Cd37		Cmpk2	Fuom
Ms4a4d	Sec16b	Cd3e		Cmtr1	Serf1
Ms4a7	Abcb1b	Cd5		Cndp2	Haus1
Mum1l1	Rpl26	Cd6		Coro1a	Use1
Myh7b	Nts	Cd69		Coro7	Rida
Myl9	Rpl37rt	Cd82		Cotl1	Gm10175
Nadk	1500015O10Rik	Cdadc1		Creld2	Higd1a
Ncapg	Zfp87	Cdca5		Crym	Tmem242
Ndrg4	Dynlt1-ps1	Cdh16		Csf1	Rpp21
Necap2	Gm33543	Cdkn1c		Csf3r	Apool
Nes	Tyw3	Cdt1		Csrnp1	Smpx
Nfkbia	Gm17655	Cep128		Ctsc	Timm21
Npc2	AI427809	Chac2		Ctsz	Xrcc4
Npnt	Gm8242	Chchd4		Cx3cl1	Atp5e
Nr1d1	AC124502.3	Chchd7		Cxcl1	Pts
Nuf2	Gm32687	Chm		Cxcl10	Tnni3
Nusap1		Chsy1		Cxcl16	Minos1
Otulinl		Cic		Cxcl5	4930430F08Rik
Pabpc1		Cideb		Cxcl9	Trappc2
Papln		Cisd1		Cxcr6	Mrps36
Pcdhga1		Cisd3		Cyba	Asnsd1
Pced1b		Ckm		Cyp4v3	Sh3kbp1
Peg3		Ckmt2		Cyth4	Rangrf
Pfkfb1		Clcn6		Cytip	Sdhaf3
Pfkfb2		Clcn7		Daxx	Churc1
Pfn1		Clcnkb		Dck	Hrasls
Pgam1		Clec4e		Ddx58	Actr6
Pi15		Clec9a		Ddx60	Rps28
Pi4k2a		Cln3		Dennd2d	Kbtbd3
Pip4k2a		Cmbl		Dhx58	Cmc2
Pla2g15		Cmip		Dnajc28	Ndufa11
Pla2g16		Cnr2		Dnmt1	Eloc
Pla2g4a		Coa6		Dock10	Mir133a-1hg
Pla2g4e		Col18a1		Dok1	Uqcrc2
Pla2g7		Col1a1		Dok2	Uqcr11
Plau		Commd3		Dok3	Nsmce1
Plekhf2		Coq3		Dram1	Lyrm2
Plk4		Cox14		Dse	Gm40652
Plpp2		Cox19		Dtx3l	Gm6416
Pm20d2		Cox5b		Dusp10	Eif1ax
Pnp		Cox7a2l		Dusp2	Nop10
Pomp		Cpeb1		E2f1	Rhox5
Prkcq		Csf2ra		Edem1	Sar1b
Prr13		Csf2rb2		Efhd2	Eif3e
Prr33		Csk		Eif2ak2	Ddc
Psen2		Cst6		Eif4e3	Gm9780
Psma5		Ctla4		Enc1	Tceal8
Ptafr		Ctrl		Epsti1	Mgst3
Ptges3-ps		Ctsw		Erap1	Mrpl50
Ptpn18		Cttnbp2nl		Evi2a	Gm39214
Ptx3		Cuzd1		F830016B08Rik	Pfdn1
Pycard		Cxcl11		Fam241a	Fmc1
Rab3il1		Cxcr3		Fanca	Cox7a1
Rab5c		Cybrd1		Fbxl22	Rps4x
Rab8b		Cyp8b1		Fbxw17	Ttc32
Rap1b		Cystm1		Fcer1g	Naa38
Rbfox1		D3Ertd751e		Fcgr2b	Rpl23a
Rcn1		D730003I15Rik		Fcgr4	Eif3m
Rgs19		D830013O20Rik		Fcrls	S100a13
Rhou		D830032E09Rik		Fen1	Cdkl1
Rnf115		Dagla		Fgd2	Rpl24
Rpl3		Dclk2		Fgd3	Mrpl32
Rps6-ps4		Dctpp1		Fgl2	Gm45670
Rrm2		Ddhd1		Fgr	Prdx3
Rtn4		Ddr1		Fmnl2	Tspan6
Rtn4r		Decr1		Fpr2	Ndufa12
Rxfp1		Dhrs7c		G6pdx	Cep112
S100a4		Dhrs9		Gadd45b	Nudt2
S100a6		Diaph1		Gadd45g	Dcn
S100a8		Dkk3		Gatm	Mpc1
S100a9		Dnaic1		Gbp10	Uchl3
Sat1		Dnase1l3		Gbp11	Etfrf1
Sec61b		Dock4		Gbp2	Bbip1
Serp1		Dock8		Gbp2b	Mrpl41
Sertad3		Dpep1		Gbp3	Anapc13
Sgpl1		Dpp10		Gbp4	Pfdn5
Sh3bgrl3		Dpy30		Gbp5	Ndufaf8
Sirpb1c		E230029C05Rik		Gbp6	Rpl7
Slc25a45		E2f2		Gbp7	Psmb7
Slc2a12		E2f8		Gbp8	Ndufs6
Slc41a3		E330011O21Rik		Gbp9	Chchd3
Slc9a3		Eef1akmt1		Gcfc2	Zfp931
Slpi		Elmo2		Gda	Tmem126b
Sned1		Elmsan1		Ggnbp1	Commd1
Sox4		Elob		Gimap3	Rps3a2
Spsb2		Emc9		Gimap5	Itm2a
Srgn		Emilin1		Gimap7	Rpl37a
Suv39h1		Endod1		Gins3	Fkbp7
Tagln		Endou		Glipr1	Hsd17b10
Tcap		Enho		Glipr2	Fam213b
Tceanc2		Eno3		Gm11127	Rpl38
Tent5a		Ep300		Gm11131	Gstk1
Thrb		Epm2a		Gm11627	Atp5c1
Timeless		Epor		Gm12185	Uba52
Timp1		Eprn		Gm12250	Gm32688
Tm6sf1		Ercc6l		Gm12439	Tmem141
Tmem71		Esyt1		Gm14303	Lrrc39
Tmprss13		Etfb		Gm14548	Zfp72
Tmsb4x		Etfbkmt		Gm15931	Sdhaf4
Tnip3		Ethe1		Gm16534	Hint3
Tom1l1		Etv6		Gm16675	Gm15772
Tpd52		F10		Gm18852	Mipol1
Traf5		Fabp5		Gm18853	Fabp3
Tspan12		Fahd1		Gm20559	Pigp
Tspan4		Fam107b		Gm21188	Eif4e
Tubb2a		Fam120aos		Gm21750	Rpl31
Tubb5		Fam136a		Gm26917	Gm11716
Txn1		Fam81a		Gm31026	Cops9
Txnip		Fasl		Gm36161	Pfdn4
Tyms		Fastkd2		Gm4070	Tomm5
Uap1l1		Fbxo5		Gm42718	Gmnn
Ube2v1		Fbxw7		Gm42785	Mrpl30
Usf1		Ffar4		Gm42840	Ptprr
Ush1c		Fhl2		Gm42940	Coa4
Ust		Flna		Gm43042	Ndufa13
Vrk2		Flnb		Gm43075	Akr1c14
Vwa5a		Flt3		Gm43302	Gm44386
Wfdc17		Fndc1		Gm43498	Atp5o
Wif1		Fndc9		Gm43802	Emc2
Zeb2os		Fosl2		Gm44751	Dph3
Zfp157		Foxm1		Gm47476	Zfp386
Zup1		Fpr1		Gm4759	Ndufa6
		Frmpd3		Gm47611	Mrps14
		Furin		Gm47626	Myoz2
		Fxyd6		Gm47632	D330023K18Rik
		Fzd5		Gm47985	Atp5j
		Fzd6		Gm48082	Hnmt
		Fzd9		Gm48111	Gm14305
		Gas2		Gm48119	2310009A05Rik
		Gbgt1		Gm48216	Sem1
		Gchfr		Gm48270	Rpl36a
		Gcsh		Gm4841	Ndufs8
		Gdap10		Gm48541	Ndufb5
		Gfi1		Gm48774	Gpatch11
		Ggact		Gm48786	Cycs
		Ginm1		Gm49342	Polr2i
		Gjd3		Gm4951	Lyrm9
		Glb1l		Gm49534	Rps17
		Glg1		Gm5150	Chp2
		Gm10012		Gm5431	Cox16
		Gm10039		Gm6548	Atp5k
		Gm10499		Gm8909	Rps25
		Gm10602		Gm8995	Rps3a1
		Gm10851		Gm9905	Fam162a
		Gm11266		Gna13	Cox17
		Gm11837		Gna15	Gm14326
		Gm11967		Gpr174	Ndufc2
		Gm12167		Gpr35	Rasl2-9
		Gm12187		Gpr65	Ogn
		Gm12188		Grina	Rps24
		Gm12216		Gsap	Rpl27
		Gm12224		Gsdmd	Rpl34
		Gm12519		Gzma	Rps7
		Gm13340		H2-Aa	Uqcr10
		Gm13594		H2-Ab1	Adk
		Gm13943		H2-Bl	Trappc1
		Gm14327		H2-D1	Uqcc2
		Gm14902		H2-DMa	Rpl21
		Gm15056		H2-DMb1	Rps21
		Gm15287		H2-DMb2	Nudt14
		Gm15417		H2-Ea-ps	Tctex1d2
		Gm15535		H2-Eb1	AL805899.2
		Gm15920		H2-K1	Ndufv2
		Gm15922		H2-K2	Hddc3
		Gm15925		H2-M3	1810022K09Rik
		Gm15987		H2-Q1	Mcee
		Gm16094		H2-Q10	Immp2l
		Gm17132		H2-Q2	Cox20
		Gm17334		H2-Q4	Bmx
		Gm17473		H2-Q6	Mdh1
		Gm17546		H2-Q7	Gm7600
		Gm17555		H2-T-ps	Trdn
		Gm19585		H2-T10	Gm14295
		Gm20075		H2-T22	Dnajc19
		Gm20300		H2-T23	Tmem256
		Gm21013		H2-T24	Atp5h
		Gm21833		Has1	Rps29
		Gm2564		Havcr2	Tomm7
		Gm26782		Hcar2	Ndufs4
		Gm26795		Hck	S100a1
		Gm26881		Hdc	Timm8b
		Gm28437		Helz2	Pf4
		Gm28551		Herc6	Zfp938
		Gm28650		Hk3	Ndufb1-ps
		Gm28651		Hmmr	Nppb
		Gm28661		Hmox1	AC119982.1
		Gm28979		Hps6	Ndufa1
		Gm29216		Icam1	Cryba4
		Gm30122		Idnk	Pdcd5
		Gm30735		Ifi202b	Tmem29
		Gm31630		Ifi203	Ndufa4
		Gm31659		Ifi204	Gng11
		Gm33424		Ifi205	Cox7b
		Gm34045		Ifi207	B230118H07Rik
		Gm3646		Ifi208	Ndufb2
		Gm37077		Ifi211	Gm15543
		Gm37102		Ifi27l2a	Gm48483
		Gm37529		Ifi30	Fkbp3
		Gm37758		Ifi35	Snhg8
		Gm38357		Ifi44	Rpl35a
		Gm38372		Ifi44l	Rpl22l1
		Gm38554		Ifi47	Ndufa3
		Gm40457		Ifih1	Ss18l2
		Gm40849		Ifit1	0610009B22Rik
		Gm42519		Ifit2	Vamp7-ps
		Gm42763		Ifit3	Rgs18
		Gm42764		Ifit3b	Ndufa2
		Gm43321		Ifitm1	Mterf2
		Gm43633		Ifitm3	Mtln
		Gm43672		Igf2	Tmem258
		Gm44860		Igsf6	Ndufb11
		Gm45137		Igtp	Chchd1
		Gm45675		Iigp1	Itgb3bp
		Gm45716		Ikbke	Mrpl33
		Gm46224		Ikzf1	mt-Ty
		Gm47103		Ikzf3	Gm4045
		Gm47331		Il10ra	Scgb1c1
		Gm47408		Il15	Mrpl48-ps
		Gm47547		Il15ra	Pam16
		Gm47628		Il18bp	AL731706.1
		Gm47687		Il18r1	Ndufv3
		Gm47761		Il1b	Cox7a2
		Gm47932		Il1rn	Gm10221
		Gm47933		Il21r	Mrps33
		Gm48054		Il2rb	Smim26
		Gm48128		Il2rg	Gm24474
		Gm48309		Il4ra	Efcab2
		Gm48412		Il6ra	Atp5j2
		Gm48443		Irf1	Atp5mpl
		Gm49083		Irf2	Immp1l
		Gm49708		Irf7	Ndufb4
		Gm49751		Irf8	Polr2k
		Gm5113		Irf9	Ndufb3
		Gm5532		Irgm1	Acyp2
		Gm5960		Irgm2	Ndufb4c
		Gm5970		Isg15	Cox6b1
		Gm6034		Isg20	Gm49490
		Gm6166		Itgal	Ndufa5
		Gm6637		Itgam	Atp5l
		Gm6852		Itgb7	Gm19522
		Gm7336		Jak2	Acot13
		Gm7609		Jaml	Sec61g
		Gm7666		Junb	Ndufaf2
		Gm8075		Kbtbd11	Cox6c
		Gm8116		Kcnab2	Myl2
		Gm8221		Kcne1	Cox8b
		Gm826		Kcnk13	Uqcrh
		Gm8810		Klra2	Atpif1
		Gm9803		Krt8	Gm10053
		Gm9958		Lacc1	Gstm5
		Gng8		Lair1	Gm19196
		Gnmt		Lap3	Gm31013
		Gns		Lat2	Cox7c
		Gpd2		Lcn2	Mrpl42
		Gpr141		Lcp1	Usmg5
		Gpr141b		Lcp2	mt-Tp
		Gpr171		Ldlr	Gm30556
		Gpr18		Lfng	Rpl10
		Gpr22		Lgals9	Klhl4
		Gpr31b		Lig1	Meig1
		Gpr68		Lilr4b	Uqcrb
		Grap2		Lilrb4a	Fgf14
		Grpel1		Limd2	Prr15
		Gse1		Litaf	Cytl1
		Gstm2		Lpin2	mt-Tq
		Gstm7		Lpxn	Qpct
		Gtf2h5		Lrmp	Gm40604
		Gtf3c6		Lrrc25	mt-Co3
		Guf1		Lrtm1	mt-Ta
		Gulp1		Lst1	mt-Atp6
		Gzmb		Ltb	Gpr34
		Gzmk		Lurap1l	Gm34302
		H13		Ly6a	mt-Tn
		H2afx		Ly6c2	mt-Tc
		Hadhb		Ly6e	mt-Nd3
		Hand2os1		Ly75	Gm6712
		Hap1		Ly86	mt-Atp8
		Has3		Lyn	Upp2
		Hba-a1		Mafb	mt-Co2
		Hba-a2		Magix	Ccl24
		Hbb-bt		2019-03-01	mt-Tl1
		Hcst		Marcksl1	Gm28438
		Hepacam2		Mcm3
		Hey1		Mcm5
		Hibch		Mcoln2
		Higd1b		Mcub
		Hip1		Mettl11b
		Hirip3		Mfap3l
		Hist2h2be		Mki67
		Hivep2		Mlkl
		Hopx		Mmp19
		Hpn		Mndal
		Hsbp1l1		Mocos
		Hsdl2		Mov10
		Hvcn1		Ms4a4b
		Hyou1		Ms4a4c
		Icos		Ms4a6b
		Idh3a		Ms4a6c
		Idh3b		Ms4a6d
		Ido1		Msr1
		Ifi203-ps		Msrb2
		Ifi206		Mt2
		Ifi214		Mvp
		Ifng		Mx1
		Ift20		Mx2
		Igsf8		Mycn
		Ikzf4		Myd88
		Il12b		Myo1f
		Il12rb1		Myo1g
		Il12rb2		Myof
		Il17d		N4bp1
		Il18rap		Naaa
		Il1a		Naip2
		Il27		Naip5
		Il6		Ncf1
		Inca1		Ncf2
		Inka1		Ncf4
		Insrr		Nckap1l
		Ints5		Ncoa7
		Iqcc		Ncr1
		Iqgap1		Nek6
		Irak2		Neurl3
		Irs2		Nfam1
		Isca1		Nfkbie
		Itga1		Nfkbiz
		Itga5		Nlrc5
		Itgb1bp2		Nlrp1b
		Itgb3		Nmi
		Itgbl1		Nod1
		Itk		Nod2
		Itpkc		Nrros
		Itpripl1		Nuak2
		Ivns1abp		Nubp1
		Jak3		Nxpe3
		Jakmip2		Nxpe5
		Kbtbd12		Oas1a
		Kcnn4		Oas1b
		Kctd13		Oas1g
		Kdm4b		Oas2
		Kif15		Oasl1
		Kif23		Oasl2
		Klhl23		Ogfr
		Klhl41		Olfr344
		Klhl7		Osmr
		Klra3		P2ry6
		Klrb1c		Pak1
		Klrc2		Panx1
		Klrd1		Parp10
		Klre1		Parp11
		Klrg1		Parp12
		Klri1		Parp14
		Klri2		Parp3
		Klrk1		Parp9
		Kmt2a		Pclaf
		Kntc1		Pdia3
		Krt10		Penk
		Krt222		Pfkfb3
		Lag3		Pfkp
		Lage3		Pgs1
		Larp1		Phc2
		Lax1		Phf11a
		Ldhb		Phf11b
		Lingo1		Phf11c
		Lipe		Phf11d
		Lipg		Pira2
		Lix1		Pla2g5
		Loxl3		Plac8
		Lpcat2		Plagl2
		Lpp		Plbd1
		Lrch1		Plcb2
		Lrch4		Pld4
		Lrp10		Plek
		Lrrc17		Plekho2
		Lrrc27		Pml
		Lrrc8c		Pou2f2
		Lrrk1		Ppa1
		Lrrn4cl		Ppfia4
		Lta		Ppp1r14a
		Lum		Ppp1r15b
		Ly6i		Ppp1r18
		Lyrm7		Prnd
		Lyst		Prrg1
		Mab21l3		Psmb10
		Macrod2		Psmb8
		Majin		Psmb9
		Malt1		Psme1
		Man2a1		Psme2
		Man2b2		Pstpip1
		Mapkapk5		Ptger4
		Mboat7		Ptgs2
		Mcm10		Ptk2b
		Mcm4		Ptpn1
		Mctp2		Ptpn6
		Mcts2		Ptpn7
		Med15		Ptprc
		Mertk		Ptprcap
		Metrn		Ptpre
		Mettl22		Ptprj
		Mettl5		Ptpro
		Mfap5		Rab32
		Mgp		Rab43
		Mir155hg		Rac2
		Mkks		Rap2b
		Mlip		Rara
		Mme		Rasa4
		Mmp25		Rasgrp1
		Mob3c		Rassf5
		Mospd1		Rbl1
		Mpc2		Rbm43
		Mrpl18		Relb
		Mrpl20		Rflnb
		Mrpl23-ps1		Rgs12
		Mrpl35		Rgs16
		Mrpl46		Rhbdf2
		Mrpl47		Rhog
		Mrpl51		Rinl
		Mrpl53		Ripk1
		Mrpl55		Ripk2
		Mrps17		Rmdn3
		Mrps18c		Rnase6
		Mrps24		Rnd1
		Mrps28		Rnf19b
		Mrps31		Rnf31
		Mrrf		Rnpep
		Mrtfa		Rsad2
		Ms4a8a		Rtp4
		Msh4		Saa3
		Msl3		Samd9l
		mt-Rnr1		Samhd1
		mt-Rnr2		Samsn1
		mt-Tw		Sash3
		Mtch2		Scimp
		Mterf4		Scn10a
		Mtfp1		Scpep1
		Mtfr1		Sdc4
		Mthfd2		Sdf2l1
		Mtmr11		Sele
		Mtrf1l		Sell
		Mttp		Selp
		Mturn		Sema4a
		Mtx2		2019-09-09
		Mvd		Serpina3g
		Mxd1		Serpina3h
		Mxi1		Serpina3i
		Mxra7		Serpina3n
		Myc		Serpinb9
		Myct1		Serping1
		Myh9		Setdb2
		Myl1		Sh3bp2
		Mylk		Sh3pxd2b
		Myot		Shisa5
		Myzap		Shtn1
		Naip6		Skap1
		Napsa		Skap2
		Ndufa9		Sla
		Ndufaf1		Slamf8
		Ndufaf4		Slamf9
		Ndufb10		Slc11a1
		Ndufb7		Slc15a3
		Ndufb8		Slc2a1
		Ndufs5		Slc37a2
		Nectin4		Slc9a3r1
		Nenf		Slf1
		Nfatc1		Slfn1
		Nfatc2		Slfn2
		Nfkb1		Slfn4
		Ngfr		Slfn5
		Nkain1		Slfn8
		Nkiras1		Slfn9
		Nlrc3		Smpdl3b
		Nlrp3		Snx10
		Nmb		Snx20
		Noc4l		Soat1
		Noct		Socs1
		Notch2		Socs3
		Npr3		Sp100
		Nrep		Sp110
		Nubpl		Sp140
		Nudt17		Spi1
		Nudt8		Spta1
		Nup98		Stat1
		Ociad2		Stat2
		Olfm1		Stx11
		Olfr1307		Tacc3
		Olfr1396		Tagap
		Olfr1438-ps1		Taok3
		Olfr46		Tap1
		Olfr509		Tap2
		Olfr56		Tapbp
		Olfr753-ps1		Tapbpl
		Olfr839-ps1		Tbxas1
		Orai2		Tep1
		Otud6b		Tfrc
		Oxld1		Tgfbi
		Paip2b		Tgm2
		Parvg		Tgtp1
		Pcbd1		Tgtp2
		Pcolce2		Ticam2
		Pdcd1		Tifa
		Pdcd1lg2		Timd4
		Pdhb		Tlr1
		Pdlim2		Tlr11
		Peg10		Tlr13
		Pgd		Tlr2
		Pglyrp1		Tlr3
		Pglyrp2		Tlr6
		Phb		Tlr8
		Pik3r3		Tlr9
		Pilrb1		Tmbim6
		Pim3		Tmem106a
		Pitpnm1		Tmem140
		Pkp3		Tmem144
		Plekhm3		Tmem173
		Plet1os		Tmem229b
		Plin5		Tmem51
		Plk1		Tmem56
		Pln		Tmsb10
		Plod3		Tnc
		Plxna1		Tnf
		Pnkd		Tnfaip2
		Podnl1		Tnfaip3
		Pou3f1		Tnfaip6
		Ppp1r1a		Tnfaip8l2
		Ppp1r3c		Tnfrsf11a
		Ppp6r1		Tnfrsf14
		Pprc1		Tnfrsf1a
		Prdm1		Tnfrsf1b
		Prdx2		Tnfsf10
		Prf1		Tnfsf13b
		Prkcb		Tnip1
		Prl7d1		Top2a
		Prpf8		Tor3a
		Prrc2c		Tor4a
		Psd4		Tpm3
		Psme2b		Tpm3-rs7
		Pstk		Traf1
		Ptcd3		Trafd1
		Pter		Trex1
		Ptgds		Trib1
		Ptges3l		Trim12c
		Ptn		Trim21
		Ptpn13		Trim30a
		Ptpn22		Trim34a
		Pvrig		Trim34b
		Pxmp2		Trpv2
		Pyurf		Tspo
		Rab11fip4		Tubb3
		Rab19		Tyrobp
		Rab28		Uba7
		Rasd1		Ube2c
		Rassf4		Ube2l6
		Rbm14		Ucp2
		Rbm47		Ugcg
		Rbp1		Unc93b1
		Rbp7		Upp1
		Rdh14		Usp18
		Rela		Vash1
		Rfx5		Vcam1
		Rgs22		Vmn2r114
		Rgs5		Wars
		Rhbg		Was
		Rhd		Whamm
		Rhof		Wrn
		Ripor2		Xaf1
		Rita1		Xcr1
		Rmdn1		Xdh
		Rmdn2		Ybx2
		Rmi2		Zap70
		Rnase4		Zbp1
		Rnd2		Zc3h12a
		Rom1		Zc3hav1
		Romo1		Zmynd15
		Rpl29
		Rpp25
		Rps6kl1
		Rrbp1
		Rtn4rl2
		Runx1
		Rwdd1
		S1pr4
		Samd4b
		Sart3
		Scamp2
		Scd4
		Scoc
		Sdhb
		Sdhd
		Sec16a
		Sectm1a
		Sel1l
		2019-09-01
		Serf2
		Serpina3e-ps
		Serpina3f
		Serpinb1c
		Serpini1
		Sesn2
		Sf3a2
		Sfxn4
		Sgcg
		Sh2b2
		Sh2d1b1
		Sh2d2a
		Siglece
		Siglech
		Sirt7
		Slamf7
		Slc12a9
		Slc16a10
		Slc16a3
		Slc1a3
		Slc1a5
		Slc25a22
		Slc25a4
		Slc26a2
		Slc2a6
		Slc36a1
		Slc38a4
		Slc40a1
		Slc7a2
		Slc7a5
		Slc9a1
		Slco5a1
		Slfn10-ps
		Smarca4
		Smco1
		Smim20
		Smoc2
		Snd1
		Snhg18
		Snrpn
		Soat2
		Sostdc1
		Spa17
		Spag7
		Spata33
		Spsb1
		Sptssa
		Src
		Srek1ip1
		Srgap2
		Ssh3
		Ssu2
		St6galnac4
		Stk32c
		Stmn2
		Stxbp2
		Sucla2
		Suclg1
		Susd5
		Susd6
		Svip
		Syk
		Syt12
		Tatdn1
		Tbk1
		Tbx21
		Tceal1
		Tcf15
		Tcf21
		Tcirg1
		Tecpr2
		Tent4a
		Tesc
		Tfe3
		Tfec
		Tfpi
		Thap4
		Thbs1
		Ticrr
		Timm23
		Timm8a1
		Timm9
		Tle4
		Tlnrd1
		Tlr12
		Tmem104
		Tmem116
		Tmem126a
		Tmem14a
		Tmem171
		Tmem218
		Tmem267
		Tmem60
		Tmppe
		Tnfaip8
		Tnfsf14
		Tnnt1
		Tpcn2
		Tpm1
		Traf3
		Traf3ip3
		Trarg1
		Trem1
		Treml2
		Trerf1
		Trim13
		Trim14
		Trim25
		Trim30b
		Trim30d
		Trim56
		Trmt10c
		Trnp1
		Trpm2
		Trpt1
		Tspan33
		Tspoap1
		Ttc39b
		Ttll1
		Tuba4a
		Tvp23a
		Txk
		Tyk2
		Ubash3a
		Ubd
		Ube2d-ps
		Ube2v2
		Uckl1os
		Uggt1
		Uggt2
		Uhrf1
		Uqcc1
		Uqcrq
		Urb1
		Usp42
		Vasn
		Vdac3
		Vmn1r18
		Vmn1r65
		Vmn2r25
		Vmn2r95
		Vps18
		Wdfy3
		Wipf1
		Xcl1
		Yae1d1
		Yipf7
		Zbtb5
		Zc4h2
		Zfand1
		Zfp101
		Zfp142
		Zfp36l2
		Zfp560
		Zfp683
		Zfp788
		Zfp867
		Zfp874a
		Zfp971
		Zfp975
		Zfp982
		Zswim7
		Zyx

## Sheet: README
Column definitions:	Col1.7G2 Exclusive	Differentially Expressed genes present only in the Col1.7G2-infected group.
	JG Exclusive	Differentially Expressed genes present only in the JG-infected group.
	Mixture Exclusive	Differentially Expressed genes present only in the mixture-infected group.
	Col1.7G2 + JG Exclusive	Differentially Expressed genes present only in the Col1.7G2 and JG-infected groups.
	Col1.7G2 + Mixture Exclusive	Differentially Expressed genes present only in the Col1.7G2 and Mixture-infected groups.
	JG + Mixture Exclusive	Differentially Expressed genes present only in the JG and Mixture-infected groups.
	All Groups	Differentially Expressed genes present in all groups.
