# Supplementary material for: Differential Modulation of Mouse Heart Gene Expression by Infection With Two Trypanosoma cruzi Strains: A Transcriptome Analysis
Source: Front Genet. 2020 Sep 3;11:1031. doi: 10.3389/fgene.2020.01031 (PMC7495023; doi:10.3389/fgene.2020.01031)
Supplement: TABLE S4 — Filtered dataset of genes considered differentially expressed. Complete list of differentially expressed genes detected by the Likelihood ratio test from all experimental groups after filtering the full dataset of detected genes according to a Log2 fold change > 1 or <−1 and q-value of 0.01. [file Table_4.XLSX]

## Sheet: Header
S4 Table. Filtered dataset of genes considered differentially expressed. Complete list of differentially expressed genes detected by the Likelihood ratio test from all experimental groups after filtering the full dataset of detected genes according to a Log2 fold change greater than 1 or less than -1 and qvalue of 0.01.

## Sheet: Sleuth Results
ens_gene	target_id	pval	qval	test_stat	rss	degrees_free	mean_obs	var_obs	tech_var	sigma_sq	smooth_sigma_sq
ENSMUSG00000008845	Cd163	6.82857e-10	1.04498e-05	45.6207	36.7713	3	6.46167	3.67713	0.0552864	3.62184	0.09257
ENSMUSG00000018927	Ccl6	7.7692e-08	0.000475487	35.9244	10.5572	3	8.92421	1.05572	0.00490312	1.05082	0.0958066
ENSMUSG00000044258	Ctla2a	1.97997e-07	0.000475487	34.0013	4.46963	3	8.48751	0.446963	0.0058142	0.441149	0.0894101
ENSMUSG00000033429	Mcee	2.175e-07	0.000475487	33.808	6.22819	3	8.62369	0.622819	0.00595146	0.616868	0.0910582
ENSMUSG00000024679	Ms4a6d	2.02782e-07	0.000475487	33.9521	20.6867	3	7.47958	2.06867	0.0241014	2.04456	0.0849278
ENSMUSG00000070394	Tmem256	1.81228e-07	0.000475487	34.1833	4.95484	3	9.34674	0.495484	0.00339292	0.492091	0.104194
ENSMUSG00000079243	Xirp1	1.54768e-07	0.000475487	34.5079	3.24493	3	9.11582	0.324493	0.00218256	0.32231	0.0994236
ENSMUSG00000085438	1700020I14Rik	4.59495e-06	0.000488309	27.5133	2.30852	3	11.5059	0.230852	0.00281851	0.228034	0.177248
ENSMUSG00000078784	1810022K09Rik	1.78336e-06	0.000488309	29.4705	4.96215	3	8.5699	0.496215	0.00658862	0.489626	0.0903718
ENSMUSG00000015143	Actn1	4.27159e-06	0.000488309	27.6643	2.83729	3	7.17635	0.283729	0.0127665	0.270962	0.0859235
ENSMUSG00000020955	Ap4s1	4.56714e-06	0.000488309	27.5258	2.10836	3	8.43619	0.210836	0.00419418	0.206642	0.088864
ENSMUSG00000079508	Apoo	2.06847e-06	0.000488309	29.1641	3.76291	3	10.4938	0.376291	0.00210859	0.374183	0.135679
ENSMUSG00000031519	Asb5	3.12064e-06	0.000488309	28.3139	6.68568	3	6.5846	0.668568	0.0161642	0.652403	0.0909155
ENSMUSG00000016252	Atp5e	2.29741e-06	0.000488309	28.9472	4.1033	3	11.9986	0.41033	0.000384625	0.409946	0.203601
ENSMUSG00000030847	Bag3	6.28141e-07	0.000488309	31.6238	3.48111	3	10.0095	0.348111	0.00244715	0.345664	0.120657
ENSMUSG00000084957	Bbip1	4.43928e-07	0.000488309	32.3391	4.00366	3	8.52531	0.400366	0.0109735	0.389392	0.0898382
ENSMUSG00000038543	BC028528	4.53273e-06	0.000488309	27.5415	3.66284	3	7.1194	0.366284	0.0176713	0.348613	0.0862241
ENSMUSG00000029082	Bst1	3.14344e-07	0.000488309	33.05	8.26278	3	7.76535	0.826278	0.0329671	0.793311	0.0849656
ENSMUSG00000030319	Cand2	1.98882e-06	0.000488309	29.2453	3.08678	3	8.7188	0.308678	0.00590535	0.302773	0.0923899
ENSMUSG00000000058	Cav2	4.00321e-06	0.000488309	27.7986	2.731	3	8.37937	0.2731	0.00287409	0.270226	0.088305
ENSMUSG00000035042	Ccl5	2.02338e-06	0.000488309	29.2097	71.43	3	6.56028	7.143	0.135338	7.00766	0.0912272
ENSMUSG00000019122	Ccl9	3.12342e-06	0.000488309	28.3121	6.54647	3	8.89733	0.654647	0.0394694	0.615178	0.095323
ENSMUSG00000060703	Cd302	4.38277e-06	0.000488309	27.6112	2.50253	3	7.92841	0.250253	0.00807464	0.242178	0.0854082
ENSMUSG00000021537	Cetn3	1.72745e-06	0.000488309	29.5363	3.39813	3	8.27671	0.339813	0.0187478	0.321065	0.0874118
ENSMUSG00000090231	Cfb	8.08118e-07	0.000488309	31.1043	44.2745	3	8.87423	4.42745	0.0260526	4.4014	0.094912
ENSMUSG00000001128	Cfp	3.02712e-06	0.000488309	28.3769	7.3161	3	7.22775	0.73161	0.0140061	0.717604	0.0856791
ENSMUSG00000053768	Chchd3	1.54626e-06	0.000488309	29.7652	3.58781	3	10.4214	0.358781	0.000862369	0.357919	0.133255
ENSMUSG00000091803	Cox16	4.56814e-06	0.000488309	27.5254	3.89504	3	8.53364	0.389504	0.0116853	0.377818	0.0899355
ENSMUSG00000006360	Crip1	3.4947e-06	0.000488309	28.0798	3.28807	3	10.9346	0.328807	0.00121305	0.327593	0.151927
ENSMUSG00000039952	Dag1	1.13159e-06	0.000488309	30.4098	3.22472	3	10.6881	0.322472	0.00280135	0.31967	0.142516
ENSMUSG00000022013	Dnajc15	3.8448e-06	0.000488309	27.8822	3.23134	3	9.06753	0.323134	0.00771129	0.315422	0.0984837
ENSMUSG00000027679	Dnajc19	4.14321e-06	0.000488309	27.7275	5.01016	3	8.84522	0.501016	0.0050738	0.495943	0.0944071
ENSMUSG00000024067	Dpy30	3.00249e-06	0.000488309	28.3938	3.20225	3	7.65971	0.320225	0.00911175	0.311113	0.0848421
ENSMUSG00000041773	Enc1	1.31151e-06	0.000488309	30.1052	4.6616	3	7.76444	0.46616	0.0134881	0.452671	0.084964
ENSMUSG00000026235	Epha4	2.47607e-06	0.000488309	28.7924	3.30776	3	7.39894	0.330776	0.0194534	0.311323	0.0850876
ENSMUSG00000058715	Fcer1g	3.44923e-06	0.000488309	28.1068	11.1375	3	8.74086	1.11375	0.00618595	1.10756	0.092721
ENSMUSG00000015947	Fcgr1	4.14997e-06	0.000488309	27.7241	28.4887	3	7.56407	2.84887	0.060195	2.78867	0.084841
ENSMUSG00000028874	Fgr	1.00518e-06	0.000488309	30.6542	31.664	3	4.90452	3.1664	0.115904	3.05049	0.142085
ENSMUSG00000022677	Fopnl	2.61955e-06	0.000488309	28.6759	3.1579	3	9.24031	0.31579	0.00415488	0.311635	0.101938
ENSMUSG00000022148	Fyb	2.05705e-06	0.000488309	29.1756	17.5986	3	5.91184	1.75986	0.0773044	1.68255	0.102044
ENSMUSG00000095526	Gm10243	2.74628e-06	0.000488309	28.5782	4.30757	3	7.8591	0.430757	0.00242501	0.428332	0.0851827
ENSMUSG00000078862	Gm14326	1.04442e-06	0.000488309	30.5752	4.19801	3	8.09069	0.419801	0.0181344	0.401666	0.0861542
ENSMUSG00000115180	Gm30556	4.03964e-06	0.000488309	27.7799	7.76132	3	5.47045	0.776132	0.0433623	0.73277	0.115835
ENSMUSG00000109635	Gm45670	8.14224e-07	0.000488309	31.0888	5.69665	3	8.27477	0.569665	0.0083115	0.561353	0.0873963
ENSMUSG00000095597	Gm6472	2.68158e-06	0.000488309	28.6275	4.40924	3	11.6793	0.440924	0.000997451	0.439926	0.186008
ENSMUSG00000057036	Gm7536	3.42143e-06	0.000488309	28.1236	3.28231	3	11.3577	0.328231	0.00127467	0.326957	0.170176
ENSMUSG00000032766	Gng11	2.85499e-06	0.000488309	28.4979	5.00238	3	9.23913	0.500238	0.00295362	0.497285	0.101913
ENSMUSG00000034707	Gns	1.60046e-06	0.000488309	29.694	2.57819	3	7.73128	0.257819	0.00303765	0.254781	0.0849117
ENSMUSG00000034708	Grn	3.65534e-06	0.000488309	27.9868	6.65788	3	8.61346	0.665788	0.00226639	0.663522	0.090924
ENSMUSG00000031386	Hcfc1	4.35134e-06	0.000488309	27.6261	3.87452	3	7.25748	0.387452	0.0183125	0.369139	0.0855516
ENSMUSG00000035273	Hpse	2.06788e-06	0.000488309	29.1647	18.4333	3	6.56771	1.84333	0.0242838	1.81905	0.0911309
ENSMUSG00000043263	Ifi209	3.35278e-06	0.000488309	28.1655	30.1272	3	5.77737	3.01272	0.111666	2.90105	0.105561
ENSMUSG00000029771	Irf5	5.56006e-07	0.000488309	31.8752	12.2326	3	6.28914	1.22326	0.0230377	1.20022	0.0950342
ENSMUSG00000087260	Lamtor5	3.55559e-06	0.000488309	28.044	2.49175	3	8.87126	0.249175	0.00549782	0.243678	0.0948595
ENSMUSG00000028581	Laptm5	2.97966e-06	0.000488309	28.4096	11.8542	3	6.18818	1.18542	0.0175867	1.16784	0.0966179
ENSMUSG00000037331	Larp1	1.61594e-06	0.000488309	29.6742	2.73968	3	9.51042	0.273968	0.00496188	0.269006	0.107862
ENSMUSG00000026822	Lcn2	2.29138e-06	0.000488309	28.9526	11.7196	3	5.38809	1.17196	0.0575055	1.11445	0.119086
ENSMUSG00000112023	Lilr4b	3.99208e-06	0.000488309	27.8044	10.4262	3	7.76286	1.04262	0.0359714	1.00665	0.0849612
ENSMUSG00000045854	Lyrm2	3.77966e-06	0.000488309	27.9176	3.01048	3	7.36957	0.301048	0.0109619	0.290086	0.0851647
ENSMUSG00000036469	March1	2.16538e-06	0.000488309	29.0695	15.7494	3	6.94782	1.57494	0.0272171	1.54772	0.0873321
ENSMUSG00000035621	Midn	4.22429e-06	0.000488309	27.6874	4.18916	3	6.00084	0.418916	0.0173974	0.401519	0.100072
ENSMUSG00000023861	Mpc1	3.50741e-06	0.000488309	28.0722	4.01555	3	11.5528	0.401555	0.000367218	0.401188	0.179563
ENSMUSG00000046805	Mpeg1	1.72721e-06	0.000488309	29.5366	16.1691	3	10.4911	1.61691	0.00321842	1.61369	0.135587
ENSMUSG00000026087	Mrpl30	7.27266e-07	0.000488309	31.3217	4.58831	3	10.275	0.458831	0.00209508	0.456736	0.12855
ENSMUSG00000032459	Mrps22	3.37393e-06	0.000488309	28.1525	2.88547	3	8.58198	0.288547	0.00975414	0.278793	0.0905219
ENSMUSG00000061474	Mrps36	1.03216e-06	0.000488309	30.5995	3.69596	3	8.63844	0.369596	0.00435865	0.365237	0.0912546
ENSMUSG00000079419	Ms4a6c	1.20353e-06	0.000488309	30.2825	16.9513	3	8.62897	1.69513	0.0129308	1.6822	0.0911281
ENSMUSG00000065947	mt-Nd4l	3.79146e-06	0.000488309	27.9111	8.69594	3	15.2815	0.869594	5.81965e-05	0.869536	0.548326
ENSMUSG00000030681	Mvp	2.35911e-06	0.000488309	28.8924	5.24502	3	9.48639	0.524502	0.00498593	0.519516	0.107308
ENSMUSG00000028116	Myoz2	2.44523e-06	0.000488309	28.8183	4.59104	3	12.7807	0.459104	0.000216346	0.458888	0.255794
ENSMUSG00000015950	Ncf1	3.11672e-06	0.000488309	28.3165	10.3908	3	6.68285	1.03908	0.0281114	1.01097	0.0897555
ENSMUSG00000113902	Ndufb1-ps	1.26476e-06	0.000488309	30.1801	5.07974	3	10.8859	0.507974	0.00166064	0.506314	0.15
ENSMUSG00000025204	Ndufb8	2.26589e-06	0.000488309	28.9757	2.79214	3	10.8951	0.279214	0.000630886	0.278583	0.150359
ENSMUSG00000022354	Ndufb9	3.90844e-06	0.000488309	27.8482	3.65819	3	12.0454	0.365819	0.000389179	0.36543	0.206345
ENSMUSG00000025225	Nfkb2	2.48565e-06	0.000488309	28.7844	5.4824	3	7.95753	0.54824	0.0135538	0.534686	0.0855192
ENSMUSG00000027878	Notch2	3.48947e-06	0.000488309	28.0828	3.20551	3	7.75139	0.320551	0.00592447	0.314627	0.0849419
ENSMUSG00000021242	Npc2	2.9332e-06	0.000488309	28.4421	3.51935	3	10.2077	0.351935	0.00210335	0.349831	0.126472
ENSMUSG00000063550	Nup98	3.02321e-06	0.000488309	28.3795	3.25923	3	7.48477	0.325923	0.0103786	0.315544	0.0849201
ENSMUSG00000043415	Otud1	3.85838e-06	0.000488309	27.8749	4.89326	3	7.77289	0.489326	0.00915281	0.480173	0.0849793
ENSMUSG00000034981	Parm1	1.19081e-06	0.000488309	30.3045	2.6594	3	9.71647	0.26594	0.00259117	0.263348	0.11284
ENSMUSG00000025017	Pik3ap1	3.77747e-06	0.000488309	27.9188	17.4916	3	7.6805	1.74916	0.0241725	1.72499	0.0848563
ENSMUSG00000058818	Pirb	3.60826e-06	0.000488309	28.0136	23.6444	3	7.17704	2.36444	0.0275752	2.33686	0.08592
ENSMUSG00000027499	Pkia	3.03155e-06	0.000488309	28.3739	4.57333	3	8.46979	0.457333	0.00510589	0.452228	0.0892171
ENSMUSG00000029322	Plac8	3.15103e-07	0.000488309	33.045	64.4718	3	7.61243	6.44718	0.052478	6.3947	0.0848284
ENSMUSG00000020120	Plek	2.53332e-06	0.000488309	28.7451	12.5861	3	8.62301	1.25861	0.00821419	1.25039	0.0910491
ENSMUSG00000021948	Prkcd	3.23362e-06	0.000488309	28.2404	4.62328	3	8.37038	0.462328	0.0195081	0.44282	0.0882208
ENSMUSG00000020850	Prpf8	2.08034e-06	0.000488309	29.1523	2.54372	3	9.5776	0.254372	0.00631202	0.24806	0.10944
ENSMUSG00000024393	Prrc2a	2.15256e-06	0.000488309	29.0818	3.04867	3	7.18469	0.304867	0.0160498	0.288817	0.0858821
ENSMUSG00000043162	Pyurf	3.33068e-06	0.000488309	28.1792	2.41245	3	8.79856	0.241245	0.00588108	0.235364	0.0936285
ENSMUSG00000009281	Rarres2	4.25333e-06	0.000488309	27.6732	3.75272	3	10.6563	0.375272	0.00135419	0.373918	0.141361
ENSMUSG00000028229	Rmdn1	1.19458e-06	0.000488309	30.2979	3.54491	3	8.39901	0.354491	0.00736011	0.347131	0.0884929
ENSMUSG00000037805	Rpl10a	4.44072e-06	0.000488309	27.584	3.42188	3	10.5654	0.342188	0.00601594	0.336172	0.138139
ENSMUSG00000074129	Rpl13a	3.49698e-06	0.000488309	28.0784	3.67331	3	12.0775	0.367331	0.000688021	0.366643	0.208258
ENSMUSG00000062328	Rpl17	1.22761e-06	0.000488309	30.2416	3.97692	3	12.4845	0.397692	0.000682288	0.39701	0.234384
ENSMUSG00000028936	Rpl22	3.85032e-06	0.000488309	27.8792	4.47664	3	11.0902	0.447664	0.00147916	0.446185	0.158315
ENSMUSG00000058546	Rpl23a	4.12942e-06	0.000488309	27.7344	3.45912	3	11.9775	0.345912	0.000464964	0.345447	0.202375
ENSMUSG00000098274	Rpl24	2.73278e-06	0.000488309	28.5884	3.6846	3	11.0602	0.36846	0.000803997	0.367656	0.157057
ENSMUSG00000057841	Rpl32	2.12149e-06	0.000488309	29.1118	4.16801	3	12.4696	0.416801	0.000573948	0.416227	0.233357
ENSMUSG00000062006	Rpl34	4.32634e-07	0.000488309	32.3922	5.33939	3	11.9465	0.533939	0.000612603	0.533326	0.200592
ENSMUSG00000081214	Rpl35a-ps2	2.74628e-06	0.000488309	28.5782	4.30757	3	7.8591	0.430757	0.00242501	0.428332	0.0851827
ENSMUSG00000067575	Rpl35a-ps3	2.74628e-06	0.000488309	28.5782	4.30757	3	7.8591	0.430757	0.00242501	0.428332	0.0851827
ENSMUSG00000083424	Rpl35a-ps4	2.74628e-06	0.000488309	28.5782	4.30757	3	7.8591	0.430757	0.00242501	0.428332	0.0851827
ENSMUSG00000094664	Rpl35a-ps6	2.74628e-06	0.000488309	28.5782	4.30757	3	7.8591	0.430757	0.00242501	0.428332	0.0851827
ENSMUSG00000046330	Rpl37a	2.93392e-06	0.000488309	28.4415	3.61435	3	10.8285	0.361435	0.000939679	0.360496	0.147772
ENSMUSG00000047215	Rpl9	1.50582e-06	0.000488309	29.8199	3.48253	3	12.0804	0.348253	0.000443735	0.34781	0.208426
ENSMUSG00000052146	Rps10	2.8423e-06	0.000488309	28.5072	3.06159	3	12.0847	0.306159	0.000864325	0.305295	0.208685
ENSMUSG00000067038	Rps12-ps3	3.29741e-07	0.000488309	32.9515	4.28188	3	12.0525	0.428188	0.000576199	0.427611	0.206766
ENSMUSG00000090862	Rps13	3.74783e-06	0.000488309	27.9351	2.91349	3	11.9167	0.291349	0.00369984	0.287649	0.1989
ENSMUSG00000063457	Rps15	3.96021e-06	0.000488309	27.821	2.62198	3	11.9465	0.262198	0.000497885	0.2617	0.200593
ENSMUSG00000060419	Rps16-ps2	2.92347e-06	0.000488309	28.4489	3.08968	3	10.4116	0.308968	0.00234754	0.30662	0.13293
ENSMUSG00000039001	Rps21	5.63052e-07	0.000488309	31.8493	4.3478	3	11.3704	0.43478	0.000790759	0.433989	0.170767
ENSMUSG00000100755	Rps23-ps1	1.03185e-06	0.000488309	30.6002	3.806	3	11.1237	0.3806	0.00168403	0.378916	0.15974
ENSMUSG00000025290	Rps24	1.36981e-06	0.000488309	30.0154	5.32852	3	13.1698	0.532852	0.000374745	0.532477	0.287361
ENSMUSG00000009927	Rps25	2.53677e-06	0.000488309	28.7423	5.04682	3	12.4814	0.504682	0.000673564	0.504009	0.234168
ENSMUSG00000090733	Rps27	7.64278e-07	0.000488309	31.2194	4.37407	3	12.5194	0.437407	0.00083731	0.43657	0.236796
ENSMUSG00000020460	Rps27a	4.45478e-06	0.000488309	27.5774	4.58069	3	11.7957	0.458069	0.000601962	0.457467	0.192194
ENSMUSG00000036781	Rps27l	4.26927e-06	0.000488309	27.6655	4.66083	3	9.66793	0.466083	0.00316841	0.462914	0.111631
ENSMUSG00000067288	Rps28	2.39666e-06	0.000488309	28.8597	3.06332	3	10.343	0.306332	0.00234152	0.30399	0.130704
ENSMUSG00000030744	Rps3	1.91578e-06	0.000488309	29.3226	4.41698	3	12.4617	0.441698	0.000766625	0.440931	0.232822
ENSMUSG00000028081	Rps3a1	3.47911e-06	0.000488309	28.089	4.32473	3	12.3234	0.432473	0.00042798	0.432045	0.223605
ENSMUSG00000044080	S100a1	2.73267e-06	0.000488309	28.5885	5.20414	3	11.8978	0.520414	0.00047319	0.519941	0.197831
ENSMUSG00000038801	Scgb1c1	3.08006e-06	0.000488309	28.341	5.77154	3	6.87698	0.577154	0.0169445	0.560209	0.0878884
ENSMUSG00000027777	Schip1	3.87129e-06	0.000488309	27.868	3.03577	3	10.253	0.303577	0.00247238	0.301104	0.127865
ENSMUSG00000000278	Scpep1	1.95981e-06	0.000488309	29.2756	4.00035	3	8.37848	0.400035	0.00859223	0.391443	0.0882966
ENSMUSG00000009863	Sdhb	4.53714e-06	0.000488309	27.5395	3.24703	3	12.6591	0.324703	0.000291753	0.324411	0.246745
ENSMUSG00000027808	Serp1	3.1925e-06	0.000488309	28.2669	2.37979	3	9.58214	0.237979	0.00292834	0.23505	0.109548
ENSMUSG00000054520	Sh3bp2	8.65316e-07	0.000488309	30.9633	10.708	3	6.52183	1.0708	0.085548	0.985255	0.0917409
ENSMUSG00000059182	Skap2	6.87305e-07	0.000488309	31.4382	4.85548	3	7.47175	0.485548	0.0247153	0.460833	0.08494
ENSMUSG00000010095	Slc3a2	1.57285e-06	0.000488309	29.73	4.52697	3	7.30261	0.452697	0.0197157	0.432981	0.085378
ENSMUSG00000032398	Snapc5	4.34401e-06	0.000488309	27.6295	3.2207	3	7.77249	0.32207	0.00796611	0.314104	0.0849786
ENSMUSG00000053113	Socs3	1.64484e-06	0.000488309	29.6376	22.7276	3	4.54017	2.27276	0.0190489	2.25371	0.164751
ENSMUSG00000098188	Sowahc	2.78043e-06	0.000488309	28.5527	7.18276	3	6.41777	0.718276	0.0409241	0.677352	0.0931798
ENSMUSG00000009549	Srp14	1.87318e-06	0.000488309	29.369	2.66327	3	9.18518	0.266327	0.00281377	0.263513	0.100808
ENSMUSG00000029911	Ssbp1	3.47117e-06	0.000488309	28.0937	2.73823	3	8.18498	0.273823	0.0104668	0.263357	0.0867355
ENSMUSG00000026021	Sumo1	2.01146e-06	0.000488309	29.2219	2.72119	3	8.79087	0.272119	0.00165346	0.270466	0.0935041
ENSMUSG00000037731	Themis2	1.35044e-06	0.000488309	30.0448	24.0898	3	7.66177	2.40898	0.0191513	2.38983	0.0848433
ENSMUSG00000039016	Timm8b	4.50914e-06	0.000488309	27.5523	5.01491	3	9.64269	0.501491	0.00306129	0.49843	0.111011
ENSMUSG00000030615	Tmem126a	3.64926e-06	0.000488309	27.9902	3.4262	3	9.04234	0.34262	0.00368836	0.338932	0.098001
ENSMUSG00000030614	Tmem126b	5.23353e-07	0.000488309	32	2.97607	3	8.80476	0.297607	0.0046261	0.292981	0.0937297
ENSMUSG00000028998	Tomm7	3.88533e-07	0.000488309	32.6136	4.2063	3	9.69331	0.42063	0.00309565	0.417534	0.11226
ENSMUSG00000028367	Txn1	4.32065e-06	0.000488309	27.6407	3.34776	3	10.1301	0.334776	0.00181276	0.332964	0.124143
ENSMUSG00000071528	Usmg5	4.36451e-06	0.000488309	27.6198	6.87977	3	12.1057	0.687977	0.000580971	0.687396	0.209949
ENSMUSG00000021823	Vcl	4.10108e-06	0.000488309	27.7487	2.12259	3	9.64495	0.212259	0.0114051	0.200854	0.111066
ENSMUSG00000050919	Zfp366	1.19121e-06	0.000488309	30.3038	3.14141	3	7.95714	0.314141	0.00861467	0.305526	0.0855177
ENSMUSG00000025888	Casp1	4.66238e-06	0.000492058	27.4831	19.1278	3	7.38241	1.91278	0.01417	1.89861	0.0851298
ENSMUSG00000053063	Clec12a	4.8154e-06	0.000494658	27.4163	17.4919	3	7.22994	1.74919	0.0419809	1.7072	0.0856693
ENSMUSG00000025366	Esyt1	4.84864e-06	0.000494658	27.402	2.92823	3	8.8014	0.292823	0.00927671	0.283546	0.0936748
ENSMUSG00000090136	Gm10177	4.82852e-06	0.000494658	27.4106	5.2207	3	8.79837	0.52207	0.0031611	0.518909	0.0936254
ENSMUSG00000022564	Grina	4.84229e-06	0.000494658	27.4047	3.13812	3	7.61175	0.313812	0.00568336	0.308129	0.0848284
ENSMUSG00000037563	Rps16	4.80603e-06	0.000494658	27.4203	3.45709	3	10.6523	0.345709	0.00262365	0.343085	0.141217
ENSMUSG00000032381	Ciao2a	4.97733e-06	0.000496411	27.3478	3.24163	3	9.48	0.324163	0.00299005	0.321173	0.107162
ENSMUSG00000064367	mt-Nd5	5.0102e-06	0.000496411	27.3341	7.60366	3	17.2715	0.760366	1.55473e-05	0.760351	0.939815
ENSMUSG00000022820	Ndufb4	5.02801e-06	0.000496411	27.3268	5.72287	3	9.59129	0.572287	0.00479207	0.567495	0.109767
ENSMUSG00000033278	Ptprm	4.90498e-06	0.000496411	27.3781	2.0352	3	8.62815	0.20352	0.010122	0.193398	0.0911172
ENSMUSG00000041959	S100a10	4.99284e-06	0.000496411	27.3413	4.02352	3	9.56578	0.402352	0.00303671	0.399315	0.109159
ENSMUSG00000054091	1810037I17Rik	5.20218e-06	0.000496854	27.2563	2.47167	3	8.85095	0.247167	0.00428691	0.24288	0.0945056
ENSMUSG00000098332	2310009A05Rik	5.39442e-06	0.000496854	27.1811	3.32926	3	8.37539	0.332926	0.0236628	0.309264	0.0882676
ENSMUSG00000021322	Aoah	5.41634e-06	0.000496854	27.1727	20.7548	3	4.36084	2.07548	0.0990367	1.97644	0.178067
ENSMUSG00000021290	Atp5mpl	5.60849e-06	0.000496854	27.1005	5.87256	3	11.978	0.587256	0.000887366	0.586369	0.202405
ENSMUSG00000020326	Ccng1	5.85694e-06	0.000496854	27.0107	3.70487	3	12.5921	0.370487	0.000176695	0.37031	0.241913
ENSMUSG00000021624	Cd180	5.57353e-06	0.000496854	27.1135	24.0162	3	4.54248	2.40162	0.102985	2.29863	0.16459
ENSMUSG00000062691	Cebpzos	5.30734e-06	0.000496854	27.2148	3.37248	3	7.61816	0.337248	0.0115676	0.32568	0.0848287
ENSMUSG00000030772	Dkk3	5.59418e-06	0.000496854	27.1058	3.85194	3	9.33476	0.385194	0.00436405	0.38083	0.103935
ENSMUSG00000093938	Evi2b	5.54592e-06	0.000496854	27.1238	16.1126	3	6.49699	1.61126	0.0569077	1.55435	0.0920829
ENSMUSG00000003316	Glg1	5.74808e-06	0.000496854	27.0496	2.03409	3	8.92432	0.203409	0.00444971	0.198959	0.0958086
ENSMUSG00000069682	Gm10275	5.28998e-06	0.000496854	27.2216	3.9909	3	11.0458	0.39909	0.0008179	0.398272	0.156454
ENSMUSG00000086583	Gm15500	5.81966e-06	0.000496854	27.024	3.40776	3	12.1636	0.340776	0.000379176	0.340397	0.213484
ENSMUSG00000030786	Itgam	5.903e-06	0.000496854	26.9945	19.5065	3	7.91707	1.95065	0.0330192	1.91763	0.0853675
ENSMUSG00000020593	Lpin1	5.23948e-06	0.000496854	27.2415	2.26386	3	8.95622	0.226386	0.00650674	0.219879	0.0963902
ENSMUSG00000020514	Mrpl22	5.75959e-06	0.000496854	27.0455	3.54143	3	6.68048	0.354143	0.0129449	0.341198	0.0897817
ENSMUSG00000054312	Mrps21	5.1725e-06	0.000496854	27.2681	2.91707	3	9.1352	0.291707	0.00436601	0.287341	0.0998063
ENSMUSG00000064345	mt-Nd2	5.62114e-06	0.000496854	27.0959	8.93689	3	17.5628	0.893689	1.16482e-05	0.893677	1.00519
ENSMUSG00000024038	Ndufv3	5.9416e-06	0.000496854	26.981	5.41192	3	11.4935	0.541192	0.00132154	0.53987	0.176642
ENSMUSG00000060739	Nsa2	5.76169e-06	0.000496854	27.0447	2.60289	3	10.1522	0.260289	0.00433805	0.255951	0.1248
ENSMUSG00000032067	Pts	5.61056e-06	0.000496854	27.0998	3.60892	3	7.51282	0.360892	0.00831815	0.352574	0.0848838
ENSMUSG00000017404	Rpl19	5.62623e-06	0.000496854	27.094	2.7977	3	11.9789	0.27977	0.00051596	0.279254	0.202455
ENSMUSG00000057863	Rpl36	5.17577e-06	0.000496854	27.2668	2.7461	3	10.8358	0.27461	0.00106934	0.273541	0.148052
ENSMUSG00000034892	Rps29	5.88983e-06	0.000496854	26.9991	4.11407	3	11.9506	0.411407	0.000613011	0.410794	0.20083
ENSMUSG00000029381	Shroom3	5.91467e-06	0.000496854	26.9904	7.88404	3	7.13456	0.788404	0.0536697	0.734734	0.086141
ENSMUSG00000022180	Slc7a8	5.19592e-06	0.000496854	27.2588	10.2111	3	5.75784	1.02111	0.0770394	0.944074	0.106127
ENSMUSG00000074754	Smim26	5.59061e-06	0.000496854	27.1071	4.97102	3	8.17111	0.497102	0.00877106	0.488331	0.0866429
ENSMUSG00000027800	Tm4sf1	5.73461e-06	0.000496854	27.0545	2.474	3	10.2127	0.2474	0.00499204	0.242408	0.126626
ENSMUSG00000058301	Upf1	5.18622e-06	0.000496854	27.2626	2.25483	3	8.3799	0.225483	0.00556494	0.219918	0.0883099
ENSMUSG00000006715	Gmnn	6.00883e-06	0.000497044	26.9577	4.49353	3	7.80061	0.449353	0.0090623	0.440291	0.0850354
ENSMUSG00000047675	Rps8	5.99186e-06	0.000497044	26.9636	2.69221	3	11.2106	0.269221	0.000880957	0.26834	0.163512
ENSMUSG00000038803	Ost4	6.04296e-06	0.00049718	26.946	2.52063	3	9.90621	0.252063	0.00287701	0.249186	0.1178
ENSMUSG00000031762	Mt2	6.08535e-06	0.00049799	26.9315	11.5023	3	6.92543	1.15023	0.0208147	1.12941	0.0875013
ENSMUSG00000048534	Jaml	6.1753e-06	0.000502663	26.9011	14.8719	3	4.03068	1.48719	0.127597	1.35959	0.206831
ENSMUSG00000006717	Acot13	6.65047e-06	0.000502828	26.7475	6.3185	3	9.96376	0.63185	0.00183649	0.630013	0.119378
ENSMUSG00000007880	Arid1a	6.71658e-06	0.000502828	26.727	3.926	3	8.26923	0.3926	0.00586694	0.386733	0.0873525
ENSMUSG00000000581	C1d	6.39999e-06	0.000502828	26.827	3.54478	3	7.84206	0.354478	0.0193892	0.335089	0.0851357
ENSMUSG00000044881	Coa4	6.65419e-06	0.000502828	26.7463	2.93001	3	7.60817	0.293001	0.0215904	0.271411	0.0848284
ENSMUSG00000023020	Cox14	6.44768e-06	0.000502828	26.8116	2.41436	3	9.47579	0.241436	0.00306886	0.238367	0.107066
ENSMUSG00000024248	Cox7a2l	6.62969e-06	0.000502828	26.754	2.30882	3	11.1338	0.230882	0.000894304	0.229987	0.16017
ENSMUSG00000033044	Dhrs7c	6.36694e-06	0.000502828	26.8378	2.82486	3	9.24243	0.282486	0.00272184	0.279764	0.101982
ENSMUSG00000022338	Eny2	6.22656e-06	0.000502828	26.8839	2.9387	3	8.41328	0.29387	0.00869656	0.285173	0.0886329
ENSMUSG00000081604	Gm11518	6.7159e-06	0.000502828	26.7272	2.1925	3	8.67087	0.21925	0.00706392	0.212186	0.0916995
ENSMUSG00000051495	Irf2bp2	6.69107e-06	0.000502828	26.7349	2.85295	3	8.52359	0.285295	0.00594608	0.279349	0.0898183
ENSMUSG00000024675	Ms4a4c	6.55011e-06	0.000502828	26.779	57.4417	3	6.10286	5.74417	0.143678	5.6005	0.0980916
ENSMUSG00000032508	Myd88	6.58813e-06	0.000502828	26.767	9.58173	3	7.94389	0.958173	0.0124162	0.945757	0.085466
ENSMUSG00000034330	Plcg2	6.44977e-06	0.000502828	26.811	4.90105	3	7.02658	0.490105	0.0175868	0.472519	0.0867836
ENSMUSG00000073640	Rpl27-ps3	6.7159e-06	0.000502828	26.7272	2.1925	3	8.67087	0.21925	0.00706392	0.212186	0.0916995
ENSMUSG00000093674	Rpl41	6.7617e-06	0.000502828	26.7131	4.16281	3	12.3339	0.416281	0.000715716	0.415566	0.224289
ENSMUSG00000078427	Sarnp	6.76878e-06	0.000502828	26.7109	2.54912	3	8.91602	0.254912	0.00416307	0.250749	0.0956587
ENSMUSG00000048546	Tob2	6.49883e-06	0.000502828	26.7953	3.34861	3	7.09913	0.334861	0.0128581	0.322002	0.0863387
ENSMUSG00000083844	Ube2d-ps	6.73723e-06	0.000502828	26.7206	2.3635	3	7.58419	0.23635	0.0114019	0.224948	0.0848325
ENSMUSG00000025894	Aasdhppt	6.96461e-06	0.000503631	26.6518	2.96347	3	8.28746	0.296347	0.00839644	0.287951	0.0874985
ENSMUSG00000038690	Atp5j2	6.99557e-06	0.000503631	26.6426	5.72318	3	12.1979	0.572318	0.000511119	0.571807	0.215609
ENSMUSG00000027133	Nop10	6.83875e-06	0.000503631	26.6896	3.62545	3	8.5221	0.362545	0.00506977	0.357475	0.0898009
ENSMUSG00000015671	Psma2	6.97437e-06	0.000503631	26.6489	2.2123	3	10.2125	0.22123	0.00318769	0.218042	0.12662
ENSMUSG00000061167	Rpl15-ps3	6.99804e-06	0.000503631	26.6419	2.74956	3	10.7994	0.274956	0.00375018	0.271206	0.146661
ENSMUSG00000022110	Sucla2	7.04287e-06	0.000503631	26.6287	2.9323	3	10.1274	0.29323	0.000412447	0.292818	0.124065
ENSMUSG00000046909	Tefm	7.03114e-06	0.000503631	26.6321	2.87711	3	6.98128	0.287711	0.0142808	0.273431	0.0870905
ENSMUSG00000024208	Uqcc2	7.00955e-06	0.000503631	26.6385	4.4296	3	9.65954	0.44296	0.00261512	0.440345	0.111424
ENSMUSG00000038717	Atp5l	7.40789e-06	0.000504932	26.5239	5.64702	3	12.1621	0.564702	0.000679964	0.564022	0.21339
ENSMUSG00000062353	Gm15772	7.4343e-06	0.000504932	26.5166	4.26022	3	11.3594	0.426022	0.000886577	0.425136	0.170252
ENSMUSG00000075706	Gpx4	7.42773e-06	0.000504932	26.5184	3.41009	3	11.9326	0.341009	0.000628579	0.340381	0.1998
ENSMUSG00000033306	Lpp	7.41319e-06	0.000504932	26.5225	2.32741	3	6.97177	0.232741	0.00862361	0.224117	0.0871578
ENSMUSG00000032661	Oas3	7.19109e-06	0.000504932	26.5855	49.0478	3	5.30361	4.90478	0.162331	4.74245	0.12263
ENSMUSG00000027248	Pdia3	7.3178e-06	0.000504932	26.5493	3.60407	3	9.43958	0.360407	0.00241681	0.35799	0.106244
ENSMUSG00000004207	Psap	7.40826e-06	0.000504932	26.5238	3.99882	3	13.1295	0.399882	0.000341584	0.39954	0.283901
ENSMUSG00000041453	Rpl21	7.22319e-06	0.000504932	26.5763	3.92397	3	8.49943	0.392397	0.00239024	0.390007	0.0895427
ENSMUSG00000079641	Rpl39	7.42749e-06	0.000504932	26.5185	5.99511	3	11.0126	0.599511	0.00096564	0.598546	0.155082
ENSMUSG00000041143	Tmco4	7.30715e-06	0.000504932	26.5523	5.26452	3	6.92549	0.526452	0.0387928	0.487659	0.0875008
ENSMUSG00000039981	Zc3h12d	7.45701e-06	0.000504932	26.5102	31.6847	3	4.57858	3.16847	0.248567	2.9199	0.162094
ENSMUSG00000078861	Zfp931	7.33653e-06	0.000504932	26.544	3.97068	3	6.92781	0.397068	0.0171986	0.37987	0.087483
ENSMUSG00000024644	Cndp2	7.6277e-06	0.000507507	26.4633	7.09885	3	7.7376	0.709885	0.00870357	0.701181	0.0849207
ENSMUSG00000031176	Dynlt3	7.611e-06	0.000507507	26.4679	1.96915	3	6.84656	0.196915	0.00432281	0.192592	0.0881467
ENSMUSG00000036850	Mrpl41	7.59432e-06	0.000507507	26.4724	4.0589	3	8.32571	0.40589	0.00441721	0.401472	0.0878197
ENSMUSG00000042063	Zfp386	7.55863e-06	0.000507507	26.4822	3.8669	3	8.69544	0.38669	0.0216314	0.365059	0.0920484
ENSMUSG00000002804	Nudt14	7.83214e-06	0.000510148	26.4085	5.88371	3	9.69958	0.588371	0.00132355	0.587047	0.112417
ENSMUSG00000032673	Prorsd1	7.78269e-06	0.000510148	26.4216	2.60943	3	7.97746	0.260943	0.014565	0.246378	0.0856009
ENSMUSG00000032892	Rangrf	7.75496e-06	0.000510148	26.429	4.64548	3	7.77218	0.464548	0.00785432	0.456694	0.084978
ENSMUSG00000028234	Rps20	7.88538e-06	0.000510148	26.3944	3.23948	3	10.3739	0.323948	0.00324986	0.320698	0.131701
ENSMUSG00000032511	Scn5a	7.83515e-06	0.000510148	26.4077	2.57725	3	9.80408	0.257725	0.00237192	0.255353	0.115084
ENSMUSG00000036309	Skp1a	7.90074e-06	0.000510148	26.3904	2.00579	3	9.18057	0.200579	0.00243358	0.198146	0.100715
ENSMUSG00000032187	Smarca4	7.7548e-06	0.000510148	26.4291	2.26056	3	8.97248	0.226056	0.00507398	0.220982	0.0966898
ENSMUSG00000038722	Bud31	8.14328e-06	0.000519236	26.3277	2.46161	3	8.53493	0.246161	0.00463786	0.241523	0.0899507
ENSMUSG00000078945	Naip2	8.14255e-06	0.000519236	26.3279	7.88119	3	6.05181	0.788119	0.030009	0.75811	0.0990492
ENSMUSG00000027995	Tlr2	8.08949e-06	0.000519236	26.3415	11.7677	3	7.2594	1.17677	0.0206669	1.15611	0.0855437
ENSMUSG00000000386	Mx1	8.26669e-06	0.000524918	26.2965	38.6988	3	5.57316	3.86988	0.166961	3.70292	0.112069
ENSMUSG00000027900	Dram2	8.41854e-06	0.000528755	26.2588	2.03936	3	8.98017	0.203936	0.0045031	0.199433	0.0968322
ENSMUSG00000045128	Rpl18a	8.4078e-06	0.000528755	26.2614	3.10399	3	12.2287	0.310399	0.000864784	0.309535	0.217541
ENSMUSG00000042505	Sdhaf3	8.43079e-06	0.000528755	26.2558	3.83768	3	6.32564	0.383768	0.0135402	0.370228	0.0944936
ENSMUSG00000106918	Mrpl33	8.48511e-06	0.00052999	26.2425	4.83234	3	10.5809	0.483234	0.00222044	0.481013	0.138681
ENSMUSG00000024030	Abcg1	8.52179e-06	0.000530118	26.2335	12.4915	3	4.9339	1.24915	0.0728208	1.17633	0.140492
ENSMUSG00000039763	Dnajc28	8.62878e-06	0.000533168	26.2076	2.71206	3	7.59161	0.271206	0.00735754	0.263848	0.0848305
ENSMUSG00000027961	Lrrc39	8.71019e-06	0.000533168	26.1882	4.04857	3	10.5354	0.404857	0.00182256	0.403034	0.137101
ENSMUSG00000019173	Rab5c	8.65795e-06	0.000533168	26.2006	2.11183	3	8.9921	0.211183	0.00350899	0.207674	0.097054
ENSMUSG00000028599	Tnfrsf1b	8.6793e-06	0.000533168	26.1955	4.60241	3	7.39219	0.460241	0.00983229	0.450408	0.0851045
ENSMUSG00000080917	Gm15925	8.79601e-06	0.000536276	26.1678	38.5026	3	1.88066	3.85026	0.261696	3.58856	0.575001
ENSMUSG00000024397	Aif1	9.21247e-06	0.000536774	26.0719	23.1177	3	7.87828	2.31177	0.0210198	2.29075	0.0852396
ENSMUSG00000022956	Atp5o	9.26822e-06	0.000536774	26.0594	4.39794	3	11.9682	0.439794	0.000268992	0.439525	0.201837
ENSMUSG00000009185	Ccl8	9.36508e-06	0.000536774	26.0378	57.4462	3	9.07267	5.74462	0.00981834	5.7348	0.0985828
ENSMUSG00000073616	Cops9	9.08305e-06	0.000536774	26.1012	4.37808	3	9.38075	0.437808	0.0037001	0.434108	0.104936
ENSMUSG00000015340	Cybb	9.27836e-06	0.000536774	26.0571	15.143	3	6.58036	1.5143	0.0129037	1.50139	0.0909691
ENSMUSG00000019689	Fmc1	9.18454e-06	0.000536774	26.0782	3.53264	3	9.16454	0.353264	0.00395906	0.349305	0.100392
ENSMUSG00000031400	G6pdx	8.92833e-06	0.000536774	26.1369	3.74132	3	5.92962	0.374132	0.0151177	0.359014	0.101629
ENSMUSG00000033880	Lgals3bp	9.12249e-06	0.000536774	26.0923	13.5578	3	7.93865	1.35578	0.0105344	1.34525	0.0854461
ENSMUSG00000045039	Megf8	9.17899e-06	0.000536774	26.0794	2.14059	3	8.36957	0.214059	0.00921572	0.204844	0.0882133
ENSMUSG00000064372	mt-Tp	8.9773e-06	0.000536774	26.1255	7.14866	3	10.8105	0.714866	0.00157355	0.713293	0.147081
ENSMUSG00000027673	Ndufb5	9.20673e-06	0.000536774	26.0732	4.85262	3	11.9354	0.485262	0.00104476	0.484218	0.199962
ENSMUSG00000001289	Pfdn5	9.40574e-06	0.000536774	26.0288	4.05631	3	9.98929	0.405631	0.00381392	0.401817	0.12009
ENSMUSG00000024014	Pim1	9.43554e-06	0.000536774	26.0223	10.0085	3	7.14627	1.00085	0.0159427	0.984906	0.0860784
ENSMUSG00000004266	Ptpn6	9.36973e-06	0.000536774	26.0368	19.2042	3	5.35252	1.92042	0.0528755	1.86755	0.120553
ENSMUSG00000012848	Rps5	9.41168e-06	0.000536774	26.0275	2.93377	3	12.0254	0.293377	0.000420908	0.292956	0.205165
ENSMUSG00000020458	Rtn4	8.99822e-06	0.000536774	26.1207	2.312	3	9.14997	0.2312	0.00590321	0.225297	0.1001
ENSMUSG00000021091	Serpina3n	9.03376e-06	0.000536774	26.1125	10.2009	3	7.66517	1.02009	0.0191259	1.00096	0.0848453
ENSMUSG00000036908	Unc93b1	9.19263e-06	0.000536774	26.0764	7.00541	3	7.6086	0.700541	0.0151263	0.685415	0.0848284
ENSMUSG00000010205	Raver1	9.49951e-06	0.000538411	26.0083	3.73306	3	7.7912	0.373306	0.0222906	0.351015	0.0850153
ENSMUSG00000014313	Cox6c	9.56122e-06	0.000538647	25.9948	5.86104	3	13.5538	0.586104	0.000224478	0.585879	0.322746
ENSMUSG00000022831	Hcls1	9.57408e-06	0.000538647	25.992	13.0926	3	6.83427	1.30926	0.0143577	1.2949	0.0882544
ENSMUSG00000034168	Irf2bpl	9.72179e-06	0.000541041	25.9603	2.25291	3	8.28531	0.225291	0.00726629	0.218025	0.087481
ENSMUSG00000038264	Sema7a	9.72269e-06	0.000541041	25.9601	6.14946	3	7.70597	0.614946	0.00902988	0.605916	0.0848804
ENSMUSG00000051506	Wdfy4	9.69905e-06	0.000541041	25.9651	16.5352	3	6.33152	1.65352	0.0861602	1.56736	0.0944078
ENSMUSG00000076441	Ass1	9.93156e-06	0.000542795	25.916	12.6309	3	4.71147	1.26309	0.0391732	1.22392	0.1534
ENSMUSG00000114608	Gm36161	9.87902e-06	0.000542795	25.927	16.2005	3	7.22256	1.62005	0.0242523	1.5958	0.0857024
ENSMUSG00000073489	Ifi204	9.87604e-06	0.000542795	25.9276	14.8793	3	8.82842	1.48793	0.00749771	1.48043	0.0941221
ENSMUSG00000020477	Mrps24	9.91247e-06	0.000542795	25.92	1.91829	3	8.78777	0.191829	0.00526354	0.186566	0.0934542
ENSMUSG00000070730	Rmdn3	9.83996e-06	0.000542795	25.9352	4.90846	3	5.99469	0.490846	0.0120971	0.478749	0.1002
ENSMUSG00000028295	Smim8	9.98205e-06	0.000543613	25.9055	4.09823	3	8.11042	0.409823	0.00814948	0.401673	0.0862666
ENSMUSG00000039105	Atp6v1g1	1.01647e-05	0.000547525	25.8679	2.01777	3	9.9588	0.201777	0.00218995	0.199587	0.119241
ENSMUSG00000005087	Cd44	1.03061e-05	0.000547525	25.8392	9.41925	3	7.66104	0.941925	0.0115952	0.93033	0.0848429
ENSMUSG00000021905	Dph3	1.03147e-05	0.000547525	25.8375	4.14244	3	8.6128	0.414244	0.00833584	0.405908	0.0909154
ENSMUSG00000030748	Il4ra	1.03288e-05	0.000547525	25.8346	9.54396	3	7.59716	0.954396	0.0227649	0.931631	0.0848295
ENSMUSG00000023074	Mospd1	1.02703e-05	0.000547525	25.8464	2.04311	3	8.43645	0.204311	0.00571577	0.198595	0.0888667
ENSMUSG00000013936	Myl2	1.03401e-05	0.000547525	25.8324	5.95007	3	14.6984	0.595007	7.44745e-05	0.594932	0.458271
ENSMUSG00000045996	Polr2k	1.01352e-05	0.000547525	25.8739	5.81495	3	8.39437	0.581495	0.00941004	0.572085	0.088448
ENSMUSG00000050732	Vamp8	1.01464e-05	0.000547525	25.8716	3.13579	3	9.90138	0.313579	0.00451145	0.309067	0.117669
ENSMUSG00000022370	Mrpl13	1.04136e-05	0.000549517	25.8177	3.23539	3	8.52335	0.323539	0.00387349	0.319665	0.0898155
ENSMUSG00000095362	Gm14325	1.04778e-05	0.000550455	25.8049	4.01866	3	8.90889	0.401866	0.033935	0.367931	0.0955303
ENSMUSG00000049775	Tmsb4x	1.05034e-05	0.000550455	25.7999	5.81399	3	13.538	0.581399	0.000216222	0.581183	0.3212
ENSMUSG00000020022	Ndufa12	1.05401e-05	0.000550494	25.7926	3.60632	3	10.5535	0.360632	0.00263806	0.357994	0.137725
ENSMUSG00000074884	Serf2	1.06822e-05	0.000556018	25.7648	2.04429	3	12.2769	0.204429	0.0018621	0.202567	0.2206
ENSMUSG00000115423	AL731706.1	1.09223e-05	0.000559007	25.7187	5.38388	3	8.46474	0.538388	0.0120365	0.526352	0.089163
ENSMUSG00000067194	Eif1ax	1.08692e-05	0.000559007	25.7288	2.6089	3	9.8589	0.26089	0.0233531	0.237537	0.116528
ENSMUSG00000053453	Thoc7	1.08361e-05	0.000559007	25.7352	2.79533	3	8.56903	0.279533	0.0031369	0.276396	0.0903612
ENSMUSG00000006676	Usp19	1.09168e-05	0.000559007	25.7198	2.42142	3	7.90488	0.242142	0.0122911	0.229851	0.0853255
ENSMUSG00000075054	Yae1d1	1.07778e-05	0.000559007	25.7464	2.54025	3	9.35654	0.254025	0.00562861	0.248396	0.104406
ENSMUSG00000025781	Atp5c1	1.10146e-05	0.000559945	25.7012	4.10256	3	13.1104	0.410256	0.000203945	0.410052	0.282278
ENSMUSG00000026245	Farsb	1.10869e-05	0.000559945	25.6877	2.50822	3	7.66441	0.250822	0.0076515	0.24317	0.0848449
ENSMUSG00000027088	Phospho2	1.10174e-05	0.000559945	25.7007	1.92319	3	7.85884	0.192319	0.0109708	0.181348	0.0851819
ENSMUSG00000040952	Rps19	1.1075e-05	0.000559945	25.6899	3.65523	3	11.6451	0.365523	0.00122686	0.364296	0.18424
ENSMUSG00000074218	Cox7a1	1.13404e-05	0.000561142	25.6408	4.15457	3	12.7962	0.415457	0.000262037	0.415195	0.256979
ENSMUSG00000078919	Dpm1	1.13863e-05	0.000561142	25.6324	2.35198	3	8.382	0.235198	0.011798	0.2234	0.0883298
ENSMUSG00000026986	Hnmt	1.12965e-05	0.000561142	25.6488	4.81799	3	7.17677	0.481799	0.0210341	0.460765	0.0859214
ENSMUSG00000044018	Mrpl50	1.14407e-05	0.000561142	25.6225	3.35348	3	9.1741	0.335348	0.00393544	0.331412	0.100584
ENSMUSG00000037499	Nenf	1.13457e-05	0.000561142	25.6398	2.19835	3	8.88032	0.219835	0.00510807	0.214727	0.0950199
ENSMUSG00000022681	Ntan1	1.12886e-05	0.000561142	25.6503	2.35387	3	8.12889	0.235387	0.0096175	0.225769	0.0863761
ENSMUSG00000038583	Pln	1.11699e-05	0.000561142	25.6722	2.93737	3	14.7497	0.293737	0.000169531	0.293568	0.465569
ENSMUSG00000021807	Rtraf	1.14365e-05	0.000561142	25.6232	2.54718	3	9.43356	0.254718	0.0014561	0.253262	0.106109
ENSMUSG00000044763	Trmt10c	1.14223e-05	0.000561142	25.6258	2.33451	3	7.81737	0.233451	0.00743502	0.226016	0.0850736
ENSMUSG00000057561	Eif1a	1.15753e-05	0.000564831	25.5982	2.80054	3	8.62513	0.280054	0.00536746	0.274686	0.0910771
ENSMUSG00000113061	Gm11361	1.15897e-05	0.000564831	25.5956	3.1321	3	9.92872	0.31321	0.00254656	0.310664	0.118413
ENSMUSG00000045763	Basp1	1.17219e-05	0.000569461	25.5721	9.34735	3	5.4833	0.934735	0.0334291	0.901306	0.115346
ENSMUSG00000069117	Gm10260	1.18073e-05	0.000569991	25.557	4.17556	3	11.3907	0.417556	0.00090919	0.416647	0.171717
ENSMUSG00000033938	Ndufb7	1.17974e-05	0.000569991	25.5588	2.40821	3	13.1658	0.240821	0.00149697	0.239324	0.287015
ENSMUSG00000068240	Gm11808	1.21062e-05	0.000570663	25.5051	2.73897	3	12.4012	0.273897	0.000600918	0.273296	0.228737
ENSMUSG00000078878	Gm14305	1.19977e-05	0.000570663	25.5238	3.63118	3	7.25442	0.363118	0.0374122	0.325706	0.0855643
ENSMUSG00000103476	Gm34302	1.21696e-05	0.000570663	25.4943	9.27805	3	8.35412	0.927805	0.00751173	0.920293	0.0880715
ENSMUSG00000048416	Mlf1	1.20475e-05	0.000570663	25.5152	3.62505	3	10.05	0.362505	0.00149401	0.361011	0.12181
ENSMUSG00000014769	Psmb1	1.20614e-05	0.000570663	25.5128	2.17907	3	10.388	0.217907	0.00124248	0.216665	0.132157
ENSMUSG00000046364	Rpl27a	1.20548e-05	0.000570663	25.514	3.22727	3	9.05354	0.322727	0.00307409	0.319653	0.098215
ENSMUSG00000048163	Selplg	1.21716e-05	0.000570663	25.494	11.9834	3	5.16383	1.19834	0.0271705	1.17117	0.128944
ENSMUSG00000044627	Swi5	1.21941e-05	0.000570663	25.4901	2.13224	3	9.97578	0.213224	0.00433224	0.208892	0.119712
ENSMUSG00000004945	Tmem242	1.18937e-05	0.000570663	25.5419	3.1691	3	9.22326	0.31691	0.00345332	0.313457	0.101585
ENSMUSG00000090137	Uba52	1.1998e-05	0.000570663	25.5238	3.95607	3	9.84297	0.395607	0.00605608	0.389551	0.116106
ENSMUSG00000031239	Itm2a	1.22377e-05	0.000570958	25.4827	7.04977	3	8.59918	0.704977	0.00537194	0.699605	0.0907395
ENSMUSG00000003814	Calr	1.24377e-05	0.000578525	25.4491	2.44593	3	10.6052	0.244593	0.00131275	0.24328	0.139538
ENSMUSG00000025794	Rpl14	1.24998e-05	0.000579652	25.4387	2.57688	3	10.7559	0.257688	0.00168329	0.256005	0.14502
ENSMUSG00000025314	Ptprj	1.25526e-05	0.000580337	25.43	7.21777	3	7.99912	0.721777	0.0114904	0.710286	0.0856948
ENSMUSG00000036995	Asap3	1.26715e-05	0.000582318	25.4104	2.79722	3	6.96921	0.279722	0.0254258	0.254296	0.0871761
ENSMUSG00000004040	Stat3	1.26603e-05	0.000582318	25.4122	6.281	3	7.96911	0.6281	0.00903661	0.619064	0.0855661
ENSMUSG00000000171	Sdhd	1.28006e-05	0.00058474	25.3894	2.97173	3	11.7596	0.297173	0.000577215	0.296595	0.190248
ENSMUSG00000055670	Zzef1	1.27985e-05	0.00058474	25.3897	1.86247	3	7.18746	0.186247	0.0111194	0.175128	0.0858684
ENSMUSG00000024942	Capn1	1.28796e-05	0.000585987	25.3766	3.25948	3	7.15625	0.325948	0.0158441	0.310104	0.086026
ENSMUSG00000035297	Cops4	1.29045e-05	0.000585987	25.3726	2.00199	3	8.47477	0.200199	0.00446719	0.195732	0.0892709
ENSMUSG00000026096	Osgepl1	1.29752e-05	0.000586128	25.3612	4.09298	3	9.08706	0.409298	0.00348264	0.405816	0.0988614
ENSMUSG00000070327	Rnf213	1.29842e-05	0.000586128	25.3598	20.2005	3	11.8578	2.02005	0.00562585	2.01442	0.195601
ENSMUSG00000049517	Rps23	1.30605e-05	0.000587839	25.3476	3.88674	3	9.73674	0.388674	0.00260966	0.386065	0.113353
ENSMUSG00000006057	Atp5g1	1.33146e-05	0.000593262	25.3076	4.59789	3	14.6624	0.459789	0.000685147	0.459104	0.453227
ENSMUSG00000006731	B4galnt1	1.38402e-05	0.000593262	25.2272	14.3512	3	5.32252	1.43512	0.0597524	1.37536	0.121818
ENSMUSG00000034266	Batf	1.40339e-05	0.000593262	25.1984	12.1048	3	4.59829	1.21048	0.108473	1.10201	0.160756
ENSMUSG00000030613	Ccdc90b	1.36847e-05	0.000593262	25.2507	2.73776	3	8.67748	0.273776	0.00601717	0.267759	0.0917923
ENSMUSG00000024646	Cyb5a	1.37059e-05	0.000593262	25.2475	2.16707	3	9.72439	0.216707	0.00194988	0.214757	0.11304
ENSMUSG00000078771	Evi2a	1.35256e-05	0.000593262	25.275	10.8103	3	6.04883	1.08103	0.0246796	1.05635	0.099107
ENSMUSG00000020949	Fkbp3	1.33275e-05	0.000593262	25.3056	5.08469	3	10.5185	0.508469	0.0019099	0.506559	0.136521
ENSMUSG00000015312	Gadd45b	1.36506e-05	0.000593262	25.2559	9.38001	3	4.77493	0.938001	0.0702854	0.867716	0.149514
ENSMUSG00000083061	Gm12191	1.37942e-05	0.000593262	25.2341	3.90573	3	10.3874	0.390573	0.0384967	0.352076	0.132138
ENSMUSG00000000628	Hk2	1.39331e-05	0.000593262	25.2133	1.8558	3	8.57878	0.18558	0.005599	0.179981	0.0904819
ENSMUSG00000025260	Hsd17b10	1.39798e-05	0.000593262	25.2064	4.18232	3	9.99446	0.418232	0.00208702	0.416145	0.120235
ENSMUSG00000028383	Hsdl2	1.3553e-05	0.000593262	25.2708	2.93531	3	10.5519	0.293531	0.00130533	0.292226	0.137672
ENSMUSG00000025597	Klhl4	1.36364e-05	0.000593262	25.258	6.17262	3	7.22003	0.617262	0.0120237	0.605238	0.0857139
ENSMUSG00000024902	Mrpl11	1.38551e-05	0.000593262	25.225	2.25816	3	8.10002	0.225816	0.00870172	0.217115	0.0862067
ENSMUSG00000083380	Ndufb4c	1.32474e-05	0.000593262	25.3181	5.89578	3	10.5497	0.589578	0.00138295	0.588195	0.137594
ENSMUSG00000019832	Rab32	1.37077e-05	0.000593262	25.2472	12.2741	3	6.02688	1.22741	0.0402171	1.18719	0.0995406
ENSMUSG00000105388	Rpl36a-ps2	1.37789e-05	0.000593262	25.2365	4.07669	3	8.69487	0.407669	0.0246356	0.383033	0.0920401
ENSMUSG00000024608	Rps14	1.40278e-05	0.000593262	25.1993	4.31733	3	11.9907	0.431733	0.00087414	0.430859	0.203139
ENSMUSG00000035673	Sbno2	1.37124e-05	0.000593262	25.2465	11.5657	3	7.68507	1.15657	0.0137326	1.14284	0.08486
ENSMUSG00000064179	Tnnt1	1.3955e-05	0.000593262	25.2101	4.58682	3	6.51756	0.458682	0.0332492	0.425433	0.0917995
ENSMUSG00000022111	Uchl3	1.38621e-05	0.000593262	25.224	3.25779	3	7.99621	0.325779	0.00827236	0.317507	0.0856819
ENSMUSG00000002395	Use1	1.33568e-05	0.000593262	25.301	3.44081	3	9.5457	0.344081	0.00325066	0.34083	0.108686
ENSMUSG00000032089	Il10ra	1.41223e-05	0.000593719	25.1853	9.77142	3	7.87455	0.977142	0.0139515	0.963191	0.0852282
ENSMUSG00000021133	Susd6	1.40865e-05	0.000593719	25.1906	2.02247	3	8.98266	0.202247	0.00334708	0.1989	0.0968784
ENSMUSG00000044792	Isca1	1.41734e-05	0.000594234	25.1778	2.46862	3	11.0563	0.246862	0.00103642	0.245826	0.156892
ENSMUSG00000090553	Snrpe	1.42144e-05	0.000594325	25.1718	4.79701	3	8.73024	0.479701	0.00645372	0.473247	0.0925605
ENSMUSG00000078941	Ak6	1.43333e-05	0.000595221	25.1545	2.34101	3	9.04889	0.234101	0.00414415	0.229957	0.098126
ENSMUSG00000020309	Chac2	1.44305e-05	0.000595221	25.1405	2.58612	3	7.09521	0.258612	0.0168539	0.241758	0.0863613
ENSMUSG00000068523	Gng5	1.44087e-05	0.000595221	25.1436	1.90889	3	10.1047	0.190889	0.00184177	0.189047	0.123396
ENSMUSG00000029486	Mrpl1	1.44692e-05	0.000595221	25.1349	2.53843	3	9.04193	0.253843	0.0129946	0.240849	0.0979932
ENSMUSG00000057388	Mrpl18	1.43933e-05	0.000595221	25.1459	2.48209	3	7.75128	0.248209	0.00301458	0.245194	0.0849417
ENSMUSG00000115338	Pnp	1.42867e-05	0.000595221	25.1613	4.62647	3	8.26278	0.462647	0.0105675	0.452079	0.0873019
ENSMUSG00000059089	Fcgr4	1.46847e-05	0.000595744	25.1042	68.1386	3	7.79322	6.81386	0.0462581	6.7676	0.0850195
ENSMUSG00000022584	Ly6c2	1.47014e-05	0.000595744	25.1019	8.5427	3	8.5255	0.85427	0.0133328	0.840937	0.0898404
ENSMUSG00000029128	Rab28	1.45279e-05	0.000595744	25.1265	1.9171	3	9.70862	0.19171	0.0035964	0.188114	0.112643
ENSMUSG00000035296	Sgcg	1.47155e-05	0.000595744	25.0999	2.32572	3	9.58924	0.232572	0.00301539	0.229557	0.109718
ENSMUSG00000000204	Slfn4	1.47128e-05	0.000595744	25.1003	20.4217	3	6.32577	2.04217	0.0785248	1.96364	0.0944917
ENSMUSG00000014504	Srp19	1.4633e-05	0.000595744	25.1116	1.8172	3	8.30916	0.18172	0.00689798	0.174822	0.0876782
ENSMUSG00000046516	Cox17	1.47797e-05	0.000596765	25.0908	3.91868	3	10.0702	0.391868	0.00251666	0.389352	0.122391
ENSMUSG00000022312	Eif3h	1.48357e-05	0.000597449	25.083	1.79436	3	9.40252	0.179436	0.000865924	0.17857	0.105416
ENSMUSG00000057191	AB124611	1.49747e-05	0.000601008	25.0636	17.3078	3	6.52131	1.73078	0.0410525	1.68973	0.091748
ENSMUSG00000027314	Dll4	1.51353e-05	0.000601008	25.0415	2.12466	3	7.17068	0.212466	0.0137392	0.198727	0.085952
ENSMUSG00000059498	Fcgr3	1.51929e-05	0.000601008	25.0336	7.81885	3	9.29809	0.781885	0.00345856	0.778426	0.10315
ENSMUSG00000042670	Immp1l	1.53168e-05	0.000601008	25.0167	5.56088	3	9.58964	0.556088	0.00294413	0.553144	0.109728
ENSMUSG00000074622	Mafb	1.51615e-05	0.000601008	25.0379	5.11766	3	7.53299	0.511766	0.0124844	0.499281	0.0848633
ENSMUSG00000026688	Mgst3	1.51932e-05	0.000601008	25.0335	3.57747	3	10.5593	0.357747	0.00172102	0.356026	0.137928
ENSMUSG00000064351	mt-Co1	1.52647e-05	0.000601008	25.0238	6.65985	3	19.8489	0.665985	3.74493e-06	0.665981	1.62269
ENSMUSG00000039621	Prex1	1.53083e-05	0.000601008	25.0179	6.32924	3	6.10262	0.632924	0.026144	0.60678	0.0980961
ENSMUSG00000012405	Rpl15	1.51971e-05	0.000601008	25.033	2.77868	3	10.2738	0.277868	0.00625386	0.271614	0.128511
ENSMUSG00000059534	Uqcr10	1.52169e-05	0.000601008	25.0303	4.34382	3	11.3622	0.434382	0.00108364	0.433298	0.170383
ENSMUSG00000043716	Rpl7	1.54293e-05	0.000603873	25.0015	3.69124	3	12.595	0.369124	0.000403684	0.368721	0.242123
ENSMUSG00000058927	Gm10053	1.56648e-05	0.000610563	24.97	5.54776	3	12.7307	0.554776	0.000511909	0.554264	0.252032
ENSMUSG00000030341	Tnfrsf1a	1.568e-05	0.000610563	24.968	2.5516	3	7.23894	0.25516	0.00805318	0.247107	0.0856299
ENSMUSG00000022586	Ly6i	1.57244e-05	0.000610737	24.9622	56.2524	3	3.77199	5.62524	0.346541	5.2787	0.233679
ENSMUSG00000066149	Cdc26	1.5944e-05	0.000611156	24.9333	1.9913	3	9.2365	0.19913	0.010603	0.188527	0.101859
ENSMUSG00000017778	Cox7c	1.61971e-05	0.000611156	24.9006	6.00384	3	12.2351	0.600384	0.000376897	0.600007	0.217941
ENSMUSG00000024965	Fermt3	1.6388e-05	0.000611156	24.8763	11.5269	3	7.47746	1.15269	0.0231265	1.12956	0.084931
ENSMUSG00000112327	Gm36827	1.59083e-05	0.000611156	24.938	6.24245	3	7.95252	0.624245	0.0100651	0.61418	0.0854994
ENSMUSG00000019188	H13	1.63657e-05	0.000611156	24.8791	2.00939	3	8.07204	0.200939	0.00745208	0.193487	0.0860524
ENSMUSG00000031839	Hsbp1	1.6454e-05	0.000611156	24.8679	1.6638	3	9.78696	0.16638	0.0030337	0.163347	0.11464
ENSMUSG00000064357	mt-Atp6	1.60062e-05	0.000611156	24.9253	8.87408	3	18.2337	0.887408	6.0639e-06	0.887402	1.16697
ENSMUSG00000028648	Ndufs5	1.63607e-05	0.000611156	24.8797	3.17958	3	10.5288	0.317958	0.00188078	0.316077	0.136874
ENSMUSG00000066043	Phactr4	1.62345e-05	0.000611156	24.8958	3.86714	3	6.87825	0.386714	0.0238348	0.362879	0.0878778
ENSMUSG00000039262	Prrc2b	1.58422e-05	0.000611156	24.9467	3.25851	3	6.35415	0.325851	0.0154441	0.310407	0.0940804
ENSMUSG00000063316	Rpl27	1.63554e-05	0.000611156	24.8804	3.69802	3	9.91628	0.369802	0.00424549	0.365557	0.118073
ENSMUSG00000007892	Rplp1	1.61095e-05	0.000611156	24.9119	2.70428	3	12.5127	0.270428	0.00028883	0.270139	0.236331
ENSMUSG00000062611	Rps3a2	1.64354e-05	0.000611156	24.8703	3.94642	3	10.5576	0.394642	0.00239009	0.392252	0.137868
ENSMUSG00000023045	Soat2	1.59011e-05	0.000611156	24.9389	55.5812	3	2.11737	5.55812	0.261953	5.29617	0.513895
ENSMUSG00000026511	Srp9	1.63925e-05	0.000611156	24.8757	2.71438	3	9.26538	0.271438	0.00359653	0.267842	0.10246
ENSMUSG00000031639	Tlr3	1.63488e-05	0.000611156	24.8813	6.43141	3	5.49781	0.643141	0.02613	0.617011	0.1148
ENSMUSG00000019850	Tnfaip3	1.60383e-05	0.000611156	24.9211	16.573	3	6.43483	1.6573	0.0680808	1.58922	0.0929419
ENSMUSG00000039501	Znfx1	1.6007e-05	0.000611156	24.9251	9.83245	3	8.92639	0.983245	0.0128275	0.970417	0.0958462
ENSMUSG00000050608	Minos1	1.65792e-05	0.000614313	24.8522	3.57199	3	10.1007	0.357199	0.00255942	0.354639	0.123279
ENSMUSG00000000740	Rpl13	1.6643e-05	0.000615187	24.8442	2.56902	3	11.7762	0.256902	0.00226772	0.254634	0.191143
ENSMUSG00000024997	Prdx3	1.66952e-05	0.000615629	24.8377	3.74844	3	11.0815	0.374844	0.00117859	0.373665	0.157951
ENSMUSG00000028961	Pgd	1.6755e-05	0.00061635	24.8303	2.00884	3	6.84776	0.200884	0.0072159	0.193668	0.0881362
ENSMUSG00000075279	Mrpl23-ps1	1.68033e-05	0.000616643	24.8243	2.19925	3	8.47867	0.219925	0.00733982	0.212585	0.0893133
ENSMUSG00000031626	Sorbs2	1.68706e-05	0.000617634	24.816	1.87111	3	10.0279	0.187111	0.00637889	0.180732	0.121179
ENSMUSG00000043323	Fbrsl1	1.69675e-05	0.000618222	24.8041	3.30986	3	7.62931	0.330986	0.0229413	0.308045	0.0848304
ENSMUSG00000041164	Zmiz2	1.69298e-05	0.000618222	24.8087	1.79907	3	8.56394	0.179907	0.00528045	0.174627	0.0902986
ENSMUSG00000063694	Cycs	1.72298e-05	0.000621858	24.7722	5.06789	3	11.153	0.506789	0.00095514	0.505834	0.161
ENSMUSG00000021951	Eef1akmt1	1.71443e-05	0.000621858	24.7826	2.99194	3	7.38069	0.299194	0.0125844	0.286609	0.0851343
ENSMUSG00000004707	Ly9	1.72102e-05	0.000621858	24.7746	15.1687	3	5.65832	1.51687	0.0601762	1.45669	0.109195
ENSMUSG00000049038	Mterf2	1.71491e-05	0.000621858	24.782	4.93661	3	5.90288	0.493661	0.0210178	0.472643	0.102257
ENSMUSG00000025165	Sectm1a	1.73713e-05	0.000625489	24.7552	67.33	3	3.50827	6.733	0.375552	6.35745	0.265023
ENSMUSG00000029469	Ift81	1.75119e-05	0.000629072	24.7385	6.002	3	9.37485	0.6002	0.00228851	0.597912	0.104806
ENSMUSG00000032280	Tle3	1.75611e-05	0.000629361	24.7326	3.46114	3	7.3397	0.346114	0.0402808	0.305833	0.0852534
ENSMUSG00000004610	Etfb	1.80634e-05	0.000639077	24.674	1.8282	3	10.9316	0.18282	0.00104949	0.181771	0.151806
ENSMUSG00000041361	Myzap	1.79753e-05	0.000639077	24.6842	2.44988	3	10.5197	0.244988	0.000939075	0.244049	0.136561
ENSMUSG00000014294	Ndufa2	1.80827e-05	0.000639077	24.6718	4.96129	3	11.1752	0.496129	0.00103392	0.495095	0.161961
ENSMUSG00000059291	Rpl11	1.79592e-05	0.000639077	24.6861	3.85207	3	11.4009	0.385207	0.00201965	0.383187	0.172197
ENSMUSG00000062997	Rpl35	1.80081e-05	0.000639077	24.6804	5.06852	3	10.5753	0.506852	0.00277797	0.504074	0.138487
ENSMUSG00000063882	Uqcrh	1.80027e-05	0.000639077	24.681	6.16579	3	12.4781	0.616579	0.000373416	0.616205	0.23394
ENSMUSG00000005362	Crbn	1.8168e-05	0.000639139	24.662	1.74365	3	8.89086	0.174365	0.00661132	0.167754	0.0952074
ENSMUSG00000003233	Dvl3	1.81501e-05	0.000639139	24.6641	2.21751	3	7.4228	0.221751	0.0103269	0.211424	0.0850325
ENSMUSG00000051853	Arf3	1.82738e-05	0.000641386	24.65	3.10429	3	5.42956	0.310429	0.00763436	0.302795	0.117423
ENSMUSG00000030579	Tyrobp	1.85665e-05	0.000650168	24.6169	9.57858	3	9.06043	0.957858	0.00475661	0.953102	0.0983471
ENSMUSG00000062352	Itgb1bp1	1.86446e-05	0.000651412	24.6082	3.36232	3	8.26641	0.336232	0.0109756	0.325256	0.0873303
ENSMUSG00000042462	Dctpp1	1.87102e-05	0.000652216	24.6009	2.42956	3	7.42166	0.242956	0.0100487	0.232907	0.085035
ENSMUSG00000040659	Efhd2	1.88069e-05	0.000652611	24.5902	8.65863	3	9.28185	0.865863	0.00401502	0.861848	0.102806
ENSMUSG00000030417	Pdcd5	1.87684e-05	0.000652611	24.5945	4.32872	3	8.93651	0.432872	0.0065654	0.426307	0.0960299
ENSMUSG00000055839	Elob	1.89466e-05	0.000654075	24.5748	2.36335	3	9.66449	0.236335	0.00345706	0.232878	0.111546
ENSMUSG00000026535	Ifi202b	1.89773e-05	0.000654075	24.5715	17.5872	3	8.81392	1.75872	0.00996868	1.74875	0.0938803
ENSMUSG00000057322	Rpl38	1.89009e-05	0.000654075	24.5798	4.55187	3	10.7489	0.455187	0.00120046	0.453987	0.144757
ENSMUSG00000068663	Clec16a	1.91053e-05	0.000656417	24.5575	1.89441	3	7.71592	0.189441	0.0111009	0.17834	0.0848918
ENSMUSG00000029198	Grpel1	1.9131e-05	0.000656417	24.5547	2.12993	3	9.90183	0.212993	0.00190334	0.21109	0.117681
ENSMUSG00000029860	Zyx	1.91867e-05	0.000656854	24.5487	3.08274	3	7.3291	0.308274	0.0132742	0.295	0.0852873
ENSMUSG00000026495	Efcab2	1.94157e-05	0.000663212	24.524	4.56671	3	7.99567	0.456671	0.00647072	0.450201	0.0856795
ENSMUSG00000028656	Cap1	1.95257e-05	0.000663458	24.5122	3.7641	3	7.95963	0.37641	0.00312268	0.373287	0.0855276
ENSMUSG00000018920	Cxcl16	1.95311e-05	0.000663458	24.5117	8.69881	3	8.77238	0.869881	0.00818487	0.861696	0.0932094
ENSMUSG00000005534	Insr	1.9553e-05	0.000663458	24.5093	2.19281	3	7.38949	0.219281	0.0100524	0.209229	0.0851113
ENSMUSG00000051391	Ywhag	1.9864e-05	0.000672519	24.4765	1.9122	3	9.22963	0.19122	0.00248449	0.188736	0.101717
ENSMUSG00000010601	Apol7a	2.01324e-05	0.000676646	24.4486	25.7795	3	3.48675	2.57795	0.290589	2.28737	0.267757
ENSMUSG00000025466	Fuom	2.02512e-05	0.000676646	24.4364	3.07196	3	7.32039	0.307196	0.0107558	0.29644	0.0853163
ENSMUSG00000028064	Sema4a	2.02333e-05	0.000676646	24.4383	11.8912	3	5.54318	1.18912	0.0534103	1.13571	0.113135
ENSMUSG00000057278	Snrpg	2.01044e-05	0.000676646	24.4515	2.8464	3	8.21642	0.28464	0.0191819	0.265459	0.0869548
ENSMUSG00000058126	Tpm3-rs7	2.01866e-05	0.000676646	24.4431	5.78926	3	9.89195	0.578926	0.00346578	0.57546	0.117414
ENSMUSG00000069792	Wfdc17	2.01447e-05	0.000676646	24.4474	12.0148	3	8.32363	1.20148	0.0105071	1.19098	0.0878017
ENSMUSG00000037012	Hk1	2.03094e-05	0.000677112	24.4304	1.63002	3	7.33485	0.163002	0.0059318	0.15707	0.0852687
ENSMUSG00000031533	Mrps31	2.04092e-05	0.00067896	24.4203	3.29356	3	8.65215	0.329356	0.00620542	0.323151	0.0914405
ENSMUSG00000064363	mt-Nd4	2.07284e-05	0.000688085	24.388	9.37121	3	18.2606	0.937121	8.91333e-06	0.937112	1.1738
ENSMUSG00000021898	Asb14	2.11558e-05	0.000688245	24.3456	2.0702	3	9.53764	0.20702	0.00716187	0.199858	0.108496
ENSMUSG00000034663	Bmp2k	2.09826e-05	0.000688245	24.3626	3.65965	3	7.32367	0.365965	0.0203134	0.345652	0.0853053
ENSMUSG00000034203	Chchd4	2.14528e-05	0.000688245	24.3166	2.54938	3	7.57048	0.254938	0.00966811	0.24527	0.0848378
ENSMUSG00000019866	Crybg1	2.11757e-05	0.000688245	24.3436	10.3478	3	7.29932	1.03478	0.0234471	1.01134	0.0853899
ENSMUSG00000068699	Flnc	2.08719e-05	0.000688245	24.3737	3.86114	3	10.4917	0.386114	0.00403144	0.382082	0.135608
ENSMUSG00000031198	Fundc2	2.12798e-05	0.000688245	24.3334	2.99374	3	7.08719	0.299374	0.00153627	0.297838	0.0864082
ENSMUSG00000024677	Ms4a6b	2.1443e-05	0.000688245	24.3175	17.2925	3	8.59531	1.72925	0.0365677	1.69268	0.0906902
ENSMUSG00000064356	mt-Atp8	2.09391e-05	0.000688245	24.367	8.70127	3	15.2006	0.870127	6.02584e-05	0.870067	0.534849
ENSMUSG00000046916	Myct1	2.1147e-05	0.000688245	24.3464	2.2116	3	7.74544	0.22116	0.0107959	0.210364	0.0849325
ENSMUSG00000022565	Plec	2.12633e-05	0.000688245	24.335	3.78915	3	10.8131	0.378915	0.0306329	0.348282	0.147179
ENSMUSG00000036606	Plxnb2	2.10955e-05	0.000688245	24.3515	3.32939	3	6.90552	0.332939	0.00792017	0.325019	0.0876568
ENSMUSG00000029614	Rpl6	2.08651e-05	0.000688245	24.3743	2.20231	3	10.8018	0.220231	0.00052868	0.219703	0.146752
ENSMUSG00000032518	Rpsa	2.13656e-05	0.000688245	24.325	2.78443	3	12.4278	0.278443	0.000554781	0.277888	0.230522
ENSMUSG00000091537	Tma7	2.13335e-05	0.000688245	24.3282	2.48181	3	8.09151	0.248181	0.00997414	0.238207	0.0861588
ENSMUSG00000050148	Ubqln2	2.08019e-05	0.000688245	24.3806	2.79525	3	7.59022	0.279525	0.0120357	0.267489	0.0848309
ENSMUSG00000029462	Vps29	2.12908e-05	0.000688245	24.3323	2.17425	3	8.45415	0.217425	0.00673734	0.210687	0.0890506
ENSMUSG00000001419	Mef2d	2.15933e-05	0.00068986	24.303	1.53611	3	8.39691	0.153611	0.00733962	0.146271	0.0884725
ENSMUSG00000049625	Tifab	2.15575e-05	0.00068986	24.3064	9.95382	3	7.18859	0.995382	0.0237425	0.97164	0.0858629
ENSMUSG00000021660	Btf3	2.17851e-05	0.000690223	24.2846	2.22901	3	10.8239	0.222901	0.00134034	0.221561	0.147595
ENSMUSG00000024164	C3	2.17624e-05	0.000690223	24.2868	13.355	3	9.31072	1.3355	0.00202842	1.33347	0.103419
ENSMUSG00000028156	Eif4e	2.17687e-05	0.000690223	24.2862	3.61689	3	10.1388	0.361689	0.00917248	0.352517	0.124402
ENSMUSG00000032501	Trib1	2.17271e-05	0.000690223	24.2902	3.06431	3	7.01588	0.306431	0.0193173	0.287114	0.0868541
ENSMUSG00000056888	Glipr1	2.19067e-05	0.000691214	24.273	14.1871	3	4.91196	1.41871	0.0457	1.37301	0.141679
ENSMUSG00000027227	Sord	2.19043e-05	0.000691214	24.2733	1.51399	3	9.52159	0.151399	0.00247236	0.148926	0.108122
ENSMUSG00000063787	Chchd1	2.20233e-05	0.000692269	24.262	4.9753	3	9.38111	0.49753	0.00206684	0.495463	0.104944
ENSMUSG00000071342	Lsmem1	2.20306e-05	0.000692269	24.2613	2.05697	3	8.05202	0.205697	0.012069	0.193628	0.0859479
ENSMUSG00000029915	Clec5a	2.20917e-05	0.000692766	24.2555	10.6108	3	6.13752	1.06108	0.0468895	1.01419	0.0974755
ENSMUSG00000000031	H19	2.21595e-05	0.000693469	24.2492	14.6794	3	7.06659	1.46794	0.0187577	1.44918	0.0865314
ENSMUSG00000014498	Ankrd52	2.22223e-05	0.000693689	24.2433	1.70885	3	7.7334	0.170885	0.00973831	0.161146	0.0849147
ENSMUSG00000024346	Pfdn1	2.22572e-05	0.000693689	24.24	3.16295	3	9.21235	0.316295	0.0052363	0.311059	0.101361
ENSMUSG00000068391	Chrac1	2.24366e-05	0.000695035	24.2233	1.80216	3	8.26914	0.180216	0.00660261	0.173614	0.0873517
ENSMUSG00000048612	Myof	2.24313e-05	0.000695035	24.2238	3.6129	3	7.7135	0.36129	0.0483979	0.312892	0.084889
ENSMUSG00000040026	Saa3	2.23992e-05	0.000695035	24.2268	98.8528	3	6.43091	9.88528	0.131759	9.75352	0.0929965
ENSMUSG00000041926	Rnpep	2.25174e-05	0.00069613	24.2159	2.42071	3	6.62207	0.242071	0.0148986	0.227172	0.0904547
ENSMUSG00000102037	Bcl2a1a	2.26589e-05	0.000697684	24.2028	33.0218	3	4.89293	3.30218	0.178532	3.12365	0.142723
ENSMUSG00000037202	Prf1	2.26171e-05	0.000697684	24.2067	70.7408	3	4.54344	7.07408	0.348582	6.7255	0.164522
ENSMUSG00000082519	Vamp7-ps	2.2759e-05	0.00069936	24.1937	4.19908	3	6.19451	0.419908	0.0368858	0.383022	0.0965141
ENSMUSG00000025583	Rptor	2.2811e-05	0.000699552	24.1889	2.2577	3	6.81872	0.22577	0.0188998	0.20687	0.0883937
ENSMUSG00000037058	Paip2	2.29398e-05	0.000702095	24.1772	1.68756	3	9.97734	0.168756	0.00232941	0.166426	0.119756
ENSMUSG00000031444	F10	2.30493e-05	0.000704038	24.1673	25.5317	3	3.49801	2.55317	0.409903	2.14327	0.266324
ENSMUSG00000002768	Mea1	2.31206e-05	0.000704809	24.1609	2.09117	3	7.85393	0.209117	0.00788325	0.201234	0.0851681
ENSMUSG00000063179	Pstk	2.31717e-05	0.000704963	24.1563	2.36715	3	7.374	0.236715	0.0138048	0.22291	0.0851524
ENSMUSG00000060126	Tpt1	2.33611e-05	0.000709316	24.1394	2.41558	3	13.6896	0.241558	0.00034406	0.241214	0.336364
ENSMUSG00000055805	Fmnl1	2.37765e-05	0.000719075	24.1027	4.38928	3	8.07747	0.438928	0.0282249	0.410703	0.0860816
ENSMUSG00000036199	Ndufa13	2.37695e-05	0.000719075	24.1033	3.89873	3	11.099	0.389873	0.000768904	0.389104	0.158689
ENSMUSG00000090066	1110002E22Rik	2.40199e-05	0.000725003	24.0815	1.7018	3	8.70134	0.17018	0.00712941	0.163051	0.0921337
ENSMUSG00000048521	Cxcr6	2.41467e-05	0.000725966	24.0706	20.499	3	5.36855	2.0499	0.0733345	1.97656	0.119887
ENSMUSG00000062960	Kdr	2.41013e-05	0.000725966	24.0745	1.72282	3	10.0064	0.172282	0.00156237	0.170719	0.120571
ENSMUSG00000020964	Sel1l	2.4229e-05	0.000727013	24.0635	2.65743	3	7.36042	0.265743	0.0134821	0.252261	0.0851907
ENSMUSG00000026500	Cox20	2.43101e-05	0.000728018	24.0565	5.32253	3	8.99301	0.532253	0.00586978	0.526384	0.097071
ENSMUSG00000034566	Atp5h	2.43974e-05	0.000729206	24.0491	4.79872	3	12.73	0.479872	0.000383345	0.479489	0.25198
ENSMUSG00000054428	Atpif1	2.45052e-05	0.000729617	24.0399	5.21468	3	10.0207	0.521468	0.00191635	0.519551	0.120976
ENSMUSG00000053931	Cnn3	2.45065e-05	0.000729617	24.0398	1.87039	3	8.45408	0.187039	0.00304921	0.18399	0.0890499
ENSMUSG00000060923	Acyp2	2.46654e-05	0.000729673	24.0264	5.67832	3	9.82778	0.567832	0.00222508	0.565607	0.115705
ENSMUSG00000096255	Dynlt1b	2.46826e-05	0.000729673	24.0249	2.40565	3	9.2652	0.240565	0.00490916	0.235656	0.102456
ENSMUSG00000078899	Gm4631	2.46442e-05	0.000729673	24.0282	2.00757	3	8.65978	0.200757	0.00336724	0.19739	0.0915453
ENSMUSG00000073982	Rhog	2.46991e-05	0.000729673	24.0235	3.36553	3	7.96605	0.336553	0.0108304	0.325722	0.0855535
ENSMUSG00000079658	Eloc	2.47473e-05	0.000729687	24.0195	3.83253	3	8.92715	0.383253	0.00837635	0.374877	0.0958599
ENSMUSG00000026177	Slc11a1	2.48033e-05	0.000729933	24.0148	15.7537	3	5.67746	1.57537	0.0790379	1.49633	0.108581
ENSMUSG00000020664	Dld	2.49091e-05	0.000731638	24.0059	3.27078	3	10.2839	0.327078	0.00165548	0.325423	0.128827
ENSMUSG00000031667	Aktip	2.49997e-05	0.000732894	23.9984	2.32318	3	7.28968	0.232318	0.00804665	0.224271	0.0854253
ENSMUSG00000022443	Myh9	2.52113e-05	0.000737684	23.9808	3.0976	3	8.13325	0.30976	0.00552954	0.304231	0.0864026
ENSMUSG00000052040	Klf13	2.53359e-05	0.000739916	23.9706	4.1376	3	5.44916	0.41376	0.0117092	0.40205	0.116656
ENSMUSG00000051154	Commd3	2.53953e-05	0.000740236	23.9657	2.78044	3	8.54896	0.278044	0.00325657	0.274787	0.0901173
ENSMUSG00000022391	Rangap1	2.54712e-05	0.000741039	23.9595	1.72584	3	7.15293	0.172584	0.00910591	0.163478	0.0860433
ENSMUSG00000060636	Rpl35a	2.5616e-05	0.000743837	23.9477	5.55604	3	10.2952	0.555604	0.0013984	0.554205	0.129185
ENSMUSG00000040328	Olfr56	2.56705e-05	0.000744008	23.9433	39.5157	3	4.6306	3.95157	0.244305	3.70726	0.158599
ENSMUSG00000025362	Rps26	2.57548e-05	0.000745038	23.9365	2.96571	3	10.6048	0.296571	0.00156314	0.295008	0.139524
ENSMUSG00000038642	Ctss	2.59098e-05	0.000746699	23.924	14.0181	3	10.5774	1.40181	0.00208336	1.39973	0.13856
ENSMUSG00000064370	mt-Cytb	2.59048e-05	0.000746699	23.9244	8.79532	3	18.0937	0.879532	1.01396e-05	0.879522	1.13192
ENSMUSG00000022893	Adamts1	2.61141e-05	0.000747042	23.9076	2.30596	3	7.8198	0.230596	0.010473	0.220123	0.0850794
ENSMUSG00000064358	mt-Co3	2.6081e-05	0.000747042	23.9103	8.29338	3	18.7431	0.829338	7.03156e-05	0.829268	1.30046
ENSMUSG00000007877	Tcap	2.6117e-05	0.000747042	23.9074	3.01656	3	12.2933	0.301656	0.000538549	0.301117	0.221656
ENSMUSG00000020390	Ube2b	2.60152e-05	0.000747042	23.9155	1.69026	3	9.7821	0.169026	0.00171513	0.167311	0.114514
ENSMUSG00000118051	AC151990.1	2.69838e-05	0.000750405	23.8395	66.7633	3	1.98007	6.67633	0.333262	6.34307	0.548508
ENSMUSG00000013622	Atraid	2.70723e-05	0.000750405	23.8327	1.43066	3	8.19935	0.143066	0.00604841	0.137018	0.0868341
ENSMUSG00000055172	C1ra	2.6962e-05	0.000750405	23.8411	15.2153	3	9.60673	1.52153	0.00399643	1.51753	0.110138
ENSMUSG00000035385	Ccl2	2.64333e-05	0.000750405	23.8824	48.5186	3	8.32904	4.85186	0.0188988	4.83297	0.0878486
ENSMUSG00000016256	Ctsz	2.65227e-05	0.000750405	23.8753	5.34666	3	9.60448	0.534666	0.00254694	0.532119	0.110084
ENSMUSG00000020476	Dbnl	2.66936e-05	0.000750405	23.862	7.66019	3	8.95855	0.766019	0.00427008	0.761748	0.0964331
ENSMUSG00000055413	H2-Q5	2.71798e-05	0.000750405	23.8244	36.8315	3	7.97187	3.68315	0.12746	3.55569	0.0855775
ENSMUSG00000000290	Itgb2	2.70283e-05	0.000750405	23.836	19.9789	3	8.20347	1.99789	0.0174938	1.98039	0.0868629
ENSMUSG00000034192	Lsm3	2.70341e-05	0.000750405	23.8356	3.4394	3	8.15456	0.34394	0.0081479	0.335792	0.0865356
ENSMUSG00000020067	Mypn	2.63635e-05	0.000750405	23.8879	1.42777	3	8.57373	0.142777	0.00353132	0.139245	0.0904191
ENSMUSG00000030647	Ndufc2	2.72177e-05	0.000750405	23.8215	4.74129	3	9.94308	0.474129	0.00197634	0.472153	0.118807
ENSMUSG00000004612	Nkg7	2.72389e-05	0.000750405	23.8199	80.9926	3	4.60551	8.09926	0.342071	7.75718	0.160269
ENSMUSG00000020857	Nme2	2.66434e-05	0.000750405	23.8659	3.06846	3	12.1166	0.306846	0.000562161	0.306284	0.21061
ENSMUSG00000020372	Rack1	2.68575e-05	0.000750405	23.8492	2.18586	3	11.9559	0.218586	0.000885325	0.217701	0.20113
ENSMUSG00000079435	Rpl36a	2.65442e-05	0.000750405	23.8736	5.10024	3	10.574	0.510024	0.00432217	0.505702	0.13844
ENSMUSG00000027422	Rrbp1	2.72643e-05	0.000750405	23.818	3.05023	3	8.48171	0.305023	0.00955816	0.295465	0.0893464
ENSMUSG00000028645	Slc2a1	2.68196e-05	0.000750405	23.8522	4.63382	3	5.05443	0.463382	0.0323346	0.431047	0.134262
ENSMUSG00000035493	Tgfbi	2.69975e-05	0.000750405	23.8384	6.21255	3	6.62263	0.621255	0.0115565	0.609699	0.090448
ENSMUSG00000001134	Uxt	2.64679e-05	0.000750405	23.8796	2.2476	3	7.56217	0.22476	0.0175399	0.20722	0.0848421
ENSMUSG00000045817	Zfp36l2	2.67619e-05	0.000750405	23.8566	2.15442	3	8.98164	0.215442	0.00523654	0.210206	0.0968595
ENSMUSG00000074519	Zfp971	2.67968e-05	0.000750405	23.8539	2.24054	3	7.43617	0.224054	0.0217391	0.202315	0.0850044
ENSMUSG00000025058	5430427O19Rik	2.77433e-05	0.000752121	23.7817	10.0295	3	4.64743	1.00295	0.0984058	0.904542	0.157494
ENSMUSG00000061603	Akap6	2.8603e-05	0.000752121	23.7182	1.43757	3	9.75612	0.143757	0.00531949	0.138438	0.113846
ENSMUSG00000022892	App	2.8512e-05	0.000752121	23.7248	2.06753	3	11.238	0.206753	0.00107156	0.205681	0.164725
ENSMUSG00000028416	Bag1	2.7883e-05	0.000752121	23.7713	1.61486	3	10.657	0.161486	0.0019917	0.159494	0.141389
ENSMUSG00000087150	BC064078	2.78816e-05	0.000752121	23.7714	14.9249	3	4.89086	1.49249	0.0706585	1.42183	0.142837
ENSMUSG00000095320	Ccl21a	2.83295e-05	0.000752121	23.7382	2.80691	3	9.51108	0.280691	0.00283158	0.27786	0.107877
ENSMUSG00000025804	Ccr1	2.77094e-05	0.000752121	23.7843	18.3145	3	6.96056	1.83145	0.0228594	1.80859	0.0872386
ENSMUSG00000024610	Cd74	2.83759e-05	0.000752121	23.7348	22.5811	3	12.6976	2.25811	0.00105302	2.25705	0.249573
ENSMUSG00000020143	Dock2	2.76598e-05	0.000752121	23.788	11.394	3	7.00114	1.1394	0.086657	1.05275	0.0869531
ENSMUSG00000022336	Eif3e	2.80567e-05	0.000752121	23.7583	3.46113	3	11.0982	0.346113	0.00129226	0.344821	0.158653
ENSMUSG00000073421	H2-Ab1	2.82483e-05	0.000752121	23.7442	28.2272	3	10.6341	2.82272	0.00265732	2.82006	0.140565
ENSMUSG00000060743	H3f3a	2.84364e-05	0.000752121	23.7304	1.59797	3	11.1163	0.159797	0.000791347	0.159005	0.159422
ENSMUSG00000020267	Hint1	2.79528e-05	0.000752121	23.766	2.4091	3	10.213	0.24091	0.00118849	0.239721	0.126636
ENSMUSG00000019791	Hint3	2.75652e-05	0.000752121	23.7951	3.60262	3	8.05424	0.360262	0.0104349	0.349827	0.0859592
ENSMUSG00000025877	Hk3	2.78428e-05	0.000752121	23.7743	29.4546	3	6.93511	2.94546	0.0889157	2.85654	0.0874274
ENSMUSG00000117975	Itprip	2.76112e-05	0.000752121	23.7916	4.52949	3	6.18811	0.452949	0.0303733	0.422576	0.0966191
ENSMUSG00000040751	Lat2	2.85043e-05	0.000752121	23.7254	13.7755	3	5.75887	1.37755	0.171908	1.20564	0.106096
ENSMUSG00000029632	Ndufa4	2.80709e-05	0.000752121	23.7573	5.70521	3	12.7696	0.570521	0.000393823	0.570127	0.254955
ENSMUSG00000059734	Ndufs8	2.75967e-05	0.000752121	23.7927	4.39456	3	11.1536	0.439456	0.0013815	0.438075	0.161025
ENSMUSG00000022940	Pigp	2.81008e-05	0.000752121	23.7551	4.15967	3	9.24878	0.415967	0.00414009	0.411827	0.102114
ENSMUSG00000049751	Rpl36al	2.82832e-05	0.000752121	23.7416	3.55596	3	10.7159	0.355596	0.00223964	0.353357	0.143535
ENSMUSG00000053318	Slamf8	2.84393e-05	0.000752121	23.7301	43.3462	3	5.91728	4.33462	0.135062	4.19956	0.101916
ENSMUSG00000102252	Snrpn	2.77284e-05	0.000752121	23.7828	1.88011	3	9.01651	0.188011	0.00353868	0.184472	0.0975116
ENSMUSG00000021520	Uqcrb	2.84518e-05	0.000752121	23.7292	7.09998	3	12.3705	0.709998	0.000358768	0.709639	0.226697
ENSMUSG00000034216	Vps18	2.73979e-05	0.000752121	23.8078	2.37875	3	6.68143	0.237875	0.0184862	0.219388	0.0897712
ENSMUSG00000022635	Zcrb1	2.86045e-05	0.000752121	23.7181	1.62398	3	8.55077	0.162398	0.00601882	0.156379	0.0901391
ENSMUSG00000037552	Plekhg2	2.86801e-05	0.000752816	23.7126	3.74346	3	7.83718	0.374346	0.0494797	0.324866	0.0851228
ENSMUSG00000101939	Gm28438	2.88463e-05	0.000755881	23.7006	11.9632	3	14.4886	1.19632	0.00214652	1.19418	0.429631
ENSMUSG00000036751	Cox6b1	2.89338e-05	0.000756879	23.6943	5.49358	3	11.5516	0.549358	0.000805262	0.548553	0.179506
ENSMUSG00000002944	Cd36	2.91267e-05	0.000759349	23.6804	1.9359	3	14.003	0.19359	0.000389985	0.1932	0.370146
ENSMUSG00000024516	Sec11c	2.91275e-05	0.000759349	23.6804	2.11924	3	7.62944	0.211924	0.00950164	0.202422	0.0848304
ENSMUSG00000024146	Cript	2.94432e-05	0.000763181	23.6579	2.8082	3	8.25603	0.28082	0.00578024	0.27504	0.0872495
ENSMUSG00000020437	Myo1g	2.94096e-05	0.000763181	23.6603	13.8836	3	4.23442	1.38836	0.101049	1.28731	0.1884
ENSMUSG00000071014	Ndufb6	2.95238e-05	0.000763181	23.6523	3.41049	3	10.11	0.341049	0.00172334	0.339326	0.123551
ENSMUSG00000032526	Ss18l2	2.9374e-05	0.000763181	23.6628	5.77498	3	8.88499	0.577498	0.00557716	0.571921	0.0951029
ENSMUSG00000033777	Tlr13	2.9495e-05	0.000763181	23.6543	10.0998	3	6.49976	1.00998	0.0162851	0.993698	0.0920447
ENSMUSG00000065990	Aurkaip1	2.98687e-05	0.000770793	23.6281	1.75987	3	9.05964	0.175987	0.0039249	0.172062	0.0983319
ENSMUSG00000078713	Tomm5	3.00176e-05	0.000773333	23.6177	4.35721	3	10.0036	0.435721	0.00178786	0.433933	0.120493
ENSMUSG00000018893	Mb	3.00946e-05	0.000774013	23.6124	3.67575	3	15.5763	0.367575	5.45575e-05	0.36752	0.600267
ENSMUSG00000033685	Ucp2	3.01932e-05	0.000775247	23.6056	5.37849	3	8.85956	0.537849	0.00688062	0.530969	0.0946547
ENSMUSG00000053898	Ech1	3.06809e-05	0.000779917	23.5722	3.37271	3	12.2527	0.337271	0.00031704	0.336954	0.21906
ENSMUSG00000005142	Man2b1	3.05058e-05	0.000779917	23.5841	1.46294	3	8.41919	0.146294	0.00616197	0.140132	0.0886918
ENSMUSG00000020901	Pik3r5	3.04296e-05	0.000779917	23.5894	19.7271	3	5.06584	1.97271	0.0645099	1.9082	0.133692
ENSMUSG00000031320	Rps4x	3.05525e-05	0.000779917	23.581	3.60426	3	12.2271	0.360426	0.000329124	0.360097	0.217438
ENSMUSG00000044408	Sptssa	3.06265e-05	0.000779917	23.5759	3.11952	3	8.08652	0.311952	0.00551345	0.306438	0.086131
ENSMUSG00000030852	Tacc2	3.06784e-05	0.000779917	23.5724	2.18055	3	10.2574	0.218055	0.00505359	0.213001	0.128001
ENSMUSG00000089929	Bcl2a1b	3.07763e-05	0.000781045	23.5658	18.7795	3	6.1792	1.87795	0.0398735	1.83807	0.0967666
ENSMUSG00000028568	Btf3l4	3.08937e-05	0.000782725	23.5578	2.71799	3	8.16179	0.271799	0.0125323	0.259267	0.0865821
ENSMUSG00000059278	Naa38	3.09897e-05	0.000783861	23.5514	3.40204	3	7.89406	0.340204	0.0118105	0.328394	0.0852896
ENSMUSG00000029371	Cxcl5	3.10777e-05	0.000784788	23.5455	22.3604	3	4.63984	2.23604	0.267366	1.96867	0.157991
ENSMUSG00000039146	Ifi44l	3.14235e-05	0.000786472	23.5224	26.9685	3	7.47965	2.69685	0.0232566	2.67359	0.0849277
ENSMUSG00000053293	Pom121	3.14067e-05	0.000786472	23.5236	3.92593	3	7.40703	0.392593	0.0163567	0.376236	0.0850682
ENSMUSG00000006333	Rps9	3.14527e-05	0.000786472	23.5205	2.04676	3	12.0215	0.204676	0.000619453	0.204057	0.20494
ENSMUSG00000029050	Ski	3.12632e-05	0.000786472	23.5331	1.33302	3	9.62093	0.133302	0.00458394	0.128718	0.110481
ENSMUSG00000041736	Tspo	3.12479e-05	0.000786472	23.5341	5.30407	3	8.96456	0.530407	0.00387981	0.526527	0.0965435
ENSMUSG00000035284	Vps13c	3.13337e-05	0.000786472	23.5284	2.86277	3	7.27598	0.286277	0.0204426	0.265834	0.0854776
ENSMUSG00000032184	Lysmd2	3.19103e-05	0.000796611	23.4904	1.62202	3	7.68849	0.162202	0.0124577	0.149744	0.084863
ENSMUSG00000026095	Asnsd1	3.20908e-05	0.000796895	23.4787	3.26275	3	8.42999	0.326275	0.00297513	0.3233	0.0888007
ENSMUSG00000026131	Dst	3.20886e-05	0.000796895	23.4788	1.42608	3	10.5981	0.142608	0.001631	0.140977	0.139288
ENSMUSG00000070501	Ifi214	3.20062e-05	0.000796895	23.4842	37.7445	3	4.27629	3.77445	0.606428	3.16803	0.184888
ENSMUSG00000059070	Rpl18	3.21299e-05	0.000796895	23.4762	2.20294	3	10.953	0.220294	0.00106551	0.219228	0.152661
ENSMUSG00000041476	Smpx	3.22461e-05	0.000798483	23.4686	3.90876	3	10.5437	0.390876	0.000894152	0.389982	0.137389
ENSMUSG00000015090	Ptgds	3.24002e-05	0.000799711	23.4587	2.33595	3	10.2453	0.233595	0.00274062	0.230855	0.127628
ENSMUSG00000049734	Trex1	3.23751e-05	0.000799711	23.4603	6.64796	3	7.13377	0.664796	0.0376598	0.627136	0.0861453
ENSMUSG00000000563	Atp5f1	3.27076e-05	0.000803411	23.4391	3.75427	3	12.0703	0.375427	0.000372413	0.375054	0.207826
ENSMUSG00000052477	C130026I21Rik	3.26807e-05	0.000803411	23.4408	32.2716	3	3.59129	3.22716	0.311871	2.91529	0.25473
ENSMUSG00000012483	Rpa3	3.2632e-05	0.000803411	23.4439	3.02019	3	6.92943	0.302019	0.0216062	0.280413	0.0874706
ENSMUSG00000017929	B4galt5	3.2831e-05	0.000803859	23.4312	8.52554	3	4.34746	0.852554	0.0386828	0.813872	0.179122
ENSMUSG00000027940	Tpm3	3.28178e-05	0.000803859	23.4321	4.42518	3	7.74859	0.442518	0.00966403	0.432854	0.0849374
ENSMUSG00000035208	Slfn8	3.29407e-05	0.000803975	23.4243	19.7907	3	7.23694	1.97907	0.0243515	1.95472	0.0856386
ENSMUSG00000104960	Snhg8	3.29355e-05	0.000803975	23.4246	4.20081	3	6.62853	0.420081	0.0345159	0.385566	0.0903776
ENSMUSG00000030249	Abcc9	3.3684e-05	0.000809826	23.3778	1.28655	3	10.8662	0.128655	0.0012127	0.127443	0.149227
ENSMUSG00000031785	Adgrg1	3.33816e-05	0.000809826	23.3966	4.63771	3	5.98422	0.463771	0.063638	0.400133	0.100421
ENSMUSG00000046031	Calhm6	3.33196e-05	0.000809826	23.4005	131.982	3	5.3197	13.1982	0.252675	12.9455	0.121938
ENSMUSG00000054690	Emcn	3.35564e-05	0.000809826	23.3857	2.07486	3	9.82149	0.207486	0.00449416	0.202992	0.11554
ENSMUSG00000094786	Gm14403	3.35487e-05	0.000809826	23.3862	3.14349	3	6.22715	0.314349	0.025612	0.288737	0.0959889
ENSMUSG00000107689	Gm44386	3.35065e-05	0.000809826	23.3888	5.15957	3	8.39054	0.515957	0.00668364	0.509274	0.0884112
ENSMUSG00000020571	Pdia6	3.34502e-05	0.000809826	23.3923	1.76249	3	8.87332	0.176249	0.00190831	0.17434	0.0948959
ENSMUSG00000011114	Tbrg1	3.33222e-05	0.000809826	23.4003	1.55162	3	8.8192	0.155162	0.00531627	0.149846	0.0939679
ENSMUSG00000062380	Tubb3	3.37097e-05	0.000809826	23.3762	25.4679	3	4.06081	2.54679	0.303988	2.2428	0.20396
ENSMUSG00000001924	Uba1	3.36672e-05	0.000809826	23.3789	1.52961	3	8.12812	0.152961	0.0081221	0.144839	0.0863715
ENSMUSG00000020741	Cluh	3.39299e-05	0.00081003	23.3627	1.73331	3	9.25213	0.173331	0.00165689	0.171674	0.102183
ENSMUSG00000028223	Decr1	3.38972e-05	0.00081003	23.3647	2.92574	3	9.05233	0.292574	0.00104589	0.291528	0.0981918
ENSMUSG00000074749	Kiz	3.38417e-05	0.00081003	23.3681	3.44587	3	7.22981	0.344587	0.00367388	0.340913	0.0856699
ENSMUSG00000078763	Slfn1	3.39167e-05	0.00081003	23.3635	44.6253	3	6.10095	4.46253	0.107383	4.35515	0.0981264
ENSMUSG00000002699	Lcp2	3.40972e-05	0.000812756	23.3524	25.1653	3	6.08048	2.51653	0.0696696	2.44686	0.0985038
ENSMUSG00000026070	Il18r1	3.43552e-05	0.000817632	23.3367	5.67453	3	6.41381	0.567453	0.0317754	0.535678	0.0932351
ENSMUSG00000031231	Cox7b	3.45163e-05	0.00081892	23.327	5.42646	3	11.8126	0.542646	0.000943169	0.541703	0.193114
ENSMUSG00000061288	Taok3	3.44841e-05	0.00081892	23.3289	3.8905	3	6.27061	0.38905	0.0264986	0.362551	0.0953143
ENSMUSG00000063253	Scoc	3.46014e-05	0.000819668	23.3219	2.4147	3	7.60023	0.24147	0.0136614	0.227808	0.0848291
ENSMUSG00000040747	Cd53	3.51656e-05	0.000821415	23.2882	7.90522	3	8.72825	0.790522	0.00627149	0.784251	0.0925306
ENSMUSG00000029380	Cxcl1	3.51965e-05	0.000821415	23.2863	15.8702	3	5.39126	1.58702	0.166026	1.421	0.118957
ENSMUSG00000021417	Eci2	3.5043e-05	0.000821415	23.2954	1.39134	3	9.74557	0.139134	0.00447613	0.134658	0.113577
ENSMUSG00000038970	Lmtk2	3.49739e-05	0.000821415	23.2996	1.91295	3	8.19888	0.191295	0.00676006	0.184535	0.0868309
ENSMUSG00000064341	mt-Nd1	3.50601e-05	0.000821415	23.2944	9.19784	3	17.8247	0.919784	9.35995e-06	0.919775	1.06647
ENSMUSG00000072946	Ptgr2	3.4767e-05	0.000821415	23.3119	1.81557	3	9.70854	0.181557	0.0035889	0.177968	0.112641
ENSMUSG00000073702	Rpl31	3.49601e-05	0.000821415	23.3004	4.5635	3	10.5596	0.45635	0.0036172	0.452733	0.137939
ENSMUSG00000040824	Snrpd2	3.4833e-05	0.000821415	23.308	2.59131	3	8.96679	0.259131	0.00392371	0.255208	0.0965847
ENSMUSG00000049313	Sorl1	3.52119e-05	0.000821415	23.2854	8.13573	3	3.87244	0.813573	0.0525486	0.761024	0.222772
ENSMUSG00000117924	Tmem223	3.49428e-05	0.000821415	23.3014	1.56565	3	8.4389	0.156565	0.00684293	0.149722	0.0888918
ENSMUSG00000090258	Churc1	3.52797e-05	0.000821743	23.2814	3.5117	3	8.6349	0.35117	0.00596718	0.345203	0.0912071
ENSMUSG00000006519	Cyba	3.54312e-05	0.000824019	23.2725	5.7229	3	8.68579	0.57229	0.00408626	0.568204	0.0919101
ENSMUSG00000032724	Abtb2	3.54891e-05	0.000824112	23.2691	2.73727	3	6.85428	0.273727	0.0144728	0.259254	0.08808
ENSMUSG00000035048	Anapc13	3.58476e-05	0.000827255	23.2482	3.60872	3	9.44768	0.360872	0.00431785	0.356554	0.106427
ENSMUSG00000032330	Cox7a2	3.5747e-05	0.000827255	23.254	5.54839	3	11.2596	0.554839	0.000594163	0.554245	0.165693
ENSMUSG00000047459	Dynlrb1	3.58267e-05	0.000827255	23.2494	2.58608	3	9.44347	0.258608	0.00355605	0.255052	0.106332
ENSMUSG00000041881	Ndufa7	3.58947e-05	0.000827255	23.2454	2.91351	3	9.85844	0.291351	0.00151356	0.289838	0.116516
ENSMUSG00000001995	Sipa1l2	3.57828e-05	0.000827255	23.2519	1.48106	3	8.78151	0.148106	0.00509457	0.143011	0.0933541
ENSMUSG00000013701	Timm23	3.60482e-05	0.000829541	23.2366	2.21802	3	9.83728	0.221802	0.0019829	0.219819	0.115955
ENSMUSG00000030148	Clec4a2	3.63265e-05	0.000833186	23.2205	11.3033	3	6.64633	1.13033	0.0509744	1.07936	0.0901686
ENSMUSG00000028986	Klhl7	3.64243e-05	0.000833186	23.2149	2.2906	3	8.88046	0.22906	0.00476691	0.224293	0.0950223
ENSMUSG00000045776	Lrtm1	3.64029e-05	0.000833186	23.2162	3.18534	3	10.5587	0.318534	0.00181508	0.316719	0.137907
ENSMUSG00000036067	Slc2a6	3.63551e-05	0.000833186	23.2189	49.6084	3	4.76508	4.96084	0.320749	4.64009	0.150107
ENSMUSG00000100150	Gm19585	3.65465e-05	0.000834528	23.208	44.4348	3	3.25472	4.44348	0.619718	3.82376	0.299091
ENSMUSG00000030291	Med21	3.67557e-05	0.000834528	23.1961	3.87792	3	8.24574	0.387792	0.00497143	0.38282	0.0871709
ENSMUSG00000061315	Naca	3.67048e-05	0.000834528	23.199	2.187	3	13.6085	0.2187	0.000991962	0.217708	0.32816
ENSMUSG00000062647	Rpl7a	3.67058e-05	0.000834528	23.1989	1.71814	3	11.7279	0.171814	0.000644854	0.171169	0.188561
ENSMUSG00000027322	Siglec1	3.67255e-05	0.000834528	23.1978	17.5961	3	7.95472	1.75961	0.0180891	1.74152	0.0855081
ENSMUSG00000039474	Wfs1	3.69139e-05	0.000836878	23.1871	2.30941	3	8.19206	0.230941	0.0112451	0.219696	0.0867838
ENSMUSG00000062931	Zfp938	3.70761e-05	0.000839313	23.178	4.77943	3	6.71823	0.477943	0.0197568	0.458186	0.0893749
ENSMUSG00000029994	Anxa4	3.73219e-05	0.000840461	23.1642	3.16913	3	7.82966	0.316913	0.00712563	0.309788	0.0851036
ENSMUSG00000004268	Emg1	3.72188e-05	0.000840461	23.17	1.43597	3	8.8379	0.143597	0.00502427	0.138573	0.0942823
ENSMUSG00000029063	Nadk	3.73465e-05	0.000840461	23.1629	1.99274	3	6.8038	0.199274	0.00501035	0.194264	0.0885304
ENSMUSG00000068735	Trp53i11	3.72442e-05	0.000840461	23.1686	1.6487	3	8.16453	0.16487	0.00695006	0.15792	0.0865998
ENSMUSG00000037887	Dusp8	3.75291e-05	0.000843329	23.1527	2.26659	3	6.87707	0.226659	0.019502	0.207157	0.0878876
ENSMUSG00000021482	Aaed1	3.76218e-05	0.000844173	23.1476	2.28475	3	7.39655	0.228475	0.00794689	0.220528	0.0850935
ENSMUSG00000061533	Cep128	3.80121e-05	0.000848135	23.1261	4.24319	3	7.4502	0.424319	0.0252769	0.399042	0.0849773
ENSMUSG00000031358	Msl3	3.78896e-05	0.000848135	23.1328	1.89225	3	8.47961	0.189225	0.00668424	0.18254	0.0893235
ENSMUSG00000051319	Mtln	3.79992e-05	0.000848135	23.1268	4.76806	3	8.87092	0.476806	0.0035532	0.473253	0.0948535
ENSMUSG00000024099	Ndufv2	3.802e-05	0.000848135	23.1256	5.25808	3	11.7047	0.525808	0.000590489	0.525217	0.187337
ENSMUSG00000073557	Ppp1r12b	3.84612e-05	0.000856727	23.1016	1.13758	3	9.06278	0.113758	0.00334231	0.110416	0.0983922
ENSMUSG00000019797	1700021F05Rik	3.87089e-05	0.00085887	23.0882	2.97731	3	7.95315	0.297731	0.00701749	0.290713	0.0855019
ENSMUSG00000037710	Cisd1	3.88211e-05	0.00085887	23.0822	2.49312	3	10.2098	0.249312	0.00156946	0.247742	0.126537
ENSMUSG00000030785	Cox6a2	3.8838e-05	0.00085887	23.0813	6.88881	3	12.9924	0.688881	0.000198614	0.688682	0.272466
ENSMUSG00000044456	Rin3	3.87972e-05	0.00085887	23.0835	4.63017	3	5.3911	0.463017	0.0163999	0.446617	0.118963
ENSMUSG00000079523	Tmsb10	3.86317e-05	0.00085887	23.0924	10.0974	3	9.83703	1.00974	0.00392264	1.00582	0.115948
ENSMUSG00000028419	Chmp5	3.90099e-05	0.000861427	23.0721	1.74187	3	8.99773	0.174187	0.00407119	0.170116	0.0971592
ENSMUSG00000018707	Dync1h1	3.93863e-05	0.00086599	23.0521	3.22129	3	6.6787	0.322129	0.0312339	0.290895	0.0898015
ENSMUSG00000024140	Epas1	3.92912e-05	0.00086599	23.0571	1.70801	3	9.91371	0.170801	0.001082	0.169719	0.118003
ENSMUSG00000072620	Slfn2	3.9371e-05	0.00086599	23.0529	12.2861	3	8.87382	1.22861	0.00613541	1.22247	0.0949046
ENSMUSG00000026536	Ifi211	3.9562e-05	0.000868604	23.0428	12.7746	3	7.3371	1.27746	0.0424946	1.23496	0.0852616
ENSMUSG00000037949	Ano10	3.98e-05	0.000871329	23.0303	5.48389	3	10.9664	0.548389	0.00347286	0.544916	0.153204
ENSMUSG00000053332	Gas5	3.97913e-05	0.000871329	23.0308	1.72425	3	8.77922	0.172425	0.0073277	0.165097	0.0933177
ENSMUSG00000028261	Ndufaf4	4.00493e-05	0.000875535	23.0173	3.04997	3	9.49522	0.304997	0.00933812	0.295659	0.107511
ENSMUSG00000024165	Jpt2	4.01265e-05	0.000875972	23.0133	2.97241	3	6.2899	0.297241	0.0191955	0.278045	0.0950228
ENSMUSG00000031523	Dlc1	4.02526e-05	0.000877473	23.0067	1.43494	3	8.73669	0.143494	0.00416466	0.13933	0.0926578
ENSMUSG00000010362	Rdm1	4.04065e-05	0.000879575	22.9988	2.22042	3	7.50038	0.222042	0.0138248	0.208218	0.0848988
ENSMUSG00000028563	Tm2d1	4.05677e-05	0.000881829	22.9905	2.11746	3	7.85164	0.211746	0.0058763	0.205869	0.0851617
ENSMUSG00000047798	Cd300lf	4.07675e-05	0.000883661	22.9803	34.2421	3	5.01424	3.42421	0.394785	3.02942	0.136295
ENSMUSG00000038301	Snx10	4.07414e-05	0.000883661	22.9816	17.1171	3	7.13854	1.71171	0.0129903	1.69872	0.0861196
ENSMUSG00000092224	Gm8815	4.09318e-05	0.000884716	22.9719	35.9864	3	7.90542	3.59864	0.481653	3.11699	0.0853273
ENSMUSG00000055322	Tns1	4.09281e-05	0.000884716	22.9721	2.02824	3	8.554	0.202824	0.00421681	0.198607	0.090178
ENSMUSG00000116656	Gm49708	4.10119e-05	0.000885198	22.9678	2.20889	3	10.8276	0.220889	0.00123552	0.219653	0.147736
ENSMUSG00000019054	Fis1	4.1157e-05	0.000885831	22.9604	2.47504	3	9.38713	0.247504	0.00326738	0.244236	0.105076
ENSMUSG00000036564	Ndrg4	4.11354e-05	0.000885831	22.9615	3.49463	3	7.67488	0.349463	0.00767022	0.341793	0.084852
ENSMUSG00000003665	Has1	4.1247e-05	0.00088652	22.9559	12.8026	3	4.80132	1.28026	0.111842	1.16842	0.147947
ENSMUSG00000073418	C4b	4.13201e-05	0.000886644	22.9522	30.2609	3	7.28242	3.02609	0.0114313	3.01466	0.0854527
ENSMUSG00000041261	Car8	4.14265e-05	0.000886644	22.9468	2.06967	3	7.98054	0.206967	0.00916581	0.197802	0.0856139
ENSMUSG00000041841	Rpl37	4.13964e-05	0.000886644	22.9484	2.87146	3	10.5587	0.287146	0.00426682	0.282879	0.137908
ENSMUSG00000039197	Adk	4.15476e-05	0.000886754	22.9408	4.65974	3	8.96612	0.465974	0.00525796	0.460716	0.0965722
ENSMUSG00000031328	Flna	4.15055e-05	0.000886754	22.9429	2.30095	3	8.40267	0.230095	0.0082971	0.221798	0.0885285
ENSMUSG00000055541	Lair1	4.17768e-05	0.000890042	22.9293	31.3336	3	6.63739	3.13336	0.0403904	3.09297	0.0902729
ENSMUSG00000037072	Selenof	4.1818e-05	0.000890042	22.9272	2.71239	3	10.764	0.271239	0.00306237	0.268177	0.145322
ENSMUSG00000028773	Fabp3	4.19668e-05	0.00089197	22.9198	3.90757	3	14.5262	0.390757	7.5879e-05	0.390682	0.434626
ENSMUSG00000058690	Ccser2	4.20897e-05	0.000893341	22.9137	1.54652	3	8.4513	0.154652	0.0052196	0.149433	0.0890207
ENSMUSG00000022500	Litaf	4.23343e-05	0.000897287	22.9017	5.19234	3	7.08916	0.519234	0.0220847	0.497149	0.0863966
ENSMUSG00000038489	Polr2l	4.24915e-05	0.000899373	22.8939	1.78251	3	8.89216	0.178251	0.00587122	0.17238	0.0952306
ENSMUSG00000032725	Folr2	4.26484e-05	0.000899483	22.8863	2.00287	3	7.53869	0.200287	0.00887308	0.191414	0.0848584
ENSMUSG00000040048	Ndufb10	4.28683e-05	0.000899483	22.8756	2.45978	3	10.6632	0.245978	0.00096836	0.24501	0.14161
ENSMUSG00000030774	Pak1	4.29652e-05	0.000899483	22.8708	8.17814	3	6.23731	0.817814	0.0810416	0.736773	0.0958289
ENSMUSG00000058056	Palld	4.25637e-05	0.000899483	22.8904	1.66024	3	8.78276	0.166024	0.00477445	0.161249	0.093374
ENSMUSG00000067279	Ppp1r3c	4.2779e-05	0.000899483	22.8799	1.94557	3	10.5175	0.194557	0.00171673	0.192841	0.136485
ENSMUSG00000038975	Rabggtb	4.28004e-05	0.000899483	22.8789	2.57105	3	9.11908	0.257105	0.00423948	0.252866	0.0994878
ENSMUSG00000025743	Sdc3	4.29669e-05	0.000899483	22.8708	7.11109	3	7.02259	0.711109	0.00340598	0.707703	0.0868098
ENSMUSG00000098234	Snhg6	4.28589e-05	0.000899483	22.876	3.96303	3	6.27149	0.396303	0.0418029	0.354501	0.0953009
ENSMUSG00000079491	H2-T10	4.30788e-05	0.000900594	22.8653	17.5922	3	6.69902	1.75922	0.0431919	1.71602	0.0895793
ENSMUSG00000021124	Vti1b	4.31554e-05	0.000900965	22.8616	2.08896	3	8.8477	0.208896	0.00386243	0.205034	0.0944496
ENSMUSG00000029467	Atp2a2	4.33456e-05	0.000902055	22.8525	1.32042	3	15.4848	0.132042	4.26965e-05	0.131999	0.583659
ENSMUSG00000091649	Phf11b	4.33489e-05	0.000902055	22.8523	31.5168	3	7.30596	3.15168	0.0292709	3.12241	0.0853661
ENSMUSG00000019782	Rwdd1	4.33844e-05	0.000902055	22.8506	2.91288	3	8.94713	0.291288	0.00305322	0.288235	0.0962237
ENSMUSG00000033066	Gas7	4.35226e-05	0.000903376	22.844	2.88497	3	6.53677	0.288497	0.0257743	0.262723	0.0915382
ENSMUSG00000029925	Tbxas1	4.35661e-05	0.000903376	22.8419	9.40186	3	6.80447	0.940186	0.0592782	0.880908	0.0885242
ENSMUSG00000000682	Cd52	4.36554e-05	0.000904004	22.8376	25.6134	3	7.64188	2.56134	0.0159076	2.54543	0.0848339
ENSMUSG00000060586	H2-Eb1	4.38594e-05	0.000904797	22.8279	25.0199	3	11.6591	2.50199	0.0013413	2.50065	0.184961
ENSMUSG00000091705	H2-Q2	4.38163e-05	0.000904797	22.83	30.1585	3	7.78209	3.01585	0.0276833	2.98817	0.0849969
ENSMUSG00000021313	Ryr2	4.38711e-05	0.000904797	22.8274	1.83761	3	9.48613	0.183761	0.00249484	0.181266	0.107302
ENSMUSG00000037337	Map4k1	4.42602e-05	0.000905501	22.809	19.3625	3	5.48703	1.93625	0.244398	1.69185	0.115205
ENSMUSG00000030037	Mrpl53	4.42581e-05	0.000905501	22.8091	2.51981	3	8.64004	0.251981	0.00573411	0.246246	0.0912762
ENSMUSG00000021764	Ndufs4	4.40591e-05	0.000905501	22.8184	5.13391	3	11.1276	0.513391	0.00195799	0.511433	0.159904
ENSMUSG00000052160	Pld4	4.4159e-05	0.000905501	22.8137	10.7217	3	6.84567	1.07217	0.0141868	1.05798	0.0881544
ENSMUSG00000038604	Ripor1	4.42472e-05	0.000905501	22.8096	1.73435	3	8.69805	0.173435	0.00623706	0.167198	0.0920861
ENSMUSG00000027076	Timm10	4.42463e-05	0.000905501	22.8096	2.26991	3	8.64054	0.226991	0.00720248	0.219789	0.0912829
ENSMUSG00000071653	1810009A15Rik	4.43702e-05	0.000906538	22.8038	3.82968	3	7.23836	0.382968	0.0190289	0.363939	0.0856324
ENSMUSG00000054509	Parp4	4.45147e-05	0.000908083	22.797	3.25023	3	7.31925	0.325023	0.0334326	0.29159	0.0853201
ENSMUSG00000030884	Uqcrc2	4.45645e-05	0.000908083	22.7947	4.1163	3	11.299	0.41163	0.000383588	0.411246	0.167474
ENSMUSG00000038121	Fam210a	4.47607e-05	0.000908452	22.7855	1.30749	3	9.48315	0.130749	0.00419068	0.126559	0.107234
ENSMUSG00000021298	Gpr132	4.47432e-05	0.000908452	22.7863	31.9754	3	3.8434	3.19754	0.329905	2.86763	0.225861
ENSMUSG00000052776	Oas1a	4.46845e-05	0.000908452	22.7891	20.0322	3	7.98882	2.00322	0.0119488	1.99127	0.0856495
ENSMUSG00000062981	Mrpl42	4.49675e-05	0.000911207	22.7759	6.11295	3	11.3456	0.611295	0.000918919	0.610376	0.169611
ENSMUSG00000032399	Rpl4	4.50155e-05	0.000911207	22.7737	1.72377	3	11.6573	0.172377	0.000339402	0.172038	0.184865
ENSMUSG00000061787	Rps17	4.52872e-05	0.000915495	22.7611	4.4608	3	11.69	0.44608	0.000630458	0.445449	0.186568
ENSMUSG00000027406	Idh3b	4.53698e-05	0.000915955	22.7573	2.13376	3	11.4697	0.213376	0.000450308	0.212925	0.175484
ENSMUSG00000095332	Gm9821	4.54322e-05	0.000916008	22.7545	4.9108	3	6.18177	0.49108	0.034125	0.456955	0.0967239
ENSMUSG00000062115	Rai1	4.56016e-05	0.000918212	22.7467	2.62463	3	8.33185	0.262463	0.0392893	0.223174	0.0878732
ENSMUSG00000035642	Aamdc	4.63582e-05	0.000924516	22.7124	3.74287	3	7.868	0.374287	0.00797478	0.366313	0.0852086
ENSMUSG00000022126	Acod1	4.66731e-05	0.000924516	22.6983	142.338	3	4.23538	14.2338	0.183209	14.0506	0.188318
ENSMUSG00000022890	Atp5j	4.69862e-05	0.000924516	22.6844	4.53034	3	11.8626	0.453034	0.000399547	0.452635	0.195864
ENSMUSG00000018930	Ccl4	4.63093e-05	0.000924516	22.7146	62.0194	3	4.40401	6.20194	0.50759	5.69435	0.174721
ENSMUSG00000036636	Clcn7	4.64185e-05	0.000924516	22.7097	2.54615	3	8.11173	0.254615	0.0210306	0.233585	0.0862742
ENSMUSG00000018008	Cyth4	4.68207e-05	0.000924516	22.6917	9.81252	3	6.77493	0.981252	0.0138509	0.967401	0.0888037
ENSMUSG00000067719	Gm10221	4.69451e-05	0.000924516	22.6862	5.91237	3	10.6781	0.591237	0.00320119	0.588036	0.142153
ENSMUSG00000083833	Gm13841	4.60904e-05	0.000924516	22.7245	2.61976	3	9.51569	0.261976	0.00155355	0.260422	0.107984
ENSMUSG00000094497	Gm8210	4.60904e-05	0.000924516	22.7245	2.61976	3	9.51569	0.261976	0.00155355	0.260422	0.107984
ENSMUSG00000037649	H2-DMa	4.62946e-05	0.000924516	22.7153	23.7014	3	7.55307	2.37014	0.0146091	2.35553	0.0848476
ENSMUSG00000021606	Ndufs6	4.64799e-05	0.000924516	22.707	4.06862	3	10.8339	0.406862	0.00115224	0.405709	0.14798
ENSMUSG00000041827	Oasl1	4.69314e-05	0.000924516	22.6868	22.2752	3	5.2672	2.22752	0.073485	2.15404	0.124221
ENSMUSG00000008683	Rps15a	4.65664e-05	0.000924516	22.7031	5.31733	3	12.0798	0.531733	0.00262936	0.529103	0.208392
ENSMUSG00000039376	Synpo2l	4.62864e-05	0.000924516	22.7156	2.8174	3	9.46829	0.28174	0.00290827	0.278832	0.106894
ENSMUSG00000034947	Tmem106a	4.68091e-05	0.000924516	22.6922	13.0853	3	6.88595	1.30853	0.0346911	1.27384	0.0878145
ENSMUSG00000045482	Trrap	4.67902e-05	0.000924516	22.6931	2.59563	3	7.70783	0.259563	0.0407897	0.218773	0.0848824
ENSMUSG00000032010	Usp2	4.70021e-05	0.000924516	22.6837	3.6756	3	7.41807	0.36756	0.0334364	0.334123	0.0850429
ENSMUSG00000055917	Zfp277	4.67776e-05	0.000924516	22.6936	1.93598	3	7.60761	0.193598	0.012462	0.181135	0.0848285
ENSMUSG00000019362	D8Ertd738e	4.71504e-05	0.000925802	22.6771	2.24912	3	9.31794	0.224912	0.0031071	0.221805	0.103573
ENSMUSG00000020803	Txndc17	4.71885e-05	0.000925802	22.6754	2.53835	3	8.84416	0.253835	0.00387995	0.249955	0.0943891
ENSMUSG00000044147	Arf6	4.7383e-05	0.00092724	22.6668	1.80417	3	8.41277	0.180417	0.00753578	0.172882	0.0886278
ENSMUSG00000043832	Clec4a3	4.73681e-05	0.00092724	22.6675	15.7305	3	6.81566	1.57305	0.0301464	1.5429	0.0884215
ENSMUSG00000015289	Lage3	4.77382e-05	0.000931808	22.6513	2.3149	3	7.26987	0.23149	0.0117565	0.219734	0.0855016
ENSMUSG00000020163	Uqcr11	4.77281e-05	0.000931808	22.6517	3.80573	3	12.0317	0.380573	0.000551736	0.380022	0.205535
ENSMUSG00000067722	BC003965	4.78256e-05	0.000932324	22.6475	1.87457	3	8.0743	0.187457	0.0089149	0.178542	0.0860645
ENSMUSG00000020738	Sumo2	4.82471e-05	0.000939344	22.6292	2.07716	3	10.1724	0.207716	0.00213277	0.205583	0.125405
ENSMUSG00000021832	Psmc6	4.83242e-05	0.00093965	22.6258	1.73655	3	8.99506	0.173655	0.00451324	0.169142	0.0971093
ENSMUSG00000022022	Mtrf1	4.8684e-05	0.000945446	22.6104	3.27174	3	6.78616	0.327174	0.0233631	0.303811	0.088696
ENSMUSG00000040374	Pex2	4.87572e-05	0.000945668	22.6072	2.23128	3	8.63598	0.223128	0.0054146	0.217714	0.0912216
ENSMUSG00000029642	Polr1d	4.88212e-05	0.00094571	22.6045	1.99299	3	8.99567	0.199299	0.00494735	0.194351	0.0971206
ENSMUSG00000028062	Lamtor2	4.88957e-05	0.000945956	22.6013	1.54492	3	7.92608	0.154492	0.00575972	0.148732	0.0853997
ENSMUSG00000029104	Htt	4.9128e-05	0.000948548	22.5914	3.93973	3	6.4771	0.393973	0.0187343	0.375239	0.0923569
ENSMUSG00000073490	Ifi207	4.92156e-05	0.000948548	22.5877	8.53289	3	8.21765	0.853289	0.010073	0.843216	0.0869636
ENSMUSG00000039221	Rpl22l1	4.92079e-05	0.000948548	22.588	7.0114	3	9.28894	0.70114	0.00348166	0.697658	0.102956
ENSMUSG00000021998	Lcp1	4.95072e-05	0.000952968	22.5754	12.2363	3	7.51815	1.22363	0.00578771	1.21785	0.0848779
ENSMUSG00000002580	Mien1	4.99016e-05	0.000959352	22.5589	1.59253	3	8.21494	0.159253	0.00763417	0.151619	0.0869441
ENSMUSG00000028549	Itgb3bp	5.00069e-05	0.000959661	22.5545	4.98869	3	5.36697	0.498869	0.0507902	0.448079	0.119952
ENSMUSG00000036398	Ppp1r11	5.01058e-05	0.000959661	22.5503	2.22791	3	8.50183	0.222791	0.00837156	0.214419	0.0895698
ENSMUSG00000054855	Rnd1	5.00883e-05	0.000959661	22.5511	14.3499	3	4.2964	1.43499	0.0888029	1.34618	0.183232
ENSMUSG00000031007	Atp6ap2	5.02628e-05	0.000961465	22.5438	1.68899	3	7.76565	0.168899	0.00582431	0.163074	0.0849661
ENSMUSG00000004032	Gstm5	5.08002e-05	0.000968115	22.5216	5.26755	3	8.5751	0.526755	0.00480962	0.521946	0.0904361
ENSMUSG00000028517	Plpp3	5.06901e-05	0.000968115	22.5262	1.3021	3	9.93788	0.13021	0.00210895	0.128101	0.118664
ENSMUSG00000034575	Tent4a	5.07496e-05	0.000968115	22.5237	2.75854	3	7.53374	0.275854	0.0210634	0.254791	0.0848627
ENSMUSG00000108231	Gm4045	5.08776e-05	0.000968383	22.5185	6.72091	3	6.08919	0.672091	0.0357143	0.636377	0.0983419
ENSMUSG00000042198	Chchd7	5.1222e-05	0.000971313	22.5044	2.26976	3	8.63503	0.226976	0.00590183	0.221074	0.0912088
ENSMUSG00000069744	Psmb3	5.1097e-05	0.000971313	22.5095	2.35405	3	9.66173	0.235405	0.00207309	0.233332	0.111478
ENSMUSG00000025647	Shisa5	5.12091e-05	0.000971313	22.5049	4.26466	3	7.63012	0.426466	0.0131034	0.413362	0.0848305
ENSMUSG00000024083	Pja2	5.1579e-05	0.000976874	22.4899	1.34748	3	10.2367	0.134748	0.00135154	0.133397	0.127362
ENSMUSG00000035049	Rrp12	5.16523e-05	0.000977053	22.487	3.9819	3	6.94149	0.39819	0.022914	0.375276	0.0873793
ENSMUSG00000007656	Arpp19	5.19132e-05	0.000977452	22.4764	2.14058	3	9.1688	0.214058	0.0102307	0.203827	0.100477
ENSMUSG00000019710	Mrpl24	5.19928e-05	0.000977452	22.4732	1.70444	3	9.08683	0.170444	0.00470132	0.165742	0.098857
ENSMUSG00000028580	Pum1	5.18988e-05	0.000977452	22.477	1.15942	3	8.41352	0.115942	0.00624875	0.109693	0.0886352
ENSMUSG00000108414	Snhg1	5.19679e-05	0.000977452	22.4742	2.28481	3	6.7483	0.228481	0.0243635	0.204117	0.0890662
ENSMUSG00000078866	Zfp970	5.18009e-05	0.000977452	22.481	1.55834	3	8.72649	0.155834	0.00684545	0.148988	0.0925043
ENSMUSG00000048583	Igf2	5.20792e-05	0.000977875	22.4698	4.75492	3	6.53782	0.475492	0.0215173	0.453975	0.0915242
ENSMUSG00000027642	Rpn2	5.23442e-05	0.000981645	22.4592	1.13601	3	8.26036	0.113601	0.00279077	0.11081	0.0872831
ENSMUSG00000003283	Hck	5.25291e-05	0.000983907	22.4518	22.6838	3	7.11191	2.26838	0.0209039	2.24748	0.086266
ENSMUSG00000048756	Foxo3	5.2824e-05	0.000988212	22.4402	1.97928	3	7.45471	0.197928	0.0063514	0.191577	0.084969
ENSMUSG00000026580	Selp	5.28881e-05	0.000988212	22.4376	15.2115	3	3.97938	1.52115	0.148031	1.37312	0.211837
ENSMUSG00000048970	C1galt1c1	5.31494e-05	0.000989197	22.4274	2.35568	3	7.3541	0.235568	0.0151182	0.22045	0.0852093
ENSMUSG00000062082	Cd200r4	5.31237e-05	0.000989197	22.4284	17.9886	3	4.1516	1.79886	0.180907	1.61795	0.195619
ENSMUSG00000029918	Mrps33	5.31184e-05	0.000989197	22.4286	5.33792	3	9.09735	0.533792	0.00920464	0.524587	0.0990618
ENSMUSG00000022462	Slc38a2	5.31993e-05	0.000989197	22.4254	1.32772	3	10.9049	0.132772	0.00133141	0.131441	0.150745
ENSMUSG00000002052	Supt6	5.33608e-05	0.000990995	22.4191	1.33907	3	8.60174	0.133907	0.00597169	0.127936	0.0907724
ENSMUSG00000025967	Eef1b2	5.34264e-05	0.00099101	22.4165	3.19607	3	10.9589	0.319607	0.00114425	0.318463	0.152898
ENSMUSG00000028369	Svep1	5.35672e-05	0.000992421	22.411	2.69008	3	5.49389	0.269008	0.0211783	0.24783	0.114947
ENSMUSG00000002379	Ndufa11	5.37501e-05	0.000994605	22.4039	3.68627	3	10.8518	0.368627	0.000984056	0.367643	0.148669
ENSMUSG00000025893	Kbtbd3	5.4067e-05	0.00099926	22.3917	3.96708	3	6.9949	0.396708	0.0150344	0.381673	0.0869957
ENSMUSG00000029580	Actb	5.52025e-05	0.00100408	22.3483	4.04539	3	11.1358	0.404539	0.000814126	0.403725	0.160258
ENSMUSG00000027536	Chmp4c	5.53999e-05	0.00100408	22.3409	1.54844	3	7.5294	0.154844	0.00765488	0.147189	0.0848666
ENSMUSG00000014633	Cmc2	5.53682e-05	0.00100408	22.3421	5.26451	3	7.76938	0.526451	0.017069	0.509382	0.0849728
ENSMUSG00000036513	Commd2	5.54432e-05	0.00100408	22.3392	1.98839	3	6.85954	0.198839	0.0207922	0.178047	0.0880349
ENSMUSG00000022337	Emc2	5.52891e-05	0.00100408	22.345	4.00731	3	10.2348	0.400731	0.00165555	0.399076	0.127301
ENSMUSG00000082976	Gm15056	5.53665e-05	0.00100408	22.3421	141.715	3	3.30147	14.1715	0.146707	14.0248	0.292497
ENSMUSG00000030532	Hddc3	5.47998e-05	0.00100408	22.3636	4.12832	3	8.13032	0.412832	0.0197205	0.393112	0.0863848
ENSMUSG00000059325	Hopx	5.52172e-05	0.00100408	22.3478	3.27234	3	10.1786	0.327234	0.00196416	0.32527	0.125592
ENSMUSG00000074825	Itpripl1	5.47401e-05	0.00100408	22.3659	2.28385	3	6.39544	0.228385	0.0175635	0.210822	0.0934931
ENSMUSG00000050552	Lamtor4	5.45872e-05	0.00100408	22.3717	1.8482	3	8.42355	0.18482	0.00671868	0.178101	0.0887356
ENSMUSG00000016833	Mrps18c	5.45093e-05	0.00100408	22.3747	3.69776	3	7.68129	0.369776	0.00807395	0.361702	0.0848569
ENSMUSG00000023341	Mx2	5.47984e-05	0.00100408	22.3636	14.7426	3	7.20814	1.47426	0.0513676	1.42289	0.0857689
ENSMUSG00000002728	Naa20	5.481e-05	0.00100408	22.3632	2.33128	3	7.8431	0.233128	0.00399801	0.22913	0.0851385
ENSMUSG00000031059	Ndufb11	5.48614e-05	0.00100408	22.3612	5.29898	3	11.9298	0.529898	0.000584313	0.529314	0.199642
ENSMUSG00000058099	Nfam1	5.53919e-05	0.00100408	22.3412	6.3701	3	6.70046	0.63701	0.0295527	0.607457	0.0895637
ENSMUSG00000021022	Ppp2r3c	5.46837e-05	0.00100408	22.368	2.02452	3	7.16135	0.202452	0.0187808	0.183671	0.0859997
ENSMUSG00000031197	Vbp1	5.49259e-05	0.00100408	22.3588	1.50488	3	7.26471	0.150488	0.0052007	0.145287	0.0855222
ENSMUSG00000064368	mt-Nd6	5.55858e-05	0.00100543	22.3339	8.073	3	15.155	0.8073	7.21425e-05	0.807228	0.527404
ENSMUSG00000016427	Ndufa1	5.56492e-05	0.00100543	22.3315	5.4412	3	10.853	0.54412	0.00100726	0.543113	0.148716
ENSMUSG00000042737	Dpm3	5.59692e-05	0.00100975	22.3195	2.74274	3	7.15024	0.274274	0.0143301	0.259944	0.0860575
ENSMUSG00000000399	Ndufa9	5.60201e-05	0.00100975	22.3176	3.30114	3	11.5533	0.330114	0.000713134	0.329401	0.179592
ENSMUSG00000060073	Psma3	5.63226e-05	0.00101401	22.3064	2.95244	3	9.91666	0.295244	0.00753702	0.287707	0.118084
ENSMUSG00000022175	Lrp10	5.64799e-05	0.00101564	22.3006	2.79266	3	6.44136	0.279266	0.0367213	0.242545	0.0928513
ENSMUSG00000027680	Fxr1	5.68431e-05	0.00101858	22.2872	1.58467	3	10.4804	0.158467	0.00142032	0.157046	0.135225
ENSMUSG00000005198	Polr2a	5.67809e-05	0.00101858	22.2895	3.59938	3	7.64745	0.359938	0.00710977	0.352828	0.0848361
ENSMUSG00000029649	Pomp	5.67566e-05	0.00101858	22.2904	3.89489	3	8.73465	0.389489	0.00580788	0.383681	0.092627
ENSMUSG00000062127	Cttnbp2nl	5.717e-05	0.00102324	22.2753	2.41231	3	8.40807	0.241231	0.0138039	0.227427	0.0885814
ENSMUSG00000025545	Clybl	5.73552e-05	0.00102536	22.2685	1.62339	3	8.52117	0.162339	0.00524479	0.157094	0.0897902
ENSMUSG00000068335	Dok1	5.7623e-05	0.00102894	22.2588	4.26721	3	6.51169	0.426721	0.0265189	0.400202	0.0918803
ENSMUSG00000026656	Fcgr2b	5.78572e-05	0.00103192	22.2503	11.1831	3	8.86255	1.11831	0.00787877	1.11043	0.0947067
ENSMUSG00000030560	Ctsc	5.8148e-05	0.00103419	22.2399	16.9318	3	8.5489	1.69318	0.00654751	1.68663	0.0901166
ENSMUSG00000022488	Nckap1l	5.81869e-05	0.00103419	22.2385	9.20007	3	8.5288	0.920007	0.00935787	0.910649	0.0898788
ENSMUSG00000039670	Oxld1	5.81282e-05	0.00103419	22.2406	3.06079	3	6.47984	0.306079	0.0189809	0.287098	0.0923191
ENSMUSG00000070493	Chchd2	5.89348e-05	0.00103563	22.2118	1.85373	3	12.7046	0.185373	0.000457958	0.184915	0.25009
ENSMUSG00000034424	Gcsh	5.90291e-05	0.00103563	22.2085	1.96971	3	7.8766	0.196971	0.0074848	0.189486	0.0852344
ENSMUSG00000041028	Ghitm	5.88239e-05	0.00103563	22.2158	1.52851	3	12.2351	0.152851	0.0013799	0.151471	0.217941
ENSMUSG00000095609	Gm21188	5.88727e-05	0.00103563	22.214	18.3949	3	6.89761	1.83949	0.0342029	1.80529	0.08772
ENSMUSG00000116066	Gm49477	5.86006e-05	0.00103563	22.2237	6.8465	3	7.14037	0.68465	0.0148633	0.669787	0.0861098
ENSMUSG00000021886	Gpr65	5.86865e-05	0.00103563	22.2206	14.9547	3	6.03622	1.49547	0.0520328	1.44344	0.0993546
ENSMUSG00000032279	Idh3a	5.87505e-05	0.00103563	22.2184	2.90868	3	12.044	0.290868	0.000735629	0.290132	0.20626
ENSMUSG00000027937	Jtb	5.89875e-05	0.00103563	22.21	1.71229	3	8.20406	0.171229	0.00492603	0.166303	0.0868671
ENSMUSG00000003429	Rps11	5.85009e-05	0.00103563	22.2272	2.7843	3	11.0689	0.27843	0.000969821	0.27746	0.157421
ENSMUSG00000026307	Scly	5.84006e-05	0.00103563	22.2308	4.038	3	5.85962	0.4038	0.0174572	0.386343	0.103327
ENSMUSG00000042842	Serpinb6b	5.87037e-05	0.00103563	22.22	1.71479	3	9.07866	0.171479	0.00387379	0.167606	0.0986986
ENSMUSG00000040883	Tmem205	5.90801e-05	0.00103563	22.2067	1.50571	3	8.70322	0.150571	0.00629822	0.144272	0.0921611
ENSMUSG00000031246	Sh3bgrl	5.91807e-05	0.0010362	22.2031	2.59906	3	7.93436	0.259906	0.00162838	0.258277	0.08543
ENSMUSG00000030530	Furin	5.92935e-05	0.00103699	22.1992	2.23735	3	8.97225	0.223735	0.0229904	0.200745	0.0966855
ENSMUSG00000068205	Macrod2	5.94441e-05	0.00103754	22.1939	4.76971	3	5.7076	0.476971	0.0546266	0.422345	0.107636
ENSMUSG00000052296	Ppp6r1	5.94607e-05	0.00103754	22.1933	2.03433	3	7.24381	0.203433	0.0073327	0.1961	0.0856089
ENSMUSG00000053846	Lipg	5.98081e-05	0.00104005	22.1811	63.1567	3	3.06237	6.31567	0.316748	5.99892	0.327808
ENSMUSG00000036257	Pnpla8	5.97594e-05	0.00104005	22.1828	1.49347	3	9.42165	0.149347	0.00368133	0.145666	0.105842
ENSMUSG00000029550	Sppl3	5.97556e-05	0.00104005	22.183	1.42812	3	7.61806	0.142812	0.0142144	0.128598	0.0848287
ENSMUSG00000057497	Fam136a	5.99237e-05	0.00104088	22.1771	2.5198	3	8.13976	0.25198	0.00526651	0.246713	0.0864427
ENSMUSG00000005580	Adcy9	6.00186e-05	0.00104109	22.1738	2.78888	3	7.05381	0.278888	0.0206256	0.258262	0.0866101
ENSMUSG00000042541	Sem1	6.00723e-05	0.00104109	22.1719	3.97454	3	10.7447	0.397454	0.00181025	0.395643	0.144602
ENSMUSG00000029433	Diablo	6.01688e-05	0.00104159	22.1686	1.47612	3	7.61694	0.147612	0.00700335	0.140609	0.0848286
ENSMUSG00000032826	Ank2	6.03626e-05	0.00104376	22.1619	1.97596	3	9.42239	0.197596	0.0201403	0.177455	0.105859
ENSMUSG00000037152	Ndufc1	6.05337e-05	0.001044	22.156	3.40244	3	10.8258	0.340244	0.00203329	0.338211	0.147669
ENSMUSG00000020806	Rhbdf2	6.0581e-05	0.001044	22.1543	5.28221	3	7.2496	0.528221	0.0196181	0.508603	0.0855844
ENSMUSG00000078974	Sec61g	6.0578e-05	0.001044	22.1544	6.61539	3	7.04921	0.661539	0.0355423	0.625997	0.0866389
ENSMUSG00000019373	Cops3	6.07386e-05	0.00104514	22.1489	1.50049	3	8.15228	0.150049	0.00366923	0.14638	0.0865211
ENSMUSG00000079547	H2-DMb1	6.07838e-05	0.00104514	22.1474	25.7231	3	7.27721	2.57231	0.0451024	2.52721	0.0854728
ENSMUSG00000025525	Apool	6.12208e-05	0.00105029	22.1324	4.00031	3	8.60376	0.400031	0.00407489	0.395957	0.0907984
ENSMUSG00000027506	Tpd52	6.11537e-05	0.00105029	22.1347	2.71733	3	6.7362	0.271733	0.0158947	0.255838	0.0891889
ENSMUSG00000044700	Tmem201	6.12985e-05	0.00105045	22.1298	1.48184	3	8.63223	0.148184	0.00815439	0.14003	0.0911714
ENSMUSG00000039158	Akna	6.1604e-05	0.00105215	22.1194	7.26377	3	6.40253	0.726377	0.0173144	0.709062	0.0933933
ENSMUSG00000042814	Mcts2	6.15502e-05	0.00105215	22.1212	3.04641	3	6.49173	0.304641	0.029809	0.274832	0.0921553
ENSMUSG00000021917	Spcs1	6.15534e-05	0.00105215	22.1211	2.30164	3	10.0682	0.230164	0.00260008	0.227564	0.122336
ENSMUSG00000031536	Polb	6.17624e-05	0.0010525	22.114	2.21877	3	9.4857	0.221877	0.00709149	0.214786	0.107292
ENSMUSG00000002111	Spi1	6.17167e-05	0.0010525	22.1156	9.96038	3	6.08999	0.996038	0.0391599	0.956878	0.0983272
ENSMUSG00000035373	Ccl7	6.19466e-05	0.00105378	22.1078	63.0577	3	7.71226	6.30577	0.0552177	6.25056	0.0848875
ENSMUSG00000071715	Ncf4	6.19758e-05	0.00105378	22.1068	15.6159	3	6.16987	1.56159	0.0526027	1.50899	0.0969223
ENSMUSG00000074578	Zfas1	6.20439e-05	0.00105378	22.1045	2.98955	3	7.34943	0.298955	0.0118437	0.287112	0.0852233
ENSMUSG00000008348	Ubc	6.21794e-05	0.00105491	22.1	4.42572	3	14.7384	0.442572	0.000535263	0.442037	0.463956
ENSMUSG00000019947	Arid5b	6.25831e-05	0.00105623	22.0865	2.99084	3	7.30253	0.299084	0.0123237	0.28676	0.0853783
ENSMUSG00000026426	Arl8a	6.2671e-05	0.00105623	22.0836	1.6049	3	7.18211	0.16049	0.0123538	0.148136	0.0858948
ENSMUSG00000041840	Haus1	6.26023e-05	0.00105623	22.0859	3.8554	3	7.08953	0.38554	0.0187372	0.366803	0.0863944
ENSMUSG00000079017	Ifi27l2a	6.26573e-05	0.00105623	22.084	9.95772	3	10.4935	0.995772	0.0019315	0.993841	0.135669
ENSMUSG00000020400	Tnip1	6.23437e-05	0.00105623	22.0945	2.74878	3	7.99759	0.274878	0.0315758	0.243303	0.0856881
ENSMUSG00000046556	Zfp319	6.24924e-05	0.00105623	22.0895	1.6267	3	7.3886	0.16267	0.0104379	0.152232	0.0851136
ENSMUSG00000054203	Ifi205	6.30316e-05	0.00106073	22.0716	9.44896	3	9.04389	0.944896	0.0103773	0.934518	0.0980306
ENSMUSG00000036860	Mrpl55	6.30769e-05	0.00106073	22.0701	2.66956	3	8.01296	0.266956	0.00757877	0.259377	0.0857578
ENSMUSG00000051989	Smim11	6.32297e-05	0.00106213	22.065	3.08514	3	8.95635	0.308514	0.00536647	0.303147	0.0963926
ENSMUSG00000032815	Fanca	6.35513e-05	0.00106637	22.0545	14.4534	3	4.39068	1.44534	0.18363	1.26171	0.175744
ENSMUSG00000087380	2210408F21Rik	6.36358e-05	0.00106661	22.0517	3.63865	3	6.32628	0.363865	0.0252828	0.338582	0.0944842
ENSMUSG00000019997	Ccn2	6.3955e-05	0.00106968	22.0412	3.53806	3	10.3766	0.353806	0.00227491	0.351531	0.131786
ENSMUSG00000029659	Medag	6.40751e-05	0.00106968	22.0373	1.55166	3	8.43594	0.155166	0.00554841	0.149618	0.0888615
ENSMUSG00000042396	Rbm7	6.40984e-05	0.00106968	22.0366	1.94709	3	8.73034	0.194709	0.00684254	0.187866	0.0925621
ENSMUSG00000074457	S100a16	6.40634e-05	0.00106968	22.0377	1.72964	3	8.16205	0.172964	0.00754514	0.165419	0.0865837
ENSMUSG00000019794	Katna1	6.43625e-05	0.00107292	22.028	3.51764	3	6.25917	0.351764	0.0204358	0.331328	0.0954894
ENSMUSG00000029864	Gstk1	6.4485e-05	0.00107379	22.024	4.9241	3	8.78061	0.49241	0.00498125	0.487428	0.0933397
ENSMUSG00000024668	Sdhaf2	6.46564e-05	0.00107548	22.0185	1.29778	3	8.8058	0.129778	0.00520315	0.124575	0.0937467
ENSMUSG00000014599	Csf1	6.50944e-05	0.00107819	22.0044	6.04662	3	8.41482	0.604662	0.0130585	0.591604	0.0886482
ENSMUSG00000032348	Gsta4	6.49582e-05	0.00107819	22.0088	3.85002	3	8.48484	0.385002	0.0045858	0.380416	0.0893808
ENSMUSG00000021870	Slmap	6.50133e-05	0.00107819	22.007	3.11463	3	10.3744	0.311463	0.00386404	0.307599	0.131717
ENSMUSG00000057572	Zbtb8os	6.51017e-05	0.00107819	22.0041	2.53953	3	6.95188	0.253953	0.020458	0.233495	0.0873021
ENSMUSG00000026421	Csrp1	6.52298e-05	0.00107915	22	1.71763	3	9.96232	0.171763	0.00238305	0.16938	0.119338
ENSMUSG00000062825	Actg1	6.56821e-05	0.00108417	21.9856	1.91131	3	10.9845	0.191131	0.000617319	0.190514	0.153935
ENSMUSG00000041515	Irf8	6.57848e-05	0.00108417	21.9824	26.2991	3	7.51596	2.62991	0.023808	2.6061	0.0848803
ENSMUSG00000022450	Ndufa6	6.58168e-05	0.00108417	21.9813	4.13356	3	10.4254	0.413356	0.000984193	0.412372	0.133385
ENSMUSG00000030793	Pycard	6.56852e-05	0.00108417	21.9855	11.1489	3	8.55761	1.11489	0.0513092	1.06358	0.0902216
ENSMUSG00000028776	Tinagl1	6.5932e-05	0.0010849	21.9777	1.62574	3	8.17443	0.162574	0.00431419	0.15826	0.0866648
ENSMUSG00000028459	Cd72	6.64244e-05	0.00109183	21.9622	22.4852	3	6.94702	2.24852	0.0414935	2.20703	0.0873381
ENSMUSG00000032911	Cspg4	6.6828e-05	0.00109611	21.9495	3.8214	3	6.86749	0.38214	0.0361039	0.346036	0.0879676
ENSMUSG00000066861	Oas1g	6.68013e-05	0.00109611	21.9503	24.3708	3	6.51898	2.43708	0.131574	2.3055	0.09178
ENSMUSG00000040054	Baz2a	6.69396e-05	0.00109663	21.946	1.91842	3	8.48691	0.191842	0.00397756	0.187865	0.0894036
ENSMUSG00000031818	Cox4i1	6.71397e-05	0.00109663	21.9398	1.66636	3	12.7445	0.166636	0.00026755	0.166369	0.253065
ENSMUSG00000031068	Glrx3	6.71462e-05	0.00109663	21.9396	3.13676	3	9.37587	0.313676	0.00227093	0.311405	0.104829
ENSMUSG00000003865	Gys1	6.70055e-05	0.00109663	21.944	2.15988	3	6.75221	0.215988	0.00610748	0.20988	0.089027
ENSMUSG00000025324	Atp10a	6.81209e-05	0.00111017	21.9095	6.53357	3	5.47716	0.653357	0.0645896	0.588767	0.115579
ENSMUSG00000079557	March2	6.81041e-05	0.00111017	21.91	1.27778	3	10.295	0.127778	0.00352477	0.124253	0.129176
ENSMUSG00000023132	Gzma	6.83324e-05	0.00111244	21.903	79.3164	3	6.86398	7.93164	0.0516122	7.88003	0.0879973
ENSMUSG00000032265	Tent5a	6.84304e-05	0.00111285	21.9001	1.88434	3	8.24391	0.188434	0.00600339	0.182431	0.0871571
ENSMUSG00000029406	Pitpnm2	6.87363e-05	0.00111664	21.8907	2.1143	3	7.88625	0.21143	0.028421	0.183009	0.0852645
ENSMUSG00000039497	Dse	6.88919e-05	0.00111679	21.886	6.74518	3	5.26264	0.674518	0.0272618	0.647257	0.124423
ENSMUSG00000024302	Dtna	6.88244e-05	0.00111679	21.8881	1.7792	3	9.9021	0.17792	0.00622334	0.171697	0.117688
ENSMUSG00000068184	Ndufaf2	6.90164e-05	0.00111698	21.8823	4.74736	3	6.77559	0.474736	0.0122736	0.462463	0.0887973
ENSMUSG00000061477	Rps7	6.90496e-05	0.00111698	21.8812	4.69598	3	8.2489	0.469598	0.0100365	0.459561	0.0871949
ENSMUSG00000020611	Gna13	6.92391e-05	0.00111769	21.8755	4.71342	3	9.11991	0.471342	0.00698059	0.464362	0.0995042
ENSMUSG00000029208	Guf1	6.92154e-05	0.00111769	21.8762	1.96112	3	7.53204	0.196112	0.0119446	0.184168	0.0848642
ENSMUSG00000021798	Ldb3	6.95374e-05	0.00111896	21.8666	1.20459	3	11.7345	0.120459	0.000937911	0.119521	0.188909
ENSMUSG00000024181	Mrpl28	6.94398e-05	0.00111896	21.8695	1.31777	3	9.16581	0.131777	0.00379023	0.127987	0.100417
ENSMUSG00000019787	Trdn	6.94722e-05	0.00111896	21.8685	5.37275	3	10.8297	0.537275	0.00144764	0.535827	0.147817
ENSMUSG00000062908	Acadm	6.96856e-05	0.00111899	21.8621	1.82988	3	11.156	0.182988	0.00159292	0.181395	0.161128
ENSMUSG00000027540	Ptpn1	6.96375e-05	0.00111899	21.8635	9.91361	3	5.78804	0.991361	0.0281096	0.963251	0.105258
ENSMUSG00000015355	Cd48	7.00039e-05	0.00112012	21.8526	10.0894	3	7.06376	1.00894	0.0172268	0.991717	0.0865487
ENSMUSG00000020076	Ddx50	6.99752e-05	0.00112012	21.8534	1.30453	3	8.98863	0.130453	0.00500548	0.125448	0.0969894
ENSMUSG00000038025	Phf2	7.00485e-05	0.00112012	21.8513	1.57517	3	8.55305	0.157517	0.00663257	0.150884	0.0901665
ENSMUSG00000048007	Timm8a1	6.99811e-05	0.00112012	21.8533	3.22375	3	7.67555	0.322375	0.0158819	0.306493	0.0848524
ENSMUSG00000049882	Vcpkmt	7.06499e-05	0.00112855	21.8334	2.92842	3	6.24924	0.292842	0.0360403	0.256802	0.0956429
ENSMUSG00000060550	H2-Q7	7.07938e-05	0.00112967	21.8292	31.9922	3	8.23337	3.19922	0.0198486	3.17937	0.0870784
ENSMUSG00000004285	Atp6v1f	7.0954e-05	0.00112987	21.8244	1.73908	3	8.96945	0.173908	0.00451672	0.169392	0.0966338
ENSMUSG00000022205	Sub1	7.09088e-05	0.00112987	21.8258	3.32945	3	9.47409	0.332945	0.00336347	0.329581	0.107027
ENSMUSG00000026179	Pnkd	7.12842e-05	0.00113395	21.8148	1.66652	3	10.0098	0.166652	0.00816135	0.15849	0.120667
ENSMUSG00000038521	C1s1	7.15885e-05	0.00113761	21.8059	21.2684	3	8.06165	2.12684	0.0109168	2.11592	0.0859975
ENSMUSG00000032366	Tpm1	7.18357e-05	0.00114035	21.7987	3.30334	3	16.053	0.330334	3.58192e-05	0.330298	0.694513
ENSMUSG00000020456	Ogdh	7.23793e-05	0.00114779	21.7829	1.48174	3	12.9587	0.148174	0.000302463	0.147872	0.26973
ENSMUSG00000027601	Mtfr1	7.24871e-05	0.00114831	21.7798	1.74473	3	7.6078	0.174473	0.00954552	0.164927	0.0848285
ENSMUSG00000039936	Pik3cd	7.27671e-05	0.00115156	21.7718	12.8019	3	6.2397	1.28019	0.03787	1.24232	0.0957915
ENSMUSG00000031147	Magix	7.29818e-05	0.00115376	21.7656	4.4942	3	6.7101	0.44942	0.0436734	0.405747	0.0894607
ENSMUSG00000049103	Ccr2	7.35236e-05	0.00115943	21.7502	21.3407	3	8.36017	2.13407	0.0106842	2.12339	0.0881266
ENSMUSG00000079057	Cyp4v3	7.35679e-05	0.00115943	21.7489	2.69492	3	6.83863	0.269492	0.0243587	0.245134	0.088216
ENSMUSG00000024737	Slc15a3	7.35216e-05	0.00115943	21.7502	16.564	3	6.22917	1.6564	0.0256407	1.63076	0.095957
ENSMUSG00000023830	Igf2r	7.42152e-05	0.00116843	21.7306	1.86612	3	6.38267	0.186612	0.00346158	0.183151	0.0936735
ENSMUSG00000025261	Huwe1	7.43696e-05	0.00116966	21.7263	2.27089	3	7.14385	0.227089	0.0203704	0.206718	0.0860912
ENSMUSG00000071866	Ppia	7.47725e-05	0.00117479	21.715	3.34852	3	12.6231	0.334852	0.0016456	0.333206	0.24414
ENSMUSG00000017715	Pgs1	7.48528e-05	0.00117484	21.7127	2.55078	3	8.09925	0.255078	0.010781	0.244297	0.0862024
ENSMUSG00000040613	Apobec1	7.50469e-05	0.00117668	21.7073	10.0761	3	6.44085	1.00761	0.0261644	0.981445	0.0928584
ENSMUSG00000036372	Tmem258	7.51541e-05	0.00117716	21.7044	4.48607	3	9.75176	0.448607	0.00471065	0.443896	0.113735
ENSMUSG00000028798	Eif3i	7.57595e-05	0.00118422	21.6876	1.87605	3	9.31376	0.187605	0.002687	0.184918	0.103484
ENSMUSG00000051457	Spn	7.57253e-05	0.00118422	21.6885	32.4016	3	5.59422	3.24016	0.104347	3.13581	0.111338
ENSMUSG00000031347	Cetn2	7.58511e-05	0.00118444	21.6851	2.78746	3	8.02143	0.278746	0.00739637	0.27135	0.0857975
ENSMUSG00000052738	Suclg1	7.60041e-05	0.00118562	21.6809	2.27921	3	9.82508	0.227921	0.000595854	0.227325	0.115634
ENSMUSG00000010406	Mrpl52	7.64011e-05	0.0011872	21.67	1.88262	3	8.12336	0.188262	0.00654747	0.181715	0.0863429
ENSMUSG00000032301	Psma4	7.62867e-05	0.0011872	21.6731	2.28166	3	9.82348	0.228166	0.00173536	0.22643	0.115592
ENSMUSG00000049537	Tecrl	7.6416e-05	0.0011872	21.6696	1.77383	3	9.55018	0.177383	0.00263516	0.174748	0.108791
ENSMUSG00000024645	Timm21	7.63402e-05	0.0011872	21.6717	3.31608	3	8.72082	0.331608	0.0118685	0.31974	0.0924197
ENSMUSG00000087107	AI662270	7.74482e-05	0.00118783	21.6416	12.3201	3	6.37875	1.23201	0.0540142	1.178	0.0937291
ENSMUSG00000024659	Anxa1	7.72041e-05	0.00118783	21.6482	2.68062	3	8.11588	0.268062	0.00228949	0.265773	0.0862985
ENSMUSG00000055447	Cd47	7.74642e-05	0.00118783	21.6411	3.83547	3	9.198	0.383547	0.00511119	0.378436	0.101068
ENSMUSG00000025040	Fundc1	7.69104e-05	0.00118783	21.6561	3.12407	3	6.71132	0.312407	0.0131185	0.299288	0.0894478
ENSMUSG00000031838	Ifi30	7.71415e-05	0.00118783	21.6498	8.33458	3	8.04051	0.833458	0.012157	0.821301	0.0858899
ENSMUSG00000055148	Klf2	7.7017e-05	0.00118783	21.6532	1.53371	3	8.98183	0.153371	0.00394865	0.149422	0.0968629
ENSMUSG00000022587	Ly6e	7.68476e-05	0.00118783	21.6578	14.9146	3	11.0552	1.49146	0.00188365	1.48958	0.156848
ENSMUSG00000026887	Mrrf	7.7209e-05	0.00118783	21.648	3.14313	3	8.02518	0.314313	0.0262708	0.288042	0.0858153
ENSMUSG00000031767	Nudt7	7.74657e-05	0.00118783	21.6411	4.1588	3	8.584	0.41588	0.00603141	0.409849	0.0905472
ENSMUSG00000025178	Pi4k2a	7.74656e-05	0.00118783	21.6411	2.00858	3	8.0621	0.200858	0.0101252	0.190733	0.0859999
ENSMUSG00000020386	Sar1b	7.67039e-05	0.00118783	21.6617	3.51048	3	9.13326	0.351048	0.00171813	0.34933	0.0997679
ENSMUSG00000025486	Sirt3	7.67526e-05	0.00118783	21.6604	1.72946	3	8.37064	0.172946	0.00978662	0.163159	0.0882232
ENSMUSG00000034484	Snx2	7.70546e-05	0.00118783	21.6522	1.86229	3	7.51299	0.186229	0.00485643	0.181372	0.0848836
ENSMUSG00000071068	Treml2	7.78735e-05	0.00119289	21.6301	22.1472	3	3.36208	2.21472	0.316314	1.89841	0.284164
ENSMUSG00000057113	Npm1	7.81638e-05	0.00119614	21.6223	2.40771	3	10.3501	0.240771	0.00210755	0.238663	0.130931
ENSMUSG00000040466	Blvrb	7.83708e-05	0.00119664	21.6168	2.55762	3	7.15551	0.255762	0.018366	0.237396	0.0860299
ENSMUSG00000047180	Neurl3	7.84313e-05	0.00119664	21.6152	12.8773	3	7.77839	1.28773	0.0127017	1.27503	0.0849897
ENSMUSG00000022982	Sod1	7.82874e-05	0.00119664	21.619	1.25714	3	13.0307	0.125714	0.000857542	0.124857	0.275609
ENSMUSG00000021982	Cdadc1	7.86029e-05	0.00119768	21.6106	1.91092	3	8.42818	0.191092	0.0197374	0.171355	0.0887823
ENSMUSG00000067610	Klri1	7.86554e-05	0.00119768	21.6093	51.6335	3	2.45108	5.16335	0.28487	4.87848	0.438529
ENSMUSG00000030055	Rab43	7.92567e-05	0.00120563	21.5933	5.95124	3	6.47078	0.595124	0.0577409	0.537383	0.0924442
ENSMUSG00000011008	Mcoln2	7.97155e-05	0.00121141	21.5813	19.7865	3	3.1369	1.97865	0.165647	1.813	0.316369
ENSMUSG00000022358	Fbxo32	8.01653e-05	0.00121619	21.5695	2.06958	3	9.81844	0.206958	0.00271969	0.204238	0.11546
ENSMUSG00000026966	Ssna1	8.01894e-05	0.00121619	21.5689	1.76542	3	7.99055	0.176542	0.00975989	0.166782	0.085657
ENSMUSG00000001025	S100a6	8.02943e-05	0.00121658	21.5662	3.7255	3	9.42843	0.37255	0.0075009	0.365049	0.105994
ENSMUSG00000060131	Atp8b4	8.13711e-05	0.00122499	21.5383	17.8237	3	4.5926	1.78237	0.262142	1.52023	0.16114
ENSMUSG00000024592	C330018D20Rik	8.10034e-05	0.00122499	21.5478	2.41151	3	5.8557	0.241151	0.0177214	0.223429	0.103428
ENSMUSG00000022884	Eif4a2	8.16573e-05	0.00122499	21.531	1.32465	3	10.6651	0.132465	0.00100555	0.131459	0.141681
ENSMUSG00000026068	Il18rap	8.12483e-05	0.00122499	21.5415	24.452	3	4.23892	2.4452	0.388477	2.05673	0.188018
ENSMUSG00000038612	Mcl1	8.14741e-05	0.00122499	21.5357	1.15028	3	10.2493	0.115028	0.00099116	0.114037	0.127751
ENSMUSG00000090841	Myl6	8.17299e-05	0.00122499	21.5292	2.12124	3	11.366	0.212124	0.000909822	0.211214	0.17056
ENSMUSG00000021196	Pfkp	8.13785e-05	0.00122499	21.5382	5.15975	3	7.54727	0.515975	0.0103214	0.505653	0.0848517
ENSMUSG00000032171	Pin1	8.17178e-05	0.00122499	21.5295	1.20055	3	8.64044	0.120055	0.00539268	0.114662	0.0912815
ENSMUSG00000003644	Rps6ka1	8.13487e-05	0.00122499	21.5389	8.20087	3	6.76181	0.820087	0.0441456	0.775941	0.0889318
ENSMUSG00000020541	Tom1l1	8.1602e-05	0.00122499	21.5324	2.32442	3	7.72335	0.232442	0.0270872	0.205355	0.0849011
ENSMUSG00000014243	Zswim7	8.12861e-05	0.00122499	21.5405	3.42185	3	6.3813	0.342185	0.0223849	0.3198	0.0936929
ENSMUSG00000050195	Scd4	8.20445e-05	0.0012273	21.5211	4.23625	3	5.27367	0.423625	0.0352781	0.388346	0.123936
ENSMUSG00000007817	Zmiz1	8.20412e-05	0.0012273	21.5212	3.66456	3	6.8507	0.366456	0.0184354	0.348021	0.0881108
ENSMUSG00000056501	Cebpb	8.21515e-05	0.0012277	21.5184	7.62707	3	7.22923	0.762707	0.0178546	0.744852	0.0856725
ENSMUSG00000039195	1110008P14Rik	8.25719e-05	0.00122819	21.5077	1.44003	3	8.62506	0.144003	0.0135872	0.130416	0.0910762
ENSMUSG00000008822	Acyp1	8.23538e-05	0.00122819	21.5133	2.44923	3	6.57378	0.244923	0.0185942	0.226328	0.0910529
ENSMUSG00000003955	Fam162a	8.25856e-05	0.00122819	21.5074	4.68723	3	9.39175	0.468723	0.00481809	0.463905	0.105178
ENSMUSG00000063275	Hacd1	8.24795e-05	0.00122819	21.5101	3.64631	3	9.1181	0.364631	0.00363855	0.360993	0.0994686
ENSMUSG00000045322	Tlr9	8.23828e-05	0.00122819	21.5125	25.6661	3	5.32455	2.56661	0.229088	2.33752	0.121732
ENSMUSG00000073676	Hspe1	8.27573e-05	0.00122955	21.5031	2.68935	3	9.50581	0.268935	0.00425063	0.264685	0.107756
ENSMUSG00000056708	Ier5	8.29096e-05	0.00122982	21.4992	2.8057	3	8.31181	0.28057	0.00694072	0.273629	0.0877006
ENSMUSG00000042228	Lyn	8.29363e-05	0.00122982	21.4985	4.92857	3	8.08869	0.492857	0.00446302	0.488394	0.086143
ENSMUSG00000052384	Nrros	8.30364e-05	0.00123011	21.496	6.81942	3	7.78009	0.681942	0.0299587	0.651983	0.084993
ENSMUSG00000037742	Eef1a1	8.31475e-05	0.00123057	21.4932	2.44106	3	13.3572	0.244106	0.000187563	0.243918	0.304072
ENSMUSG00000034842	Art3	8.34665e-05	0.00123409	21.4852	1.42469	3	10.8499	0.142469	0.00167101	0.140798	0.148596
ENSMUSG00000029622	Arpc1b	8.38357e-05	0.00123831	21.476	3.7929	3	10.0061	0.37929	0.00293509	0.376355	0.120562
ENSMUSG00000012422	Tmem167	8.39133e-05	0.00123831	21.4741	2.53497	3	6.59183	0.253497	0.0197134	0.233783	0.0908248
ENSMUSG00000029313	Aff1	8.40878e-05	0.00123849	21.4697	2.72332	3	7.49169	0.272332	0.00900394	0.263328	0.0849103
ENSMUSG00000021904	Sema3g	8.4059e-05	0.00123849	21.4705	2.96146	3	8.00842	0.296146	0.00967732	0.286468	0.0857369
ENSMUSG00000026150	Mff	8.4501e-05	0.00124219	21.4595	1.64086	3	10.28	0.164086	0.00667094	0.157416	0.128707
ENSMUSG00000037361	Sf3b6	8.44699e-05	0.00124219	21.4603	2.85638	3	6.99514	0.285638	0.0189783	0.26666	0.0869941
ENSMUSG00000028251	Tstd3	8.45938e-05	0.00124236	21.4572	3.22845	3	7.89909	0.322845	0.00861552	0.314229	0.0853061
ENSMUSG00000030061	Uba3	8.46975e-05	0.00124269	21.4546	1.32718	3	9.46051	0.132718	0.00362976	0.129089	0.106717
ENSMUSG00000040694	Apobec2	8.51234e-05	0.00124655	21.4442	2.28729	3	10.0185	0.228729	0.00184561	0.226883	0.120912
ENSMUSG00000021423	Ly86	8.50628e-05	0.00124655	21.4457	12.351	3	8.85177	1.2351	0.014911	1.22018	0.0945196
ENSMUSG00000084319	Tpt1-ps3	8.52497e-05	0.0012472	21.4411	2.93344	3	12.3606	0.293344	0.00107105	0.292273	0.226039
ENSMUSG00000030057	Cnbp	8.55509e-05	0.00124987	21.4337	1.55212	3	10.7987	0.155212	0.000818228	0.154394	0.146633
ENSMUSG00000021024	Psma6	8.55954e-05	0.00124987	21.4326	1.45451	3	9.7656	0.145451	0.00178408	0.143666	0.114089
ENSMUSG00000055128	Cgrrf1	8.58154e-05	0.0012507	21.4272	1.83475	3	8.24357	0.183475	0.0215318	0.161943	0.0871546
ENSMUSG00000026582	Sele	8.57365e-05	0.0012507	21.4292	25.2598	3	5.07131	2.52598	0.116882	2.4091	0.133421
ENSMUSG00000045519	Zfp560	8.59668e-05	0.00125171	21.4236	3.36275	3	5.89945	0.336275	0.0298882	0.306387	0.102339
ENSMUSG00000051695	Pcbp1	8.61481e-05	0.00125316	21.4192	1.12232	3	9.87935	0.112232	0.00249587	0.109737	0.117075
ENSMUSG00000028760	Eif4g3	8.65791e-05	0.00125704	21.4087	1.82778	3	8.3716	0.182778	0.0165451	0.166233	0.0882322
ENSMUSG00000002732	Fkbp7	8.65682e-05	0.00125704	21.409	3.6102	3	7.62345	0.36102	0.0102672	0.350753	0.0848293
ENSMUSG00000021996	Esd	8.69104e-05	0.00125728	21.4008	2.31737	3	9.62617	0.231737	0.00454688	0.22719	0.110608
ENSMUSG00000028086	Fbxw7	8.70806e-05	0.00125728	21.3967	2.10105	3	8.74212	0.210105	0.00386533	0.20624	0.0927403
ENSMUSG00000064354	mt-Co2	8.67705e-05	0.00125728	21.4041	9.34717	3	18.269	0.934717	0.000386156	0.934331	1.17594
ENSMUSG00000029413	Naaa	8.70885e-05	0.00125728	21.3965	14.0259	3	8.17269	1.40259	0.0244638	1.37813	0.0866533
ENSMUSG00000067274	Rplp0	8.70841e-05	0.00125728	21.3966	1.82854	3	8.92512	0.182854	0.00209503	0.180759	0.0958231
ENSMUSG00000033327	Tnxb	8.6963e-05	0.00125728	21.3995	2.73964	3	9.77559	0.273964	0.00202336	0.271941	0.114346
ENSMUSG00000021748	Pdhb	8.71984e-05	0.00125768	21.3938	2.04603	3	10.6301	0.204603	0.00048484	0.204118	0.140424
ENSMUSG00000066036	Ubr4	8.72949e-05	0.00125789	21.3915	2.81363	3	6.41363	0.281363	0.0336463	0.247716	0.0932376
ENSMUSG00000026630	Batf3	8.76568e-05	0.00125836	21.3829	19.8396	3	4.51776	1.98396	0.336643	1.64732	0.166333
ENSMUSG00000068686	Cd59b	8.75384e-05	0.00125836	21.3857	6.74982	3	4.63064	0.674982	0.102651	0.572331	0.158597
ENSMUSG00000027384	Ndufaf5	8.76446e-05	0.00125836	21.3832	2.02943	3	7.71267	0.202943	0.01177	0.191173	0.084888
ENSMUSG00000028443	Nudt2	8.76369e-05	0.00125836	21.3834	3.56379	3	7.57135	0.356379	0.0143417	0.342037	0.0848374
ENSMUSG00000023106	Denr	8.79723e-05	0.00126053	21.3754	2.58767	3	7.89556	0.258767	0.0238292	0.234938	0.0852945
ENSMUSG00000042271	Nxt2	8.79133e-05	0.00126053	21.3768	2.02336	3	6.98901	0.202336	0.0176687	0.184667	0.0870364
ENSMUSG00000024349	Tmem173	8.83244e-05	0.00126439	21.367	12.6471	3	6.84345	1.26471	0.0337232	1.23098	0.0881737
ENSMUSG00000084349	Rpl3-ps1	8.86567e-05	0.00126796	21.3592	2.80959	3	11.2662	0.280959	0.00131303	0.279646	0.16599
ENSMUSG00000035849	Krt222	8.88311e-05	0.00126926	21.3551	2.47735	3	6.74807	0.247735	0.0207718	0.226963	0.0890685
ENSMUSG00000031378	Abcd1	8.89522e-05	0.00126981	21.3522	1.88571	3	7.70244	0.188571	0.0108549	0.177716	0.0848766
ENSMUSG00000050567	Maml1	8.90428e-05	0.00126992	21.3501	3.71902	3	7.13203	0.371902	0.0173796	0.354522	0.0861547
ENSMUSG00000001911	Nfix	8.92527e-05	0.00127173	21.3452	2.2554	3	7.9044	0.22554	0.00966335	0.215876	0.0853239
ENSMUSG00000030470	Csrp3	8.97418e-05	0.00127437	21.3338	3.1534	3	13.0047	0.31534	0.000228053	0.315112	0.273469
ENSMUSG00000031304	Il2rg	8.97716e-05	0.00127437	21.3331	17.5024	3	7.2584	1.75024	0.0184836	1.73176	0.0855478
ENSMUSG00000107283	Mpv17	8.96185e-05	0.00127437	21.3366	1.5728	3	8.21163	0.15728	0.00765748	0.149623	0.0869205
ENSMUSG00000032125	Robo4	8.96189e-05	0.00127437	21.3366	1.879	3	8.17464	0.1879	0.0150598	0.172841	0.0866662
ENSMUSG00000040136	Abcc8	8.99686e-05	0.00127599	21.3285	4.72769	3	6.07822	0.472769	0.0341433	0.438626	0.098546
ENSMUSG00000025465	Echs1	9.00562e-05	0.00127605	21.3264	1.086	3	12.3732	0.1086	0.000527246	0.108072	0.22687
ENSMUSG00000036835	Psenen	9.01468e-05	0.00127615	21.3243	1.60633	3	7.66765	0.160633	0.0088858	0.151748	0.0848469
ENSMUSG00000026574	Dpt	9.03654e-05	0.00127806	21.3193	2.80651	3	10.9928	0.280651	0.00109109	0.279559	0.154276
ENSMUSG00000036880	Acaa2	9.05307e-05	0.00127922	21.3155	2.488	3	11.5635	0.2488	0.0003959	0.248404	0.180097
ENSMUSG00000060063	Alox5ap	9.09712e-05	0.0012804	21.3053	6.21317	3	6.61763	0.621317	0.0358492	0.585467	0.0905081
ENSMUSG00000031641	Cbr4	9.11358e-05	0.0012804	21.3015	3.03217	3	7.91628	0.303217	0.0131944	0.290022	0.0853647
ENSMUSG00000051355	Commd1	9.07861e-05	0.0012804	21.3096	3.86437	3	9.22624	0.386437	0.00495419	0.381483	0.101647
ENSMUSG00000026678	Rgs5	9.11437e-05	0.0012804	21.3014	3.13924	3	11.5123	0.313924	0.000450616	0.313474	0.17756
ENSMUSG00000032602	Slc25a20	9.10433e-05	0.0012804	21.3037	1.72652	3	9.83972	0.172652	0.00274559	0.169906	0.11602
ENSMUSG00000021040	Slirp	9.12002e-05	0.0012804	21.3001	3.96311	3	8.89137	0.396311	0.00855177	0.38776	0.0952165
ENSMUSG00000034341	Wbp2	9.10422e-05	0.0012804	21.3037	1.30355	3	7.91398	0.130355	0.00732505	0.12303	0.0853567
ENSMUSG00000050370	Ch25h	9.13847e-05	0.00128182	21.2958	62.69	3	5.78448	6.269	0.32241	5.94659	0.105359
ENSMUSG00000025488	Cox8b	9.15141e-05	0.00128246	21.2929	6.1822	3	12.1221	0.61822	0.000335265	0.617885	0.210945
ENSMUSG00000062933	Gm10123	9.19312e-05	0.00128712	21.2834	2.28566	3	10.3013	0.228566	0.00336021	0.225206	0.129376
ENSMUSG00000001229	Dpp9	9.20649e-05	0.00128781	21.2803	1.09536	3	8.49662	0.109536	0.00421149	0.105325	0.0895113
ENSMUSG00000028609	Magoh	9.23683e-05	0.00129088	21.2735	2.65757	3	7.75843	0.265757	0.00712	0.258637	0.0849536
ENSMUSG00000071324	Armc2	9.30512e-05	0.00129103	21.2581	2.89221	3	8.35491	0.289221	0.00506289	0.284158	0.0880787
ENSMUSG00000019132	BC005537	9.2721e-05	0.00129103	21.2655	2.07837	3	10.4479	0.207837	0.0107983	0.197039	0.134134
ENSMUSG00000041040	Fam117b	9.29224e-05	0.00129103	21.261	2.29422	3	5.91639	0.229422	0.0108256	0.218597	0.101937
ENSMUSG00000104453	Gm37829	9.30537e-05	0.00129103	21.258	1.62295	3	8.83384	0.162295	0.0060334	0.156262	0.0942135
ENSMUSG00000020869	Lrrc59	9.29944e-05	0.00129103	21.2593	2.09832	3	8.30095	0.209832	0.00413167	0.2057	0.0876095
ENSMUSG00000045896	Paip2b	9.25298e-05	0.00129103	21.2698	1.95076	3	6.00236	0.195076	0.0126884	0.182388	0.10004
ENSMUSG00000005161	Prdx2	9.28043e-05	0.00129103	21.2636	2.12366	3	11.2195	0.212366	0.00257475	0.209791	0.163907
ENSMUSG00000030753	Thap12	9.26816e-05	0.00129103	21.2664	1.17009	3	8.02093	0.117009	0.00267138	0.114338	0.0857951
ENSMUSG00000064202	4430402I18Rik	9.32016e-05	0.00129191	21.2547	3.07444	3	7.2089	0.307444	0.0548806	0.252564	0.0857654
ENSMUSG00000059447	Hadhb	9.34581e-05	0.00129429	21.2489	2.04514	3	12.0297	0.204514	0.000249738	0.204264	0.205422
ENSMUSG00000031778	Cx3cl1	9.37027e-05	0.0012965	21.2435	10.1231	3	3.64433	1.01231	0.0932852	0.919022	0.248363
ENSMUSG00000022035	Ccdc25	9.46873e-05	0.00130894	21.2216	1.37431	3	8.39405	0.137431	0.00752298	0.129908	0.0884449
ENSMUSG00000042350	Arel1	9.48132e-05	0.0013095	21.2189	1.90114	3	6.03247	0.190114	0.00700108	0.183113	0.0994289
ENSMUSG00000027346	Gpcpd1	9.56108e-05	0.00131933	21.2013	1.34772	3	10.5885	0.134772	0.00411086	0.130662	0.138949
ENSMUSG00000117692	AC119982.1	9.61394e-05	0.00132304	21.1898	5.46097	3	6.936	0.546097	0.0235401	0.522557	0.0874207
ENSMUSG00000090247	Bloc1s1	9.60751e-05	0.00132304	21.1912	2.9598	3	8.98892	0.29598	0.00328004	0.292699	0.0969947
ENSMUSG00000001158	Snrnp27	9.60477e-05	0.00132304	21.1918	2.80675	3	8.09701	0.280675	0.00730089	0.273374	0.0861896
ENSMUSG00000015943	Bola1	9.64976e-05	0.00132326	21.182	2.24568	3	6.63507	0.224568	0.0220463	0.202522	0.0903002
ENSMUSG00000056290	Ms4a4b	9.6449e-05	0.00132326	21.1831	46.6099	3	5.90289	4.66099	0.0884937	4.57249	0.102257
ENSMUSG00000026222	Sp100	9.63135e-05	0.00132326	21.186	5.87785	3	9.27665	0.587785	0.00704896	0.580736	0.102697
ENSMUSG00000032175	Tyk2	9.65014e-05	0.00132326	21.182	1.98306	3	7.84451	0.198306	0.0163671	0.181938	0.0851422
ENSMUSG00000097353	A430046D13Rik	9.68051e-05	0.00132463	21.1754	2.20777	3	7.02163	0.220777	0.018156	0.202621	0.0868161
ENSMUSG00000032875	Arhgef17	9.67728e-05	0.00132463	21.1761	2.25578	3	6.95753	0.225578	0.0289505	0.196628	0.0872606
ENSMUSG00000038179	Slamf7	9.68607e-05	0.00132463	21.1742	29.0197	3	4.48942	2.90197	0.288509	2.61346	0.168366
ENSMUSG00000028833	Ncdn	9.70971e-05	0.00132668	21.1691	2.02275	3	6.20135	0.202275	0.0197152	0.18256	0.0964026
ENSMUSG00000058603	Rpl28-ps1	9.71877e-05	0.00132673	21.1672	1.5041	3	9.97671	0.15041	0.00318269	0.147227	0.119738
ENSMUSG00000052033	Pfdn4	9.76007e-05	0.00133024	21.1583	4.56885	3	7.06795	0.456885	0.0204335	0.436452	0.0865231
ENSMUSG00000063884	Ptcd3	9.76188e-05	0.00133024	21.1579	2.97302	3	8.54774	0.297302	0.00321664	0.294086	0.0901027
ENSMUSG00000063856	Gpx1	9.80562e-05	0.00133501	21.1486	1.47039	3	10.4305	0.147039	0.00242799	0.144611	0.133556
ENSMUSG00000039163	Cmc1	9.9084e-05	0.00134759	21.1268	3.20576	3	7.79709	0.320576	0.0206499	0.299926	0.0850278
ENSMUSG00000021243	Fcf1	9.9157e-05	0.00134759	21.1252	2.44533	3	7.79165	0.244533	0.00772181	0.236811	0.0850163
ENSMUSG00000019579	Mydgf	9.92442e-05	0.00134759	21.1234	1.85078	3	6.13935	0.185078	0.00990332	0.175174	0.0974436
ENSMUSG00000091625	Lsm5	0.000100049	0.00135731	21.1065	4.11339	3	6.29216	0.411339	0.0270597	0.38428	0.0949889
ENSMUSG00000008136	Fhl2	0.000100222	0.00135845	21.1029	2.41927	3	13.6619	0.241927	0.00016702	0.24176	0.333536
ENSMUSG00000060183	Cxcl11	0.000100342	0.00135887	21.1004	135.73	3	6.86661	13.573	0.624058	12.949	0.087975
ENSMUSG00000044155	Lsm8	0.000100535	0.00136029	21.0963	2.31962	3	7.35302	0.231962	0.0120564	0.219905	0.0852125
ENSMUSG00000000555	Itga5	0.000100754	0.00136205	21.0918	2.47651	3	8.0097	0.247651	0.0154083	0.232243	0.0857428
ENSMUSG00000043940	Wdfy3	0.000101001	0.00136419	21.0867	2.25325	3	7.43202	0.225325	0.0148321	0.210493	0.0850129
ENSMUSG00000026797	Stxbp1	0.000101127	0.00136468	21.0841	3.76705	3	7.85573	0.376705	0.030122	0.346583	0.0851731
ENSMUSG00000021453	Gadd45g	0.000101344	0.00136563	21.0796	6.18501	3	6.3156	0.618501	0.0273541	0.591147	0.094641
ENSMUSG00000031661	Nkd1	0.000101383	0.00136563	21.0788	4.42841	3	5.74344	0.442841	0.0658606	0.376981	0.106551
ENSMUSG00000037622	Wdtc1	0.000101465	0.00136563	21.0771	4.19935	3	6.6402	0.419935	0.0138888	0.406046	0.09024
ENSMUSG00000034880	Mrpl34	0.000101645	0.00136685	21.0734	1.38846	3	8.07739	0.138846	0.0066939	0.132152	0.0860811
ENSMUSG00000045795	Whamm	0.000102069	0.00137135	21.0647	3.1261	3	6.27724	0.31261	0.0431967	0.269413	0.0952137
ENSMUSG00000025025	Mxi1	0.00010229	0.0013719	21.0602	1.81445	3	7.65031	0.181445	0.00883981	0.172605	0.0848373
ENSMUSG00000036752	Tubb4b	0.000102218	0.0013719	21.0616	0.811401	3	10.1005	0.0811401	0.00135902	0.0797811	0.123273
ENSMUSG00000033124	Atg9a	0.000102584	0.00137465	21.0542	1.51055	3	8.86896	0.151055	0.0125108	0.138544	0.094819
ENSMUSG00000024308	Tapbp	0.000102954	0.0013784	21.0466	16.4909	3	8.37782	1.64909	0.0115999	1.63749	0.0882903
ENSMUSG00000041341	Atg2b	0.000103669	0.00138016	21.0322	1.84952	3	6.99224	0.184952	0.0233711	0.16158	0.0870141
ENSMUSG00000040007	Bahd1	0.000103475	0.00138016	21.0361	2.42951	3	6.40857	0.242951	0.0313973	0.211553	0.0933086
ENSMUSG00000078780	Gm5150	0.000103678	0.00138016	21.032	24.3621	3	3.87328	2.43621	0.423446	2.01276	0.222684
ENSMUSG00000034932	Mrpl54	0.000103381	0.00138016	21.038	1.27888	3	8.24266	0.127888	0.00484487	0.123043	0.0871477
ENSMUSG00000048779	P2ry6	0.000103717	0.00138016	21.0312	4.49937	3	5.10774	0.449937	0.0172657	0.432672	0.131631
ENSMUSG00000058443	Rpl10-ps3	0.000103347	0.00138016	21.0387	2.47122	3	11.7397	0.247122	0.00538175	0.24174	0.189185
ENSMUSG00000002846	Timmdc1	0.000103499	0.00138016	21.0356	1.88451	3	7.71708	0.188451	0.00702514	0.181425	0.0848933
ENSMUSG00000115279	Gm49273	0.000104002	0.00138154	21.0255	4.66924	3	7.53093	0.466924	0.0471925	0.419732	0.0848652
ENSMUSG00000073411	H2-D1	0.000103934	0.00138154	21.0268	19.7895	3	10.6594	1.97895	0.00266901	1.97628	0.141474
ENSMUSG00000033450	Tagap	0.000104375	0.0013853	21.018	5.145	3	5.15696	0.5145	0.0337162	0.480784	0.129269
ENSMUSG00000035352	Ccl12	0.000104893	0.00139097	21.0076	43.0641	3	7.25977	4.30641	0.0495614	4.25685	0.0855422
ENSMUSG00000039771	Polr2j	0.000105277	0.00139485	21	1.60542	3	7.86217	0.160542	0.00808821	0.152454	0.0851915
ENSMUSG00000025790	Slco3a1	0.000105436	0.00139575	20.9968	1.64592	3	6.48604	0.164592	0.00569745	0.158894	0.0922337
ENSMUSG00000027951	Adar	0.000105794	0.00139928	20.9897	8.49233	3	8.01956	0.849233	0.0170662	0.832167	0.0857887
ENSMUSG00000048865	Arhgap30	0.000106387	0.00140349	20.978	8.65991	3	8.24447	0.865991	0.00936252	0.856629	0.0871613
ENSMUSG00000015672	Mrpl32	0.0001063	0.00140349	20.9798	3.54554	3	9.66938	0.354554	0.0111526	0.343402	0.111666
ENSMUSG00000023089	Ndufa5	0.000106297	0.00140349	20.9798	5.90897	3	11.0286	0.590897	0.00134869	0.589548	0.155744
ENSMUSG00000073700	Klhl21	0.000106599	0.00140507	20.9739	1.6895	3	8.87432	0.16895	0.00380985	0.16514	0.0949135
ENSMUSG00000024927	Rela	0.000106953	0.00140852	20.967	2.40643	3	6.47129	0.240643	0.0171153	0.223527	0.0924371
ENSMUSG00000028396	2310002L09Rik	0.0001076	0.00141545	20.9543	6.3709	3	7.76736	0.63709	0.00600661	0.631084	0.0849692
ENSMUSG00000033715	Akr1c14	0.000107664	0.00141545	20.9531	3.62362	3	7.42126	0.362362	0.0355818	0.32678	0.0850358
ENSMUSG00000002416	Ndufb2	0.000108488	0.00142262	20.9371	5.07535	3	10.9138	0.507535	0.00113969	0.506396	0.151097
ENSMUSG00000042043	Tbca	0.000108395	0.00142262	20.939	3.31471	3	8.85802	0.331471	0.0044202	0.327051	0.0946279
ENSMUSG00000024613	Tcof1	0.000108396	0.00142262	20.9389	2.75349	3	6.93342	0.275349	0.0247761	0.250573	0.0874402
ENSMUSG00000064360	mt-Nd3	0.000108736	0.00142465	20.9324	9.91169	3	14.4829	0.991169	0.00226959	0.9889	0.428885
ENSMUSG00000063889	Crem	0.000109134	0.00142602	20.9247	2.21703	3	7.38829	0.221703	0.017407	0.204296	0.0851144
ENSMUSG00000032643	Fhl3	0.000109211	0.00142602	20.9233	3.79824	3	5.85175	0.379824	0.057851	0.321973	0.10353
ENSMUSG00000027199	Gatm	0.000109465	0.00142602	20.9184	10.0505	3	6.78802	1.00505	0.00746347	0.99759	0.0886783
ENSMUSG00000028470	Hint2	0.000109554	0.00142602	20.9167	2.27683	3	9.01201	0.227683	0.00425817	0.223425	0.0974269
ENSMUSG00000039103	Nexn	0.00010968	0.00142602	20.9143	1.80526	3	10.4677	0.180526	0.00204649	0.178479	0.134798
ENSMUSG00000029993	Nfu1	0.000108981	0.00142602	20.9277	1.44792	3	8.04353	0.144792	0.0075016	0.137291	0.085905
ENSMUSG00000001056	Nhp2	0.000109672	0.00142602	20.9144	1.84466	3	7.09512	0.184466	0.0155104	0.168956	0.0863618
ENSMUSG00000079317	Trappc2	0.000109396	0.00142602	20.9197	3.40348	3	7.53142	0.340348	0.0109127	0.329435	0.0848648
ENSMUSG00000030921	Trim30a	0.000109315	0.00142602	20.9213	14.8012	3	5.97713	1.48012	0.010695	1.46942	0.100573
ENSMUSG00000039294	Cybc1	0.000110716	0.00142998	20.8946	2.49761	3	6.71424	0.249761	0.0179141	0.231847	0.089417
ENSMUSG00000056899	Immp2l	0.000110731	0.00142998	20.8943	3.63013	3	6.67447	0.363013	0.0766593	0.286353	0.0898485
ENSMUSG00000041084	Ostc	0.000110439	0.00142998	20.8999	2.58842	3	9.10468	0.258842	0.00367368	0.255169	0.0992051
ENSMUSG00000023010	Tmbim6	0.000110343	0.00142998	20.9017	3.59557	3	9.65075	0.359557	0.00175808	0.357799	0.111208
ENSMUSG00000025034	Trim8	0.000110698	0.00142998	20.895	1.64402	3	7.1733	0.164402	0.00826894	0.156133	0.0859388
ENSMUSG00000066637	Ttc32	0.000110621	0.00142998	20.8964	3.1325	3	7.43996	0.31325	0.0087756	0.304474	0.0849969
ENSMUSG00000038462	Uqcrfs1	0.000110573	0.00142998	20.8973	1.69047	3	12.2592	0.169047	0.000433707	0.168613	0.219469
ENSMUSG00000028639	Ybx1	0.00011047	0.00142998	20.8993	1.30596	3	10.8445	0.130596	0.000443476	0.130153	0.148387
ENSMUSG00000058407	Txndc9	0.000111088	0.00143337	20.8876	1.8934	3	8.96832	0.18934	0.0105903	0.178749	0.0966129
ENSMUSG00000038527	C1rl	0.000111697	0.00143698	20.8762	7.17971	3	5.28882	0.717971	0.0606702	0.6573	0.123272
ENSMUSG00000015733	Capza2	0.000112295	0.00143698	20.865	2.08256	3	9.31106	0.208256	0.00332656	0.204929	0.103426
ENSMUSG00000037242	Clic4	0.000112513	0.00143698	20.861	3.05953	3	12.0231	0.305953	0.000560467	0.305393	0.205031
ENSMUSG00000022748	Cmss1	0.000112563	0.00143698	20.86	5.87981	3	7.04293	0.587981	0.00798422	0.579997	0.0866785
ENSMUSG00000024778	Fas	0.000112538	0.00143698	20.8605	2.97236	3	7.65826	0.297236	0.0131339	0.284103	0.0848413
ENSMUSG00000111318	Gm48483	0.000112588	0.00143698	20.8596	5.36272	3	7.33388	0.536272	0.0129707	0.523301	0.0852719
ENSMUSG00000020387	Jade2	0.000112517	0.00143698	20.8609	4.23556	3	7.76418	0.423556	0.016463	0.407093	0.0849635
ENSMUSG00000052837	Junb	0.000112203	0.00143698	20.8667	4.76586	3	7.31829	0.476586	0.0102635	0.466322	0.0853234
ENSMUSG00000015568	Lpl	0.000112447	0.00143698	20.8622	0.630315	3	13.6743	0.0630315	0.00017115	0.0628604	0.334793
ENSMUSG00000051730	Mettl5	0.000112582	0.00143698	20.8597	3.35018	3	6.71191	0.335018	0.027216	0.307802	0.0894416
ENSMUSG00000031790	Mmp15	0.000112463	0.00143698	20.8619	2.27681	3	8.194	0.227681	0.00675788	0.220924	0.0867971
ENSMUSG00000005973	Rcn1	0.00011242	0.00143698	20.8627	2.00217	3	9.546	0.200217	0.00341878	0.196798	0.108693
ENSMUSG00000021281	Tnfaip2	0.000112295	0.00143698	20.865	13.7415	3	7.11048	1.37415	0.0329679	1.34119	0.086274
ENSMUSG00000027282	Mtch2	0.000112914	0.00143994	20.8535	1.93783	3	9.69255	0.193783	0.0035381	0.190245	0.112241
ENSMUSG00000039756	Dnttip2	0.000113603	0.0014417	20.8408	1.78315	3	6.9364	0.178315	0.00802889	0.170286	0.0874176
ENSMUSG00000021583	Erap1	0.000113241	0.0014417	20.8475	7.95919	3	6.85795	0.795919	0.0588484	0.73707	0.0880486
ENSMUSG00000043932	Klri2	0.000113402	0.0014417	20.8445	34.6209	3	3.20895	3.46209	0.761346	2.70074	0.305688
ENSMUSG00000035215	Lsm7	0.00011333	0.0014417	20.8458	2.1615	3	7.57327	0.21615	0.0326911	0.183459	0.0848365
ENSMUSG00000021876	Rnase4	0.000113455	0.0014417	20.8435	2.82507	3	9.64381	0.282507	0.0027904	0.279716	0.111038
ENSMUSG00000037820	Tgm2	0.000113617	0.0014417	20.8405	3.9402	3	9.95427	0.39402	0.0012295	0.392791	0.119115
ENSMUSG00000025102	3110040N11Rik	0.000114029	0.00144572	20.833	3.32282	3	6.63859	0.332282	0.0251971	0.307085	0.0902589
ENSMUSG00000034595	Ppp1r18	0.000114572	0.0014502	20.823	3.43467	3	8.65916	0.343467	0.0141619	0.329305	0.0915368
ENSMUSG00000026279	Thap4	0.000114545	0.0014502	20.8235	1.97481	3	8.3844	0.197481	0.0143568	0.183124	0.0883525
ENSMUSG00000028691	Prdx1	0.000114784	0.00145169	20.8191	2.99976	3	10.798	0.299976	0.00136618	0.29861	0.146607
ENSMUSG00000025825	Iscu	0.000114957	0.00145267	20.816	1.76821	3	9.04123	0.176821	0.00414274	0.172678	0.0979799
ENSMUSG00000068039	Tcp1	0.00011513	0.00145366	20.8128	1.25076	3	9.17892	0.125076	0.00506171	0.120015	0.100681
ENSMUSG00000067377	Tspan6	0.00011532	0.00145485	20.8094	3.91937	3	5.27432	0.391937	0.0298691	0.362068	0.123907
ENSMUSG00000027009	Itga4	0.000115766	0.0014581	20.8013	10.6446	3	5.77467	1.06446	0.018171	1.04629	0.105639
ENSMUSG00000031812	Map1lc3b	0.000115938	0.0014581	20.7982	1.4294	3	11.5943	0.14294	0.0027009	0.140239	0.181645
ENSMUSG00000116207	Nnt	0.000115901	0.0014581	20.7989	1.2951	3	11.8992	0.12951	0.000521654	0.128989	0.197913
ENSMUSG00000044786	Zfp36	0.000115958	0.0014581	20.7979	6.83637	3	8.24756	0.683637	0.010442	0.673195	0.0871848
ENSMUSG00000061232	H2-K1	0.000116541	0.00146066	20.7874	26.4605	3	11.7844	2.64605	0.00248368	2.64356	0.191586
ENSMUSG00000064350	mt-Ty	0.000116306	0.00146066	20.7916	5.92486	3	6.38069	0.592486	0.0218293	0.570657	0.0937016
ENSMUSG00000022876	Samsn1	0.000116544	0.00146066	20.7873	13.0434	3	5.15037	1.30434	0.0641883	1.24015	0.129581
ENSMUSG00000034116	Vav1	0.000116437	0.00146066	20.7892	13.5508	3	7.03781	1.35508	0.0409357	1.31415	0.0867111
ENSMUSG00000071662	Polr2g	0.000116668	0.00146102	20.7851	1.61192	3	7.96289	0.161192	0.00548969	0.155702	0.0855407
ENSMUSG00000027806	Tsc22d2	0.000116869	0.00146235	20.7815	2.81158	3	7.26396	0.281158	0.0320459	0.249112	0.0855252
ENSMUSG00000030760	Acer3	0.000117142	0.00146456	20.7766	3.6887	3	8.10295	0.36887	0.0733441	0.295526	0.0862234
ENSMUSG00000040829	Zmynd15	0.000117482	0.00146761	20.7705	11.0803	3	6.24176	1.10803	0.0699314	1.03809	0.0957593
ENSMUSG00000039648	Kyat1	0.000117646	0.00146846	20.7676	1.86246	3	7.26277	0.186246	0.0173491	0.168897	0.08553
ENSMUSG00000024335	Brd2	0.000117844	0.00146854	20.7641	1.43911	3	7.68043	0.143911	0.00664097	0.13727	0.0848562
ENSMUSG00000030214	Plbd1	0.000117771	0.00146854	20.7654	8.60131	3	8.33829	0.860131	0.00696877	0.853162	0.0879298
ENSMUSG00000024414	Mrpl27	0.000119051	0.00148238	20.7428	2.55225	3	8.36308	0.255225	0.00349155	0.251733	0.0881533
ENSMUSG00000029685	Asb15	0.000119269	0.00148267	20.739	1.70166	3	7.92561	0.170166	0.0113461	0.15882	0.085398
ENSMUSG00000058163	Gm5431	0.000119246	0.00148267	20.7394	13.4626	3	6.35738	1.34626	0.0720092	1.27425	0.0940341
ENSMUSG00000024829	Mrpl21	0.00011974	0.00148732	20.7307	1.36933	3	8.0211	0.136933	0.00669874	0.130234	0.0857959
ENSMUSG00000048498	Cd300e	0.000120202	0.00148975	20.7226	49.0323	3	2.66285	4.90323	0.427163	4.47607	0.396503
ENSMUSG00000024019	Cmtr1	0.000120228	0.00148975	20.7222	2.90206	3	7.32801	0.290206	0.0346952	0.255511	0.0852909
ENSMUSG00000064344	mt-Tm	0.000120079	0.00148975	20.7248	8.77389	3	6.07267	0.877389	0.0281967	0.849193	0.0986503
ENSMUSG00000021716	Srek1ip1	0.00012077	0.00149526	20.7128	2.16329	3	7.1376	0.216329	0.0133461	0.202983	0.0861246
ENSMUSG00000078453	Abracl	0.000121216	0.00149957	20.7051	4.28314	3	7.19211	0.428314	0.0170039	0.41131	0.0858457
ENSMUSG00000026547	Tagln2	0.000121405	0.00150044	20.7018	1.4099	3	9.40581	0.14099	0.00514429	0.135846	0.105489
ENSMUSG00000034832	Tet3	0.000121482	0.00150044	20.7005	1.83804	3	7.1111	0.183804	0.00930661	0.174498	0.0862705
ENSMUSG00000037531	Mrpl47	0.000121994	0.00150554	20.6917	2.70969	3	8.44672	0.270969	0.0226226	0.248346	0.0889728
ENSMUSG00000022994	Adcy6	0.000123028	0.00151709	20.674	1.8023	3	9.91482	0.18023	0.00674041	0.173489	0.118034
ENSMUSG00000038663	Fsd2	0.000123386	0.00151937	20.6679	1.30345	3	11.2336	0.130345	0.000824642	0.12952	0.164531
ENSMUSG00000114005	Gm24474	0.000123412	0.00151937	20.6675	5.80662	3	5.78612	0.580662	0.0356574	0.545004	0.105312
ENSMUSG00000031264	Btk	0.000123986	0.00152358	20.6578	6.56299	3	5.52493	0.656299	0.0747919	0.581507	0.113797
ENSMUSG00000002900	Lamb1	0.000124053	0.00152358	20.6567	1.38424	3	8.74683	0.138424	0.0114817	0.126942	0.0928121
ENSMUSG00000024300	Myo1f	0.000123946	0.00152358	20.6585	8.82038	3	7.91093	0.882038	0.0530843	0.828954	0.0853461
ENSMUSG00000015133	Lrrk1	0.000124234	0.00152458	20.6536	2.45333	3	6.36858	0.245333	0.0401027	0.205231	0.0938737
ENSMUSG00000072621	Slfn10-ps	0.000124362	0.00152493	20.6515	55.0306	3	2.98469	5.50306	0.22035	5.28271	0.340168
ENSMUSG00000045725	Prr15	0.000125035	0.00153196	20.6402	6.99042	3	4.93401	0.699042	0.0835491	0.615493	0.140486
ENSMUSG00000062929	Cfl2	0.000125177	0.00153222	20.6378	1.82695	3	10.703	0.182695	0.0019309	0.180764	0.143059
ENSMUSG00000037548	H2-DMb2	0.000125422	0.00153222	20.6337	28.8547	3	7.20637	2.88547	0.0471843	2.83828	0.0857773
ENSMUSG00000020893	Per1	0.000125457	0.00153222	20.6331	4.46098	3	7.55412	0.446098	0.0747902	0.371308	0.0848469
ENSMUSG00000044600	Smim7	0.000125414	0.00153222	20.6338	1.38726	3	8.0146	0.138726	0.00716421	0.131562	0.0857654
ENSMUSG00000032637	Atxn2l	0.00012567	0.0015336	20.6296	2.93111	3	8.58655	0.293111	0.00838669	0.284724	0.0905792
ENSMUSG00000018770	Atp5g3	0.00012584	0.00153444	20.6267	1.63082	3	13.1497	0.163082	0.000213308	0.162869	0.285632
ENSMUSG00000040370	Etfrf1	0.000126148	0.00153697	20.6216	4.22306	3	9.45883	0.422306	0.00347694	0.418829	0.106679
ENSMUSG00000081723	Gm15931	0.000126759	0.0015424	20.6115	12.4397	3	4.10364	1.24397	0.183019	1.06095	0.199969
ENSMUSG00000050668	Gpatch11	0.000126795	0.0015424	20.6109	4.03008	3	6.04929	0.403008	0.0682725	0.334736	0.0990981
ENSMUSG00000026532	Spta1	0.000127073	0.00154455	20.6063	4.09145	3	5.50072	0.409145	0.0470077	0.362137	0.114691
ENSMUSG00000044447	Dock5	0.000127212	0.00154502	20.604	4.00013	3	5.84087	0.400013	0.0445138	0.355499	0.103813
ENSMUSG00000017221	Psmd3	0.000128126	0.00155366	20.589	1.00839	3	9.54131	0.100839	0.00341568	0.0974235	0.108583
ENSMUSG00000036315	Znrd1	0.000128127	0.00155366	20.589	1.49172	3	7.11486	0.149172	0.0105845	0.138588	0.0862494
ENSMUSG00000020340	Cyfip2	0.000128278	0.00155427	20.5866	6.4663	3	7.56633	0.64663	0.0240524	0.622578	0.0848398
ENSMUSG00000017009	Sdc4	0.000128615	0.00155711	20.5811	6.44931	3	7.83431	0.644931	0.00654679	0.638384	0.0851154
ENSMUSG00000041426	Hibch	0.000129135	0.00156123	20.5726	3.55151	3	7.72205	0.355151	0.00507006	0.350081	0.0848995
ENSMUSG00000061461	Smim20	0.000129159	0.00156123	20.5723	2.75944	3	8.95418	0.275944	0.00845742	0.267487	0.0963527
ENSMUSG00000116903	Gm19522	0.000129399	0.00156129	20.5684	5.73641	3	5.21005	0.573641	0.0549586	0.518683	0.126795
ENSMUSG00000039395	Mreg	0.000129321	0.00156129	20.5696	1.82043	3	7.1871	0.182043	0.0158038	0.166239	0.0858702
ENSMUSG00000049922	Slc35c1	0.000129572	0.00156129	20.5656	4.8519	3	5.95213	0.48519	0.064752	0.420438	0.10112
ENSMUSG00000040522	Tlr8	0.000129532	0.00156129	20.5662	10.8151	3	3.2692	1.08151	0.0862949	0.995211	0.297032
ENSMUSG00000071415	Rpl23	0.000130179	0.00156738	20.5558	3.36608	3	11.1067	0.336608	0.0012362	0.335372	0.159013
ENSMUSG00000020681	Ace	0.000130368	0.00156842	20.5527	1.41878	3	8.77059	0.141878	0.00675718	0.135121	0.0931811
ENSMUSG00000047153	Khnyn	0.000130648	0.0015699	20.5483	1.15545	3	7.67206	0.115545	0.00948552	0.106059	0.0848499
ENSMUSG00000053702	Nebl	0.000130696	0.0015699	20.5475	1.20884	3	10.1049	0.120884	0.00511639	0.115767	0.123403
ENSMUSG00000024663	Rab3il1	0.00013204	0.0015848	20.5261	2.31878	3	7.1186	0.231878	0.0169227	0.214955	0.0862285
ENSMUSG00000019969	Psen1	0.000132199	0.00158546	20.5235	1.748	3	7.99655	0.1748	0.0136295	0.161171	0.0856834
ENSMUSG00000112345	Gm40652	0.000133159	0.00159447	20.5084	2.97722	3	6.01179	0.297722	0.0384249	0.259298	0.0998462
ENSMUSG00000015536	Mocs2	0.000133131	0.00159447	20.5088	1.14669	3	8.27614	0.114669	0.00827133	0.106397	0.0874073
ENSMUSG00000006782	Cnp	0.000133604	0.00159748	20.5014	2.06685	3	7.38568	0.206685	0.0135192	0.193166	0.0851212
ENSMUSG00000002897	Il17ra	0.000133816	0.00159748	20.4981	5.85681	3	7.09314	0.585681	0.102073	0.483608	0.0863733
ENSMUSG00000038845	Phb	0.000133743	0.00159748	20.4992	2.20276	3	10.223	0.220276	0.00422159	0.216055	0.12694
ENSMUSG00000038650	Rnh1	0.000133828	0.00159748	20.4979	1.42621	3	9.34992	0.142621	0.0041729	0.138448	0.104263
ENSMUSG00000023067	Cdkn1a	0.000134079	0.00159923	20.494	8.07424	3	7.9935	0.807424	0.00690528	0.800519	0.0856699
ENSMUSG00000074417	Gm14548	0.000134266	0.00160021	20.4911	33.2708	3	4.08144	3.32708	0.568106	2.75898	0.202024
ENSMUSG00000031954	Cfdp1	0.000134573	0.00160137	20.4863	1.88012	3	8.61793	0.188012	0.00467949	0.183333	0.0909823
ENSMUSG00000025044	Msr1	0.000134525	0.00160137	20.487	23.5724	3	7.79104	2.35724	0.0538631	2.30338	0.085015
ENSMUSG00000091694	Apol11b	0.000135522	0.00160539	20.4716	74.2273	3	4.88315	7.42273	0.371422	7.05131	0.143265
ENSMUSG00000001999	Blvra	0.00013554	0.00160539	20.4713	2.00821	3	7.06081	0.200821	0.0134734	0.187347	0.0865668
ENSMUSG00000071650	Ganab	0.000135261	0.00160539	20.4756	1.24108	3	7.56664	0.124108	0.00690051	0.117208	0.0848397
ENSMUSG00000033016	Nfatc1	0.000135344	0.00160539	20.4743	2.7669	3	7.77112	0.27669	0.0246292	0.252061	0.084976
ENSMUSG00000017756	Slc12a7	0.000135067	0.00160539	20.4786	2.47191	3	8.68954	0.247191	0.0322152	0.214976	0.0919637
ENSMUSG00000033083	Tbc1d4	0.000135422	0.00160539	20.4731	1.89533	3	8.33558	0.189533	0.0109423	0.178591	0.0879059
ENSMUSG00000026032	Ndufb3	0.000136047	0.00160909	20.4635	5.36568	3	10.2894	0.536568	0.00146379	0.535104	0.129
ENSMUSG00000030750	Nsmce1	0.000136062	0.00160909	20.4633	3.51375	3	7.70763	0.351375	0.010265	0.34111	0.0848822
ENSMUSG00000059588	Calcrl	0.000136319	0.00161088	20.4593	1.72845	3	9.47338	0.172845	0.011537	0.161308	0.10701
ENSMUSG00000010290	AI597479	0.000136437	0.00161103	20.4575	1.40253	3	8.20395	0.140253	0.00721668	0.133037	0.0868663
ENSMUSG00000028495	Rps6	0.000136572	0.00161138	20.4554	3.29614	3	11.6994	0.329614	0.00231791	0.327296	0.187058
ENSMUSG00000040699	Limd2	0.000137495	0.00161977	20.4413	12.8379	3	6.57337	1.28379	0.0380671	1.24572	0.0910582
ENSMUSG00000024687	Osbp	0.000137474	0.00161977	20.4416	1.05222	3	9.61036	0.105222	0.00174261	0.103479	0.110226
ENSMUSG00000028207	Asph	0.000137788	0.00162073	20.4369	2.79364	3	11.1137	0.279364	0.00291164	0.276452	0.159311
ENSMUSG00000066152	Slc31a2	0.00013772	0.00162073	20.4379	1.51519	3	7.4216	0.151519	0.00967048	0.141848	0.0850351
ENSMUSG00000003970	Rpl8	0.000137972	0.00162165	20.4341	1.19333	3	11.5725	0.119333	0.000652985	0.11868	0.180547
ENSMUSG00000001552	Jup	0.00013844	0.0016247	20.427	2.03937	3	7.63464	0.203937	0.00548813	0.198448	0.0848316
ENSMUSG00000003444	Med29	0.000138444	0.0016247	20.4269	1.52385	3	7.52795	0.152385	0.0088154	0.14357	0.084868
ENSMUSG00000021061	Sptb	0.000138602	0.0016253	20.4245	1.62667	3	9.16254	0.162667	0.00809763	0.154569	0.100352
ENSMUSG00000060591	Ifitm2	0.000139071	0.0016282	20.4175	2.23333	3	9.51824	0.223333	0.00326431	0.220069	0.108044
ENSMUSG00000060679	Mrps9	0.000139168	0.0016282	20.416	1.44549	3	9.06698	0.144549	0.00494795	0.139601	0.0984732
ENSMUSG00000029359	Tesc	0.00013915	0.0016282	20.4163	3.02375	3	9.45033	0.302375	0.00343556	0.298939	0.106487
ENSMUSG00000031652	N4bp1	0.000139441	0.00163015	20.4119	3.88894	3	7.85859	0.388894	0.00541805	0.383476	0.0851812
ENSMUSG00000038274	Fau	0.000139872	0.00163394	20.4054	2.53912	3	10.6573	0.253912	0.00424467	0.249667	0.141398
ENSMUSG00000040711	Sh3pxd2b	0.000141271	0.00164778	20.3846	5.32293	3	7.23879	0.532293	0.0112578	0.521036	0.0856305
ENSMUSG00000002014	Ssr4	0.000141272	0.00164778	20.3846	2.50578	3	8.72684	0.250578	0.00494122	0.245637	0.0925095
ENSMUSG00000040006	Ginm1	0.000141517	0.00164896	20.381	2.66764	3	9.11966	0.266764	0.00297751	0.263786	0.0994991
ENSMUSG00000052684	Jun	0.000141589	0.00164896	20.3799	2.21668	3	9.32804	0.221668	0.00335729	0.218311	0.10379
ENSMUSG00000038976	Ppp1r9b	0.000141957	0.00165199	20.3745	1.52407	3	8.86342	0.152407	0.00617391	0.146233	0.0947219
ENSMUSG00000078517	Emc1	0.000142539	0.0016575	20.3659	1.63463	3	8.50278	0.163463	0.0173813	0.146081	0.0895804
ENSMUSG00000062619	2310039H08Rik	0.000144034	0.00167362	20.344	2.18916	3	6.45087	0.218916	0.0219113	0.197005	0.0927194
ENSMUSG00000032475	Nck1	0.000144382	0.00167639	20.339	1.5467	3	8.43988	0.15467	0.00677998	0.14789	0.0889019
ENSMUSG00000049866	Arl4c	0.000144648	0.0016782	20.3351	3.04469	3	6.96232	0.304469	0.0164416	0.288027	0.0872258
ENSMUSG00000030157	Clec2d	0.000145287	0.00168307	20.3259	6.59111	3	9.40388	0.659111	0.00300038	0.656111	0.105447
ENSMUSG00000031119	Gpc4	0.000145245	0.00168307	20.3265	2.49596	3	7.00547	0.249596	0.018584	0.231012	0.0869237
ENSMUSG00000028977	Casz1	0.000145672	0.00168625	20.3204	4.97751	3	6.4035	0.497751	0.0265495	0.471201	0.0933797
ENSMUSG00000025823	Pdia4	0.000146105	0.00168998	20.3141	1.68509	3	8.36896	0.168509	0.00417975	0.164329	0.0882076
ENSMUSG00000003623	Crot	0.000146245	0.00169032	20.3121	1.61549	3	8.46952	0.161549	0.00545251	0.156096	0.0892142
ENSMUSG00000001105	Ift20	0.000146544	0.00169122	20.3079	2.2632	3	8.24318	0.22632	0.0118889	0.214431	0.0871516
ENSMUSG00000033845	Mrpl15	0.000146477	0.00169122	20.3088	1.57955	3	10.4104	0.157955	0.00378324	0.154172	0.132893
ENSMUSG00000020610	Amz2	0.000147098	0.00169251	20.3	1.01386	3	8.68863	0.101386	0.00510306	0.0962827	0.0919506
ENSMUSG00000036905	C1qb	0.00014706	0.00169251	20.3005	7.59949	3	10.4231	0.759949	0.00245819	0.757491	0.13331
ENSMUSG00000022579	Gpihbp1	0.000146908	0.00169251	20.3027	1.24018	3	9.40479	0.124018	0.00354518	0.120473	0.105467
ENSMUSG00000073412	Lst1	0.000146939	0.00169251	20.3022	19.1861	3	6.09061	1.91861	0.052083	1.86652	0.0983159
ENSMUSG00000027942	4933434E20Rik	0.000147339	0.00169401	20.2965	1.79149	3	9.44517	0.179149	0.0116085	0.167541	0.10637
ENSMUSG00000038170	Pde4dip	0.000147893	0.0016991	20.2887	1.11885	3	12.7472	0.111885	0.00320328	0.108682	0.253268
ENSMUSG00000039891	Txlnb	0.00014815	0.00170077	20.285	0.865659	3	11.3878	0.0865659	0.000722312	0.0858436	0.171579
ENSMUSG00000038351	Sgsm2	0.000148694	0.00170447	20.2774	5.4058	3	6.50729	0.54058	0.0189978	0.521583	0.091941
ENSMUSG00000060538	Tmem219	0.000148592	0.00170447	20.2788	2.18787	3	6.86346	0.218787	0.0202904	0.198496	0.0880017
ENSMUSG00000036894	Rap2b	0.000149239	0.00170943	20.2697	5.34966	3	7.27367	0.534966	0.0223659	0.5126	0.0854866
ENSMUSG00000029016	Clcn6	0.000149684	0.00171325	20.2635	3.4145	3	6.0463	0.34145	0.0285845	0.312866	0.0991564
ENSMUSG00000052419	2610001J05Rik	0.000150045	0.00171397	20.2584	2.33293	3	9.01209	0.233293	0.0081136	0.225179	0.0974284
ENSMUSG00000022525	Hrasls	0.000150083	0.00171397	20.2579	3.90137	3	6.29389	0.390137	0.0208991	0.369238	0.0949631
ENSMUSG00000026924	Sec16a	0.000149888	0.00171397	20.2606	2.52625	3	5.91907	0.252625	0.0406262	0.211999	0.101874
ENSMUSG00000024661	Fth1	0.000150328	0.00171549	20.2545	0.679964	3	13.3193	0.0679964	0.000168597	0.0678278	0.300616
ENSMUSG00000050232	Cxcr3	0.000150639	0.00171775	20.2501	17.2333	3	3.97601	1.72333	0.238575	1.48476	0.212171
ENSMUSG00000058291	Zfp68	0.00015136	0.0017247	20.2401	1.15358	3	8.37266	0.115358	0.00745414	0.107904	0.088242
ENSMUSG00000011752	Pgam1	0.000151681	0.00172689	20.2357	2.14068	3	8.11411	0.214068	0.00434153	0.209726	0.0862881
ENSMUSG00000086040	Wipf3	0.000151779	0.00172689	20.2344	2.09836	3	7.35183	0.209836	0.0162608	0.193575	0.0852161
ENSMUSG00000041958	Pigs	0.000152337	0.00173195	20.2267	1.57471	3	7.47803	0.157471	0.0133487	0.144122	0.0849301
ENSMUSG00000090266	Mettl23	0.00015296	0.00173517	20.2181	3.32889	3	7.1113	0.332889	0.0112043	0.321685	0.0862694
ENSMUSG00000017721	Pigt	0.000152941	0.00173517	20.2184	1.41153	3	8.20834	0.141153	0.00772063	0.133433	0.0868972
ENSMUSG00000021079	Timm9	0.000152936	0.00173517	20.2184	1.78912	3	7.25032	0.178912	0.0151275	0.163785	0.0855814
ENSMUSG00000029553	Tfec	0.000153306	0.00173781	20.2134	24.373	3	4.22065	2.4373	0.239122	2.19817	0.189575
ENSMUSG00000039208	Metrnl	0.000153601	0.00173986	20.2094	1.92699	3	7.20764	0.192699	0.0213061	0.171393	0.0857713
ENSMUSG00000036214	Znrd1as	0.000153746	0.00174022	20.2074	2.24613	3	7.07231	0.224613	0.0163753	0.208238	0.0864967
ENSMUSG00000031299	Pdha1	0.000153979	0.00174028	20.2042	1.46815	3	10.503	0.146815	0.000238506	0.146577	0.13599
ENSMUSG00000020485	Supt4a	0.000153868	0.00174028	20.2057	2.21189	3	8.33806	0.221189	0.0101637	0.211025	0.0879278
ENSMUSG00000034247	Plekhm1	0.000154875	0.00174911	20.1921	2.53219	3	7.1446	0.253219	0.0169414	0.236278	0.0860872
ENSMUSG00000031827	Cotl1	0.000155315	0.0017528	20.1861	13.1323	3	8.63378	1.31323	0.0235235	1.2897	0.0911921
ENSMUSG00000080893	Gm15920	0.000155443	0.00175295	20.1844	2.9565	3	9.96607	0.29565	0.00269873	0.292952	0.119442
ENSMUSG00000042682	Selenok	0.000155562	0.00175299	20.1828	2.68107	3	9.73395	0.268107	0.00269751	0.265409	0.113282
ENSMUSG00000060981	Hist1h4h	0.000155799	0.00175438	20.1796	1.81174	3	7.05695	0.181174	0.0156527	0.165521	0.0865906
ENSMUSG00000037938	Chchd5	0.000155977	0.00175509	20.1772	2.125	3	5.89324	0.2125	0.017989	0.194511	0.102489
ENSMUSG00000044573	Acp1	0.000156257	0.00175561	20.1734	1.96587	3	6.73778	0.196587	0.0200019	0.176585	0.0891727
ENSMUSG00000033813	Tcea1	0.000156245	0.00175561	20.1736	1.30357	3	9.58267	0.130357	0.00323407	0.127123	0.109561
ENSMUSG00000020124	Usp15	0.000156367	0.00175561	20.172	1.10141	3	9.48747	0.110141	0.00522296	0.104918	0.107333
ENSMUSG00000018585	Atox1	0.000156584	0.00175675	20.1691	2.05391	3	8.18338	0.205391	0.00565969	0.199731	0.0867247
ENSMUSG00000025355	Mmp19	0.000156821	0.00175811	20.1659	3.70707	3	6.4165	0.370707	0.0299332	0.340774	0.0931976
ENSMUSG00000055320	Tead1	0.000157624	0.00176582	20.1552	1.18809	3	7.34642	0.118809	0.00742774	0.111381	0.0852325
ENSMUSG00000006930	Hap1	0.00015804	0.00176919	20.1497	14.4631	3	4.03091	1.44631	0.217873	1.22844	0.206808
ENSMUSG00000068823	Csde1	0.000158215	0.00176986	20.1474	1.03083	3	11.5891	0.103083	0.000675767	0.102408	0.181386
ENSMUSG00000024875	Yif1a	0.00015834	0.00176996	20.1457	1.09276	3	8.61728	0.109276	0.00557956	0.103696	0.0909739
ENSMUSG00000095677	Dynlt1f	0.000158579	0.00177055	20.1425	2.7193	3	9.36407	0.27193	0.0212362	0.250693	0.10457
ENSMUSG00000049960	Mrps16	0.000158624	0.00177055	20.1419	3.27718	3	9.63974	0.327718	0.00608388	0.321634	0.110938
ENSMUSG00000080850	Gm12439	0.000158985	0.00177328	20.1372	9.16474	3	4.17849	0.916474	0.128764	0.78771	0.193235
ENSMUSG00000025068	Gsto1	0.000159497	0.0017777	20.1304	1.39472	3	8.59077	0.139472	0.00525396	0.134218	0.0906325
ENSMUSG00000031633	Slc25a4	0.000159662	0.00177825	20.1283	2.6262	3	14.7065	0.26262	8.42991e-05	0.262536	0.459417
ENSMUSG00000019948	Actr6	0.000160568	0.00178573	20.1164	3.29147	3	5.31873	0.329147	0.0145109	0.314636	0.12198
ENSMUSG00000048897	Zfp710	0.000160529	0.00178573	20.1169	3.95749	3	8.05523	0.395749	0.0445091	0.35124	0.0859643
ENSMUSG00000042901	Aida	0.000161667	0.00178756	20.1021	3.20796	3	7.85552	0.320796	0.0107615	0.310035	0.0851725
ENSMUSG00000050856	Atp5k	0.000161523	0.00178756	20.104	4.9037	3	11.6398	0.49037	0.000445484	0.489925	0.183965
ENSMUSG00000028413	B4galt1	0.000161177	0.00178756	20.1085	1.04896	3	9.03999	0.104896	0.00330246	0.101593	0.0979563
ENSMUSG00000075602	Ly6a	0.000161055	0.00178756	20.1101	22.9927	3	11.9124	2.29927	0.00180144	2.29747	0.198655
ENSMUSG00000038646	Ramac	0.000161289	0.00178756	20.107	1.94778	3	7.83694	0.194778	0.0103417	0.184436	0.0851222
ENSMUSG00000056054	S100a8	0.000161414	0.00178756	20.1054	15.4208	3	5.1487	1.54208	0.119056	1.42302	0.12966
ENSMUSG00000025283	Sat1	0.000161598	0.00178756	20.103	2.73657	3	9.45986	0.273657	0.00270183	0.270955	0.106703
ENSMUSG00000022427	Tomm22	0.00016143	0.00178756	20.1052	1.44321	3	8.59999	0.144321	0.00560718	0.138714	0.0907499
ENSMUSG00000061273	Mmgt1	0.000162126	0.00179134	20.0962	1.92217	3	8.70812	0.192217	0.00406919	0.188148	0.0922326
ENSMUSG00000003810	Mast2	0.000162526	0.00179447	20.091	2.09218	3	7.2474	0.209218	0.0135931	0.195624	0.0855937
ENSMUSG00000027809	Etfdh	0.000163196	0.00179929	20.0824	1.66494	3	11.4366	0.166494	0.000605286	0.165888	0.173893
ENSMUSG00000025968	Ndufs1	0.000163198	0.00179929	20.0824	1.64351	3	10.3809	0.164351	0.000757833	0.163593	0.131925
ENSMUSG00000067870	Rpl31-ps8	0.000163876	0.00180546	20.0737	3.53487	3	10.8676	0.353487	0.0024283	0.351059	0.149284
ENSMUSG00000055980	Irs1	0.000164405	0.00180999	20.0669	2.6602	3	7.61553	0.26602	0.0166541	0.249366	0.0848285
ENSMUSG00000045551	Fpr1	0.000164761	0.00181171	20.0624	57.6616	3	3.79652	5.76616	0.30853	5.45763	0.230959
ENSMUSG00000040666	Sh3bgr	0.000164798	0.00181171	20.062	5.76435	3	9.33069	0.576435	0.00527025	0.571164	0.103847
ENSMUSG00000034211	Mrps17	0.000165082	0.00181224	20.0583	2.26976	3	8.43811	0.226976	0.00987503	0.217101	0.0888837
ENSMUSG00000024446	Rpp21	0.000165043	0.00181224	20.0588	2.7319	3	6.60874	0.27319	0.0233022	0.249888	0.0906159
ENSMUSG00000005683	Cs	0.000165255	0.00181283	20.0561	0.816529	3	12.7939	0.0816529	0.000373163	0.0812798	0.256801
ENSMUSG00000042010	Acacb	0.000165792	0.00181742	20.0493	2.65095	3	10.297	0.265095	0.00630163	0.258794	0.129239
ENSMUSG00000039232	Stx11	0.000166189	0.00182046	20.0443	17.9864	3	5.40324	1.79864	0.141246	1.65739	0.118472
ENSMUSG00000064302	Clasp1	0.000167064	0.00182416	20.0333	1.56831	3	10.8682	0.156831	0.00526509	0.151565	0.149306
ENSMUSG00000038014	Fam120a	0.000167106	0.00182416	20.0328	0.82064	3	10.2754	0.082064	0.0020451	0.0800189	0.128563
ENSMUSG00000078193	Gm2000	0.000167123	0.00182416	20.0326	4.54123	3	9.07257	0.454123	0.00995674	0.444166	0.0985809
ENSMUSG00000052512	Nav2	0.000166909	0.00182416	20.0353	2.82184	3	5.92003	0.282184	0.0302042	0.25198	0.101852
ENSMUSG00000035356	Nfkbiz	0.000167005	0.00182416	20.0341	6.50218	3	7.15616	0.650218	0.0240292	0.626189	0.0860265
ENSMUSG00000028163	Nfkb1	0.000167852	0.00182994	20.0235	2.30495	3	9.01335	0.230495	0.0113168	0.219179	0.097452
ENSMUSG00000023947	Nfkbie	0.000167891	0.00182994	20.023	15.6787	3	6.37987	1.56787	0.0388109	1.52906	0.0937132
ENSMUSG00000031165	Was	0.000168754	0.00183804	20.0122	10.9294	3	5.56577	1.09294	0.0458163	1.04712	0.11233
ENSMUSG00000039182	AW209491	0.000169005	0.00183946	20.0091	2.22938	3	6.67903	0.222938	0.0287995	0.194139	0.0897978
ENSMUSG00000027170	Eif3m	0.000169607	0.00184057	20.0017	3.4521	3	9.5117	0.34521	0.00248461	0.342725	0.107892
ENSMUSG00000031221	Igbp1	0.000169329	0.00184057	20.0051	2.10609	3	10.0625	0.210609	0.00472455	0.205884	0.12217
ENSMUSG00000042793	Lgr6	0.000169708	0.00184057	20.0004	4.1924	3	7.55551	0.41924	0.0295678	0.389672	0.084846
ENSMUSG00000023156	Rpp14	0.000169412	0.00184057	20.0041	1.86374	3	7.89015	0.186374	0.0356536	0.15072	0.0852769
ENSMUSG00000042772	Smg7	0.00016969	0.00184057	20.0006	2.00107	3	7.86491	0.200107	0.0191837	0.180923	0.0851995
ENSMUSG00000021390	Ogn	0.000170428	0.00184707	19.9915	4.23541	3	11.1425	0.423541	0.000953627	0.422588	0.160545
ENSMUSG00000058267	Mrps14	0.000171915	0.00186187	19.9733	3.73831	3	8.84684	0.373831	0.00600496	0.367826	0.0944348
ENSMUSG00000021456	Fbp2	0.00017218	0.0018624	19.9701	3.04535	3	6.43087	0.304535	0.0152889	0.289246	0.0929971
ENSMUSG00000034345	Gtf2h5	0.000172208	0.0018624	19.9698	2.49475	3	9.05621	0.249475	0.00611346	0.243361	0.0982662
ENSMUSG00000015804	Med28	0.000173493	0.00187497	19.9542	2.28894	3	8.54117	0.228894	0.00537269	0.223521	0.0900243
ENSMUSG00000075010	AW112010	0.000173771	0.00187633	19.9508	19.0272	3	9.76016	1.90272	0.00463424	1.89809	0.11395
ENSMUSG00000049037	Clec4a1	0.000173864	0.00187633	19.9497	15.0797	3	6.85635	1.50797	0.0266054	1.48136	0.0880622
ENSMUSG00000026273	Mterf4	0.000174339	0.00188013	19.944	1.88421	3	6.9112	0.188421	0.0198729	0.168548	0.0876119
ENSMUSG00000046688	Tifa	0.000174577	0.00188137	19.9411	6.23397	3	7.00776	0.623397	0.0231435	0.600253	0.0869083
ENSMUSG00000018293	Pfn1	0.000174804	0.0018825	19.9384	2.41567	3	10.5577	0.241567	0.00139833	0.240169	0.137871
ENSMUSG00000029213	Commd8	0.000175313	0.00188665	19.9323	1.84431	3	8.65934	0.184431	0.0151259	0.169305	0.0915392
ENSMUSG00000040940	Arhgef1	0.000175757	0.0018901	19.927	1.59395	3	7.30605	0.159395	0.0146142	0.144781	0.0853658
ENSMUSG00000026875	Traf1	0.000177653	0.00190914	19.9045	12.4049	3	5.81526	1.24049	0.120993	1.11949	0.104501
ENSMUSG00000019210	Atp6v1e1	0.000178539	0.00191732	19.8941	1.65636	3	9.05095	0.165636	0.00245311	0.163183	0.0981655
ENSMUSG00000056413	Adap1	0.000179096	0.00192195	19.8876	9.3849	3	4.99657	0.93849	0.107146	0.831344	0.137202
ENSMUSG00000032312	Csk	0.000179508	0.0019243	19.8828	2.93305	3	6.19736	0.293305	0.0280061	0.265299	0.0964675
ENSMUSG00000054199	Gon4l	0.000179566	0.0019243	19.8821	1.4488	3	8.53834	0.14488	0.0195226	0.125357	0.0899909
ENSMUSG00000029247	Paics	0.000179977	0.00192735	19.8773	1.61985	3	8.95554	0.161985	0.00196641	0.160018	0.0963777
ENSMUSG00000052681	Rap1b	0.000180565	0.00193229	19.8705	3.22034	3	9.73383	0.322034	0.00163528	0.320399	0.113279
ENSMUSG00000042712	Tceal9	0.000180888	0.00193441	19.8667	3.15866	3	8.45812	0.315866	0.00555271	0.310313	0.0890926
ENSMUSG00000036503	Rnf13	0.00018108	0.0019351	19.8645	1.36769	3	9.83893	0.136769	0.00336951	0.133399	0.115999
ENSMUSG00000075486	Commd6	0.000181573	0.00193632	19.8588	2.3452	3	7.4751	0.23452	0.0227435	0.211776	0.0849347
ENSMUSG00000042834	Nrep	0.00018151	0.00193632	19.8595	6.03031	3	7.64264	0.603031	0.00936059	0.59367	0.0848342
ENSMUSG00000002458	Rgs19	0.000181357	0.00193632	19.8613	3.09358	3	6.42846	0.309358	0.0512191	0.258139	0.0930306
ENSMUSG00000008496	Pou2f2	0.000182297	0.00194269	19.8504	12.0655	3	3.79183	1.20655	0.107266	1.09928	0.231476
ENSMUSG00000038506	Dcun1d2	0.0001827	0.00194563	19.8458	1.38508	3	9.11538	0.138508	0.00356994	0.134938	0.099415
ENSMUSG00000042312	S100a13	0.000182942	0.00194685	19.843	3.63337	3	8.14156	0.363337	0.00960643	0.35373	0.0864538
ENSMUSG00000021728	Emb	0.000183103	0.0019472	19.8412	3.32513	3	5.89339	0.332513	0.0192183	0.313295	0.102486
ENSMUSG00000029528	Pxn	0.000183276	0.00194737	19.8392	1.83031	3	7.53174	0.183031	0.00639418	0.176637	0.0848645
ENSMUSG00000029076	Sdf4	0.000183373	0.00194737	19.8381	1.00722	3	9.6263	0.100722	0.00277379	0.0979479	0.110611
ENSMUSG00000061589	Dot1l	0.000183899	0.0019516	19.8321	1.73629	3	7.2476	0.173629	0.0145084	0.159121	0.0855928
ENSMUSG00000033326	Kdm4a	0.000184098	0.00195236	19.8298	1.28356	3	8.151	0.128356	0.00799573	0.12036	0.0865131
ENSMUSG00000028898	Trnau1ap	0.000184745	0.00195786	19.8225	1.84262	3	6.79051	0.184262	0.0120154	0.172246	0.0886548
ENSMUSG00000032812	Arap1	0.000185324	0.00196128	19.8159	3.28349	3	5.88267	0.328349	0.0343101	0.294039	0.102748
ENSMUSG00000021256	Vash1	0.000185208	0.00196128	19.8172	3.00728	3	6.5608	0.300728	0.0221559	0.278572	0.0912205
ENSMUSG00000034390	Cmip	0.000185829	0.00196391	19.8102	2.275	3	7.20529	0.2275	0.0157003	0.2118	0.0857824
ENSMUSG00000061559	Wdr61	0.000185828	0.00196391	19.8102	1.13383	3	7.83691	0.113383	0.00834882	0.105034	0.0851222
ENSMUSG00000015575	Atp6v0e	0.000186668	0.00197006	19.8008	2.56765	3	8.90369	0.256765	0.00472275	0.252042	0.0954369
ENSMUSG00000027678	Ncoa3	0.000186569	0.00197006	19.8019	2.32461	3	6.1543	0.232461	0.0183725	0.214088	0.0971859
ENSMUSG00000109754	Gm39214	0.00018763	0.0019781	19.79	5.48738	3	6.49502	0.548738	0.0238222	0.524916	0.09211
ENSMUSG00000035458	Tnni3	0.000187689	0.0019781	19.7893	3.81864	3	13.7409	0.381864	0.000135517	0.381728	0.34166
ENSMUSG00000062169	Cnih4	0.000188159	0.00198169	19.7841	2.73224	3	7.42518	0.273224	0.0179148	0.255309	0.0850273
ENSMUSG00000031871	Cdh5	0.000188582	0.00198361	19.7794	1.11719	3	9.47395	0.111719	0.00191729	0.109802	0.107024
ENSMUSG00000023150	Ivns1abp	0.0001886	0.00198361	19.7792	2.80944	3	12.95	0.280944	0.000272042	0.280672	0.26903
ENSMUSG00000051185	Fam174a	0.000188894	0.00198534	19.7759	1.39923	3	9.26496	0.139923	0.00434566	0.135577	0.102451
ENSMUSG00000020585	Laptm4a	0.000189348	0.00198874	19.7709	0.564464	3	12.1358	0.0564464	0.000405276	0.0560411	0.211776
ENSMUSG00000042650	Alkbh5	0.000191331	0.00200681	19.749	0.954126	3	8.88645	0.0954126	0.00408473	0.0913278	0.0951289
ENSMUSG00000048706	Lurap1l	0.000191302	0.00200681	19.7494	5.45407	3	5.08983	0.545407	0.0598574	0.48555	0.132506
ENSMUSG00000046157	Tmem229b	0.00019194	0.00201044	19.7424	10.6079	3	7.82232	1.06079	0.0531473	1.00764	0.0850854
ENSMUSG00000091898	Tnnc1	0.000191813	0.00201044	19.7438	6.51047	3	13.6856	0.651047	0.000187027	0.65086	0.335949
ENSMUSG00000071654	Uqcc3	0.000193239	0.00202266	19.7282	1.46633	3	7.80437	0.146633	0.0117942	0.134839	0.0850436
ENSMUSG00000028138	Adh5	0.000193394	0.0020229	19.7266	2.19718	3	8.38515	0.219718	0.00465373	0.215064	0.0883597
ENSMUSG00000003534	Ddr1	0.000194168	0.00202474	19.7182	2.69378	3	7.77129	0.269378	0.0143511	0.255027	0.0849763
ENSMUSG00000055170	Ifng	0.000194008	0.00202474	19.7199	101.084	3	2.99879	10.1084	0.117644	9.99073	0.337889
ENSMUSG00000041193	Pla2g5	0.000194052	0.00202474	19.7194	4.09346	3	5.5421	0.409346	0.0164348	0.392911	0.113174
ENSMUSG00000026750	Psmb7	0.000194026	0.00202474	19.7197	3.19874	3	11.5789	0.319874	0.00122828	0.318646	0.180868
ENSMUSG00000033767	Tmem131l	0.000194231	0.00202474	19.7175	3.12784	3	6.52669	0.312784	0.0637249	0.249059	0.0916745
ENSMUSG00000039899	Fgl2	0.000194854	0.00202986	19.7108	11.4813	3	11.0046	1.14813	0.00194936	1.14618	0.154754
ENSMUSG00000034620	Rxylt1	0.000195159	0.00203026	19.7075	2.25726	3	6.49513	0.225726	0.0250615	0.200665	0.0921084
ENSMUSG00000008892	Vdac3	0.000195096	0.00203026	19.7082	2.21625	3	11.3813	0.221625	0.000662813	0.220963	0.171277
ENSMUSG00000024392	Bag6	0.000195454	0.00203065	19.7043	1.64931	3	7.5854	0.164931	0.00907175	0.155859	0.0848321
ENSMUSG00000020205	Phlda1	0.000195461	0.00203065	19.7043	2.40916	3	6.58088	0.240916	0.023431	0.217485	0.0909625
ENSMUSG00000040249	Lrp1	0.000195726	0.00203202	19.7014	2.78584	3	7.38286	0.278584	0.0215455	0.257039	0.0851286
ENSMUSG00000039084	Chad	0.000195936	0.00203282	19.6992	18.488	3	3.94677	1.8488	0.346062	1.50274	0.2151
ENSMUSG00000053101	Gpr141	0.000196248	0.00203468	19.6958	69.8685	3	4.24468	6.98685	0.240643	6.74621	0.187531
ENSMUSG00000045237	1110012L19Rik	0.000197148	0.00204154	19.6862	2.68683	3	6.96615	0.268683	0.0179972	0.250686	0.0871981
ENSMUSG00000032777	Gtf3c1	0.000197475	0.00204154	19.6828	1.90567	3	7.33168	0.190567	0.0297269	0.16084	0.085279
ENSMUSG00000031948	Kars	0.000197402	0.00204154	19.6835	1.44058	3	10.0556	0.144058	0.00193962	0.142119	0.121971
ENSMUSG00000028494	Plin2	0.000197398	0.00204154	19.6836	1.39958	3	8.53109	0.139958	0.00607198	0.133886	0.0899056
ENSMUSG00000059555	Tor4a	0.000197577	0.00204154	19.6817	3.38669	3	4.99906	0.338669	0.0166833	0.321985	0.137073
ENSMUSG00000031955	Bcar1	0.000198653	0.00204713	19.6703	1.7574	3	7.26001	0.17574	0.0123242	0.163416	0.0855412
ENSMUSG00000031683	Lsm6	0.000198514	0.00204713	19.6718	1.48052	3	8.17396	0.148052	0.0216571	0.126395	0.0866617
ENSMUSG00000072692	Rpl37rt	0.000198524	0.00204713	19.6717	5.46909	3	9.48294	0.546909	0.0196764	0.527233	0.107229
ENSMUSG00000057342	Sphk2	0.000198607	0.00204713	19.6708	1.45053	3	7.23739	0.145053	0.0150894	0.129963	0.0856366
ENSMUSG00000045316	Fahd1	0.000199356	0.00205299	19.6629	3.20697	3	8.4565	0.320697	0.00485787	0.31584	0.0890754
ENSMUSG00000036887	C1qa	0.000200358	0.00205502	19.6524	6.99692	3	10.7461	0.699692	0.00166136	0.698031	0.144654
ENSMUSG00000021622	Ckmt2	0.000199718	0.00205502	19.6591	2.07382	3	13.491	0.207382	0.000187832	0.207194	0.31665
ENSMUSG00000032436	Cmtm7	0.000200151	0.00205502	19.6545	2.56524	3	7.15441	0.256524	0.0154294	0.241095	0.0860356
ENSMUSG00000010609	Psen2	0.00020021	0.00205502	19.6539	1.98706	3	6.76993	0.198706	0.0221096	0.176596	0.0888523
ENSMUSG00000000538	Tom1l2	0.000200251	0.00205502	19.6535	1.21343	3	9.39881	0.121343	0.00700419	0.114339	0.105334
ENSMUSG00000042726	Trafd1	0.000200353	0.00205502	19.6524	8.9041	3	8.40762	0.89041	0.00990215	0.880508	0.088577
ENSMUSG00000022215	Fitm1	0.000200753	0.0020563	19.6482	1.22813	3	9.21535	0.122813	0.0029692	0.119844	0.101423
ENSMUSG00000028821	Syf2	0.000200721	0.0020563	19.6486	1.09778	3	8.35686	0.109778	0.00342808	0.10635	0.0880964
ENSMUSG00000024026	Glo1	0.000201047	0.00205677	19.6452	1.62748	3	10.2713	0.162748	0.00189501	0.160853	0.128433
ENSMUSG00000060519	Tor3a	0.000201067	0.00205677	19.645	9.7191	3	8.00051	0.97191	0.0198797	0.95203	0.0857011
ENSMUSG00000031696	Vps35	0.000201732	0.0020622	19.638	1.46545	3	7.07822	0.146545	0.00132306	0.145222	0.0864613
ENSMUSG00000044991	Shld1	0.000202107	0.00206465	19.6341	2.0819	3	7.60961	0.20819	0.013608	0.194582	0.0848284
ENSMUSG00000049872	Calhm5	0.000203142	0.00207156	19.6234	2.20541	3	6.21665	0.220541	0.0280388	0.192502	0.0961561
ENSMUSG00000033186	Mzt1	0.00020319	0.00207156	19.6229	1.14389	3	7.56481	0.114389	0.00783612	0.106553	0.0848406
ENSMUSG00000066880	Zfp617	0.00020315	0.00207156	19.6233	1.47344	3	7.42645	0.147344	0.0166422	0.130702	0.0850246
ENSMUSG00000025132	Arhgdia	0.000204116	0.00207592	19.6134	1.55081	3	10.6975	0.155081	0.00137969	0.153701	0.142859
ENSMUSG00000026365	Cfh	0.000203835	0.00207592	19.6163	1.52368	3	12.1553	0.152368	0.000488147	0.15188	0.212975
ENSMUSG00000030165	Klrd1	0.00020416	0.00207592	19.6129	49.098	3	3.29385	4.9098	0.347172	4.56263	0.293561
ENSMUSG00000000296	Tpd52l1	0.000204028	0.00207592	19.6143	6.94031	3	5.29298	0.694031	0.0413343	0.652697	0.123091
ENSMUSG00000030733	Sh2b1	0.000204813	0.00208117	19.6062	1.24353	3	8.55013	0.124353	0.0137413	0.110612	0.0901313
ENSMUSG00000067916	Zfp991	0.000205926	0.0020911	19.5949	3.78624	3	6.29427	0.378624	0.0284733	0.350151	0.0949574
ENSMUSG00000053119	Chmp3	0.000206225	0.00209274	19.5918	2.18358	3	6.9099	0.218358	0.00936362	0.208995	0.0876221
ENSMUSG00000009585	Apobec3	0.000206828	0.00209748	19.5857	4.7179	3	6.59089	0.47179	0.0320973	0.439693	0.0908366
ENSMUSG00000031517	Gpm6a	0.000207563	0.00210214	19.5783	3.46722	3	8.75521	0.346722	0.00525721	0.341465	0.0929412
ENSMUSG00000032487	Ptgs2	0.000207523	0.00210214	19.5787	10.0552	3	5.75904	1.00552	0.0627171	0.942802	0.106091
ENSMUSG00000027994	Mcub	0.000207734	0.00210248	19.5765	8.86724	3	5.25174	0.886724	0.0622222	0.824502	0.124908
ENSMUSG00000001018	Snapin	0.000208095	0.00210474	19.5729	1.22775	3	8.61204	0.122775	0.0056295	0.117145	0.0909055
ENSMUSG00000072941	Sod3	0.000208685	0.00210932	19.567	3.736	3	8.54753	0.3736	0.0071237	0.366477	0.0901001
ENSMUSG00000041329	Atp1b2	0.000209314	0.00211428	19.5606	3.95	3	5.32576	0.395	0.0552532	0.339747	0.12168
ENSMUSG00000027490	E2f1	0.000209523	0.00211499	19.5586	4.99048	3	5.10114	0.499048	0.0641525	0.434896	0.131952
ENSMUSG00000039202	Abhd2	0.000210512	0.00211733	19.5487	4.85354	3	8.44877	0.485354	0.00602549	0.479328	0.0889943
ENSMUSG00000090150	Acad11	0.000210584	0.00211733	19.548	2.71623	3	9.21063	0.271623	0.00331453	0.268308	0.101326
ENSMUSG00000009687	Fxyd5	0.00020996	0.00211733	19.5542	4.77811	3	8.93249	0.477811	0.00778009	0.470031	0.0959569
ENSMUSG00000040289	Hey1	0.000210469	0.00211733	19.5491	2.4609	3	5.5368	0.24609	0.0197481	0.226342	0.113365
ENSMUSG00000060147	Serpinb6a	0.000210076	0.00211733	19.553	2.5174	3	9.12302	0.25174	0.00261378	0.249126	0.0995655
ENSMUSG00000041362	Shtn1	0.000210532	0.00211733	19.5485	4.48073	3	6.61494	0.448073	0.0271492	0.420924	0.0905406
ENSMUSG00000002797	Ggct	0.000211216	0.00212228	19.5417	2.45764	3	6.83108	0.245764	0.0401148	0.205649	0.0882828
ENSMUSG00000022674	Ube2v2	0.000211513	0.00212387	19.5387	2.73956	3	7.65774	0.273956	0.0188254	0.25513	0.084841
ENSMUSG00000029780	Nt5c3	0.000211842	0.00212529	19.5355	1.9159	3	8.94584	0.19159	0.00310317	0.188487	0.0962001
ENSMUSG00000029577	Ube3b	0.000211932	0.00212529	19.5346	1.09507	3	9.38314	0.109507	0.00659644	0.10291	0.104988
ENSMUSG00000035258	Abi3bp	0.000212573	0.00213032	19.5282	1.72925	3	7.69388	0.172925	0.0102608	0.162664	0.084868
ENSMUSG00000020048	Hsp90b1	0.000213736	0.00214057	19.5168	0.920872	3	10.8037	0.0920872	0.000684958	0.0914023	0.146822
ENSMUSG00000020153	Ndufs7	0.000213996	0.00214178	19.5142	1.39644	3	10.8277	0.139644	0.00137871	0.138266	0.147739
ENSMUSG00000032757	Bet1	0.000214454	0.00214497	19.5097	3.05184	3	6.04182	0.305184	0.0341584	0.271025	0.0992441
ENSMUSG00000020918	Kat2a	0.000214902	0.00214804	19.5054	1.43523	3	7.39083	0.143523	0.0143548	0.129168	0.0851079
ENSMUSG00000003062	Stard3nl	0.000215266	0.00214887	19.5018	2.25996	3	7.52892	0.225996	0.0149062	0.21109	0.0848671
ENSMUSG00000024642	Tle4	0.00021515	0.00214887	19.503	2.05828	3	6.93312	0.205828	0.0140772	0.191751	0.0874425
ENSMUSG00000035171	1110059E24Rik	0.000216074	0.00215484	19.494	2.42469	3	5.9378	0.242469	0.0293787	0.21309	0.101442
ENSMUSG00000032536	Trak1	0.000216287	0.00215484	19.4919	0.798158	3	9.2948	0.0798158	0.00226503	0.0775508	0.10308
ENSMUSG00000030107	Usp18	0.000216187	0.00215484	19.4929	20.4356	3	6.2214	2.04356	0.0257693	2.01779	0.0960803
ENSMUSG00000032355	Mlip	0.000217039	0.00216065	19.4846	3.29825	3	9.76236	0.329825	0.00480793	0.325017	0.114006
ENSMUSG00000068798	Rap1a	0.000217152	0.00216065	19.4835	1.38764	3	9.44319	0.138764	0.0076415	0.131122	0.106326
ENSMUSG00000039264	Gimap3	0.000218254	0.00216879	19.4729	24.6007	3	6.14318	2.46007	0.0602786	2.39979	0.0973771
ENSMUSG00000029066	Mrpl20	0.000218246	0.00216879	19.473	3.08776	3	8.10885	0.308776	0.00647982	0.302296	0.0862574
ENSMUSG00000030751	Psma1	0.000219244	0.00217722	19.4634	1.52783	3	9.73457	0.152783	0.00170772	0.151076	0.113298
ENSMUSG00000099757	BE692007	0.000219604	0.00217938	19.46	16.1506	3	4.245	1.61506	0.078687	1.53637	0.187504
ENSMUSG00000026564	Dusp27	0.000220276	0.00218194	19.4536	1.27508	3	8.07632	0.127508	0.00743468	0.120073	0.0860753
ENSMUSG00000003402	Prkcsh	0.000220127	0.00218194	19.455	1.04914	3	8.35323	0.104914	0.00703575	0.0978787	0.0880634
ENSMUSG00000054640	Slc8a1	0.000220319	0.00218194	19.4531	0.951143	3	9.85511	0.0951143	0.00234181	0.0927725	0.116427
ENSMUSG00000020526	Znhit3	0.000220432	0.00218194	19.4521	3.50452	3	6.37028	0.350452	0.0180919	0.33236	0.0938495
ENSMUSG00000061758	Akr1b10	0.000220576	0.00218195	19.4507	1.13669	3	8.81905	0.113669	0.00274122	0.110927	0.0939654
ENSMUSG00000067203	H2-K2	0.000220891	0.00218365	19.4477	21.4336	3	8.41714	2.14336	0.0117296	2.13163	0.0886713
ENSMUSG00000024807	Syvn1	0.000221076	0.00218407	19.4459	4.61798	3	7.81522	0.461798	0.0242554	0.437542	0.0850685
ENSMUSG00000028140	Mrpl9	0.000221272	0.00218459	19.4441	1.37789	3	9.17849	0.137789	0.00361448	0.134174	0.100673
ENSMUSG00000006818	Sod2	0.000221598	0.00218641	19.441	1.30167	3	10.6259	0.130167	0.00120025	0.128966	0.140272
ENSMUSG00000043639	Rbm20	0.000222039	0.00218935	19.4368	1.62104	3	10.3026	0.162104	0.0115742	0.15053	0.129417
ENSMUSG00000028145	Them4	0.000222235	0.00218987	19.435	4.2426	3	6.98812	0.42426	0.0178179	0.406442	0.0870426
ENSMUSG00000036594	H2-Aa	0.00022255	0.00219127	19.432	12.3022	3	11.7371	1.23022	0.000820627	1.2294	0.189049
ENSMUSG00000063172	Hspb11	0.000222742	0.00219127	19.4302	2.85673	3	5.75819	0.285673	0.0416552	0.244018	0.106116
ENSMUSG00000008658	Rbfox1	0.000222808	0.00219127	19.4296	2.20154	3	6.66804	0.220154	0.031092	0.189062	0.0899206
ENSMUSG00000048279	Sacs	0.000223123	0.00219296	19.4266	1.24444	3	6.88517	0.124444	0.00766755	0.116776	0.0878209
ENSMUSG00000091957	Rps2-ps10	0.000223695	0.00219577	19.4212	1.59951	3	13.0689	0.159951	0.000237065	0.159714	0.278777
ENSMUSG00000047656	Trpt1	0.0002236	0.00219577	19.4221	2.21405	3	6.56706	0.221405	0.0183325	0.203072	0.0911394
ENSMUSG00000036322	H2-Ea-ps	0.00022419	0.00219812	19.4166	15.448	3	11.4578	1.5448	0.0018241	1.54298	0.174911
ENSMUSG00000028868	Wasf2	0.000224222	0.00219812	19.4163	1.81096	3	5.73007	0.181096	0.00953961	0.171556	0.106951
ENSMUSG00000024732	Ccdc86	0.000224773	0.0022006	19.4111	4.73866	3	6.29564	0.473866	0.0249783	0.448888	0.094937
ENSMUSG00000050721	Plekho2	0.000224907	0.0022006	19.4099	6.0608	3	8.81103	0.60608	0.00995819	0.596122	0.0938327
ENSMUSG00000074165	Zfp788	0.000224725	0.0022006	19.4116	2.12633	3	6.44943	0.212633	0.04345	0.169183	0.0927393
ENSMUSG00000028271	Gtf2b	0.000225122	0.0022013	19.4079	1.93544	3	8.79514	0.193544	0.00594153	0.187603	0.0935731
ENSMUSG00000028649	Macf1	0.000225895	0.00220604	19.4007	0.585132	3	11.9691	0.0585132	0.00312611	0.0553871	0.201893
ENSMUSG00000030739	Myh14	0.000225791	0.00220604	19.4017	2.31421	3	7.88136	0.231421	0.0400267	0.191395	0.0852491
ENSMUSG00000028029	Aimp1	0.000226299	0.00220858	19.3969	2.86142	3	7.69995	0.286142	0.00405672	0.282086	0.084874
ENSMUSG00000024013	Fgd2	0.00022674	0.00221148	19.3929	11.0964	3	5.8268	1.10964	0.0662081	1.04343	0.104188
ENSMUSG00000004460	Dnajb11	0.000226942	0.00221198	19.391	1.69384	3	8.93936	0.169384	0.00509353	0.16429	0.0960819
ENSMUSG00000029373	Pf4	0.000227081	0.00221198	19.3897	5.95736	3	6.05554	0.595736	0.0292306	0.566506	0.0989771
ENSMUSG00000078496	Zfp982	0.000227271	0.00221242	19.388	2.77918	3	6.05078	0.277918	0.030083	0.247835	0.0990692
ENSMUSG00000021711	Trappc13	0.000227504	0.0022128	19.3858	0.986604	3	7.98706	0.0986604	0.0118386	0.0868217	0.0856419
ENSMUSG00000078879	Zfp973	0.000227599	0.0022128	19.3849	2.35842	3	6.48885	0.235842	0.0386634	0.197179	0.0921949
ENSMUSG00000040550	Otud6b	0.000228444	0.00221961	19.3772	3.07287	3	9.36622	0.307287	0.00371018	0.303577	0.104617
ENSMUSG00000021760	Gpx8	0.000228657	0.00222026	19.3752	2.58171	3	8.36957	0.258171	0.00532085	0.25285	0.0882133
ENSMUSG00000048277	Syngr2	0.000229653	0.00222852	19.3661	0.959798	3	8.34979	0.0959798	0.0052164	0.0907634	0.0880324
ENSMUSG00000024339	Tap2	0.000229894	0.00222945	19.3639	26.7382	3	6.40806	2.67382	0.0221816	2.65164	0.0933157
ENSMUSG00000066975	Cryba4	0.000230728	0.00223431	19.3563	6.66246	3	6.31609	0.666246	0.0337606	0.632485	0.0946338
ENSMUSG00000018567	Gabarap	0.000230642	0.00223431	19.3571	1.70811	3	10.4523	0.170811	0.00169431	0.169116	0.134282
ENSMUSG00000059741	Myl3	0.000230833	0.00223431	19.3553	1.28534	3	14.3835	0.128534	6.5213e-05	0.128469	0.415978
ENSMUSG00000024331	Dsc2	0.000231133	0.0022358	19.3526	1.43622	3	8.11926	0.143622	0.00601027	0.137611	0.0863185
ENSMUSG00000079343	C1s2	0.000231467	0.00223761	19.3496	22.535	3	6.23405	2.2535	0.0583346	2.19517	0.0958801
ENSMUSG00000022048	Dpysl2	0.000231804	0.00223804	19.3465	1.37154	3	8.00406	0.137154	0.0112305	0.125923	0.0857171
ENSMUSG00000025492	Ifitm3	0.00023166	0.00223804	19.3478	7.28056	3	10.9985	0.728056	0.00106395	0.726992	0.154507
ENSMUSG00000051671	Coa6	0.000232445	0.00224281	19.3407	2.70768	3	7.3447	0.270768	0.0167797	0.253988	0.0852378
ENSMUSG00000039349	C130074G19Rik	0.000233032	0.00224565	19.3354	1.65857	3	8.5857	0.165857	0.00498248	0.160875	0.0905685
ENSMUSG00000032115	Hyou1	0.00023303	0.00224565	19.3354	3.43441	3	8.4797	0.343441	0.00887214	0.334568	0.0893245
ENSMUSG00000028015	Ctso	0.000234248	0.00224726	19.3245	2.08282	3	6.57865	0.208282	0.006812	0.20147	0.0909909
ENSMUSG00000028445	Enho	0.000234287	0.00224726	19.3241	4.01587	3	6.75907	0.401587	0.0211824	0.380405	0.0889588
ENSMUSG00000054206	Gzmm	0.000233804	0.00224726	19.3285	2.94428	3	5.94814	0.294428	0.037717	0.256711	0.101209
ENSMUSG00000037849	Ifi206	0.000234374	0.00224726	19.3234	30.2279	3	1.69924	3.02279	0.253014	2.76978	0.626659
ENSMUSG00000068227	Il2rb	0.000234088	0.00224726	19.3259	42.7885	3	6.11155	4.27885	0.127639	4.15121	0.0979347
ENSMUSG00000028931	Kcnab2	0.000233966	0.00224726	19.327	12.2629	3	3.67324	1.22629	0.0833317	1.14296	0.244959
ENSMUSG00000020902	Ntn1	0.000233976	0.00224726	19.3269	1.09664	3	9.5232	0.109664	0.00439962	0.105265	0.108159
ENSMUSG00000031532	Saraf	0.000233742	0.00224726	19.329	1.46012	3	10.3203	0.146012	0.00133175	0.14468	0.129977
ENSMUSG00000019494	Cops6	0.000235538	0.00225164	19.313	1.33266	3	9.59601	0.133266	0.00400797	0.129258	0.10988
ENSMUSG00000063428	Ddo	0.000235558	0.00225164	19.3128	1.21689	3	7.65283	0.121689	0.00842519	0.113264	0.0848385
ENSMUSG00000013822	Elof1	0.000235567	0.00225164	19.3127	1.05943	3	7.89925	0.105943	0.0076374	0.0983053	0.0853066
ENSMUSG00000058351	Smim4	0.00023533	0.00225164	19.3148	3.7614	3	8.25897	0.37614	0.0227483	0.353392	0.0872723
ENSMUSG00000026414	Tnnt2	0.000235557	0.00225164	19.3128	2.09254	3	15.7642	0.209254	7.43864e-05	0.20918	0.635854
ENSMUSG00000049354	Dcaf7	0.000236105	0.00225538	19.3079	0.846189	3	8.42712	0.0846189	0.00340966	0.0812092	0.0887716
ENSMUSG00000028603	Scp2	0.000236312	0.00225595	19.3061	1.26669	3	10.878	0.126669	0.00114243	0.125527	0.149688
ENSMUSG00000035004	Igsf6	0.000236604	0.00225732	19.3035	8.29621	3	6.6898	0.829621	0.0344336	0.795187	0.0896793
ENSMUSG00000046949	Nqo2	0.000236791	0.0022577	19.3018	1.35569	3	7.36805	0.135569	0.0088215	0.126747	0.085169
ENSMUSG00000101655	2310040G24Rik	0.00023733	0.00225862	19.2971	3.16598	3	6.08426	0.316598	0.0330532	0.283545	0.0984333
ENSMUSG00000054469	Lclat1	0.000237192	0.00225862	19.2983	2.00776	3	7.04358	0.200776	0.0106609	0.190115	0.0866744
ENSMUSG00000063281	Zfp35	0.000237161	0.00225862	19.2986	1.87575	3	7.01303	0.187575	0.016591	0.170984	0.086873
ENSMUSG00000027001	Dusp19	0.000237652	0.00226028	19.2942	1.9738	3	6.24221	0.19738	0.0272503	0.17013	0.0957522
ENSMUSG00000041571	Selenow	0.00023813	0.00226342	19.29	1.3109	3	10.3074	0.13109	0.00174919	0.12934	0.129567
ENSMUSG00000032344	Cgas	0.000238291	0.00226355	19.2886	8.22615	3	4.98894	0.822615	0.119455	0.70316	0.137596
ENSMUSG00000026753	Ppp6c	0.000238774	0.00226672	19.2843	1.24969	3	8.5054	0.124969	0.0081093	0.116859	0.08961
ENSMUSG00000022751	Nit2	0.000239128	0.00226868	19.2812	1.66192	3	7.22668	0.166192	0.00900173	0.157191	0.0856839
ENSMUSG00000027639	Samhd1	0.000241614	0.00229084	19.2595	32.1407	3	9.91525	3.21407	0.00879644	3.20527	0.118045
ENSMUSG00000038607	Gng10	0.000241873	0.00229188	19.2573	3.27787	3	8.4819	0.327787	0.00551106	0.322276	0.0893485
ENSMUSG00000051339	2900026A02Rik	0.000242279	0.0022941	19.2537	1.53638	3	8.24934	0.153638	0.00696714	0.14667	0.0871983
ENSMUSG00000018923	Med11	0.000242407	0.0022941	19.2526	3.77798	3	6.34474	0.377798	0.0260202	0.351777	0.094216
ENSMUSG00000029826	Zc3hav1	0.000242725	0.00229569	19.2499	5.22197	3	8.26241	0.522197	0.0054744	0.516723	0.087299
ENSMUSG00000068749	Psma5	0.000242969	0.00229657	19.2478	2.627	3	9.15064	0.2627	0.00208402	0.260616	0.100113
ENSMUSG00000038145	Snrk	0.000243429	0.0022995	19.2438	2.11553	3	7.35283	0.211553	0.0109339	0.20062	0.0852131
ENSMUSG00000021840	Mapk1ip1l	0.000243953	0.00230303	19.2393	1.21222	3	8.22561	0.121222	0.00811874	0.113103	0.0870213
ENSMUSG00000020990	Cdkl1	0.000244243	0.00230435	19.2368	3.67836	3	4.928	0.367836	0.0443624	0.323474	0.140809
ENSMUSG00000040188	Scamp2	0.00024549	0.00231468	19.2261	1.66451	3	5.90896	0.166451	0.0173792	0.149072	0.102112
ENSMUSG00000032845	Alpk2	0.000245905	0.00231497	19.2226	1.73698	3	8.46851	0.173698	0.0167099	0.156988	0.0892033
ENSMUSG00000030707	Coro1a	0.000246387	0.00231497	19.2184	12.9646	3	7.9029	1.29646	0.00963172	1.28683	0.0853188
ENSMUSG00000045438	Cox19	0.000245882	0.00231497	19.2228	2.2014	3	7.61263	0.22014	0.015961	0.204179	0.0848284
ENSMUSG00000026288	Inpp5d	0.000246374	0.00231497	19.2186	4.96167	3	7.85393	0.496167	0.0632359	0.432931	0.0851681
ENSMUSG00000043613	Mmp3	0.000246293	0.00231497	19.2192	2.06168	3	6.35643	0.206168	0.0215405	0.184627	0.0940477
ENSMUSG00000018566	Slc2a4	0.000246428	0.00231497	19.2181	1.94891	3	8.68278	0.194891	0.00333445	0.191556	0.0918674
ENSMUSG00000070056	Mfhas1	0.000247232	0.0023211	19.2113	1.66426	3	7.00482	0.166426	0.0268411	0.139585	0.0869281
ENSMUSG00000015365	Mov10l1	0.000247604	0.00232201	19.2081	1.6438	3	9.35136	0.16438	0.0166934	0.147687	0.104294
ENSMUSG00000032322	Pstpip1	0.000247633	0.00232201	19.2079	8.54139	3	5.09973	0.854139	0.0805253	0.773613	0.132021
ENSMUSG00000022235	Cmbl	0.00024841	0.00232503	19.2013	3.07686	3	7.12589	0.307686	0.0101223	0.297564	0.0861882
ENSMUSG00000025498	Irf7	0.000248409	0.00232503	19.2013	39.5051	3	8.65404	3.95051	0.00584216	3.94467	0.0914664
ENSMUSG00000034751	Mast4	0.000248366	0.00232503	19.2016	2.35838	3	6.8488	0.235838	0.0250111	0.210827	0.0881272
ENSMUSG00000022769	Sdf2l1	0.000248705	0.00232523	19.1988	8.30699	3	7.62305	0.830699	0.016229	0.81447	0.0848293
ENSMUSG00000024597	Slc12a2	0.000248735	0.00232523	19.1985	0.972255	3	8.05726	0.0972255	0.00860456	0.0886209	0.0859747
ENSMUSG00000021607	Mrpl36	0.000249289	0.00232898	19.1939	1.54497	3	7.62277	0.154497	0.00954995	0.144947	0.0848292
ENSMUSG00000028907	Utp11	0.000250851	0.00234214	19.1808	1.30505	3	8.46793	0.130505	0.00996716	0.120538	0.0891971
ENSMUSG00000020393	Kremen1	0.000251545	0.002346	19.1749	1.10903	3	9.28863	0.110903	0.00263299	0.10827	0.102949
ENSMUSG00000058748	Zfp958	0.000251571	0.002346	19.1747	2.66134	3	6.54494	0.266134	0.0402534	0.22588	0.0914291
ENSMUSG00000031950	Gabarapl2	0.000251953	0.00234813	19.1715	1.09556	3	8.78668	0.109556	0.00422512	0.10533	0.0934367
ENSMUSG00000029465	Arpc3	0.000252573	0.00235248	19.1664	1.64149	3	9.36128	0.164149	0.0026288	0.16152	0.10451
ENSMUSG00000051234	Rnf7	0.000252883	0.00235393	19.1638	2.1803	3	6.85953	0.21803	0.00634264	0.211687	0.0880351
ENSMUSG00000028480	Glipr2	0.000253338	0.00235674	19.16	8.58928	3	7.7621	0.858928	0.0132931	0.845634	0.0849599
ENSMUSG00000024871	Doc2g	0.000253905	0.00235701	19.1553	1.16092	3	10.0636	0.116092	0.00134185	0.11475	0.1222
ENSMUSG00000035325	Sec31a	0.000253638	0.00235701	19.1576	1.22266	3	7.96256	0.122266	0.0108352	0.111431	0.0855394
ENSMUSG00000001891	Ugp2	0.000253984	0.00235701	19.1547	1.40024	3	10.5268	0.140024	0.000898165	0.139126	0.136806
ENSMUSG00000054519	Zfp867	0.000253788	0.00235701	19.1563	2.26141	3	6.73476	0.226141	0.0192138	0.206927	0.0892036
ENSMUSG00000083863	Gm13341	0.000254254	0.00235809	19.1525	12.6525	3	4.874	1.26525	0.122929	1.14232	0.143775
ENSMUSG00000044167	Foxo1	0.000254488	0.00235883	19.1505	1.33008	3	7.87676	0.133008	0.00673211	0.126276	0.0852349
ENSMUSG00000028796	Phc2	0.000254646	0.00235887	19.1492	3.19168	3	7.61342	0.319168	0.00909983	0.310068	0.0848284
ENSMUSG00000037062	Sh3glb1	0.00025579	0.00236803	19.1398	0.87195	3	11.5812	0.087195	0.00202192	0.085173	0.180985
ENSMUSG00000021981	Cab39l	0.000256022	0.00236875	19.1379	1.82223	3	6.79721	0.182223	0.0154957	0.166727	0.0885918
ENSMUSG00000017754	Pltp	0.000256288	0.00236977	19.1357	1.82417	3	8.56733	0.182417	0.00474299	0.177674	0.0903402
ENSMUSG00000001910	Nacc1	0.00025652	0.00237049	19.1338	1.14941	3	8.52353	0.114941	0.00724163	0.107699	0.0898175
ENSMUSG00000033543	Gtf2a2	0.000256733	0.00237102	19.1321	1.69685	3	8.38273	0.169685	0.00582409	0.163861	0.0883367
ENSMUSG00000043931	Gimap7	0.000257573	0.00237734	19.1252	27.3523	3	4.59156	2.73523	0.227648	2.50758	0.161211
ENSMUSG00000004730	Adgre1	0.0002579	0.00237893	19.1226	8.19714	3	7.06929	0.819714	0.0120087	0.807705	0.086515
ENSMUSG00000037946	Fgd3	0.000258505	0.00238308	19.1176	4.65906	3	5.44543	0.465906	0.0509797	0.414927	0.116801
ENSMUSG00000070031	Sp140	0.000258722	0.00238364	19.1159	18.4771	3	6.32168	1.84771	0.03152	1.81619	0.0945516
ENSMUSG00000022840	Adcy5	0.000259857	0.00239244	19.1067	1.6681	3	8.18575	0.16681	0.00515558	0.161654	0.0867407
ENSMUSG00000032314	Etfa	0.000259991	0.00239244	19.1056	1.54479	3	10.7851	0.154479	0.000602077	0.153877	0.146116
ENSMUSG00000074521	Gm14327	0.000260213	0.00239306	19.1038	3.39915	3	6.33202	0.339915	0.0208745	0.319041	0.0944005
ENSMUSG00000020077	Srgn	0.000260661	0.00239574	19.1002	3.16394	3	8.47146	0.316394	0.00369059	0.312704	0.0892351
ENSMUSG00000032690	Oas2	0.000260964	0.00239707	19.0978	9.36763	3	8.03974	0.936763	0.0179454	0.918817	0.0858861
ENSMUSG00000039005	Tlr4	0.000262248	0.00240743	19.0875	1.45422	3	6.86625	0.145422	0.00966786	0.135754	0.0879781
ENSMUSG00000002147	Stat6	0.000262465	0.00240798	19.0857	1.35781	3	6.7442	0.135781	0.00778383	0.127997	0.0891075
ENSMUSG00000064326	Siva1	0.00026271	0.00240877	19.0838	1.6078	3	6.66968	0.16078	0.0196458	0.141134	0.0899021
ENSMUSG00000073409	H2-Q6	0.000262954	0.00240957	19.0818	31.2239	3	9.47009	3.12239	0.0137169	3.10867	0.106935
ENSMUSG00000055493	Epm2a	0.000263468	0.0024116	19.0777	1.92317	3	7.16976	0.192317	0.0075503	0.184767	0.0859567
ENSMUSG00000037415	Ranbp10	0.000263491	0.0024116	19.0775	1.16643	3	7.24821	0.116643	0.00805771	0.108585	0.0855902
ENSMUSG00000040712	Camta2	0.000263657	0.00241168	19.0762	1.66484	3	8.52088	0.166484	0.0281596	0.138324	0.0897868
ENSMUSG00000031103	Elf4	0.000263838	0.00241186	19.0748	5.65071	3	7.77048	0.565071	0.0174235	0.547647	0.0849748
ENSMUSG00000001143	Lman2l	0.000264465	0.00241186	19.0698	1.51872	3	7.47954	0.151872	0.0224734	0.129399	0.0849278
ENSMUSG00000025147	Mob2	0.000264076	0.00241186	19.0729	0.928026	3	8.12318	0.0928026	0.00874084	0.0840617	0.0863418
ENSMUSG00000026480	Ncf2	0.000264367	0.00241186	19.0706	5.78329	3	7.08053	0.578329	0.0447705	0.533558	0.0864475
ENSMUSG00000096054	Syne1	0.000264404	0.00241186	19.0703	1.00701	3	8.97811	0.100701	0.00564072	0.0950607	0.096794
ENSMUSG00000044894	Uqcrq	0.000264753	0.00241305	19.0675	3.15559	3	11.1861	0.315559	0.00118038	0.314378	0.162438
ENSMUSG00000032185	Carm1	0.00026568	0.00241628	19.0601	1.05812	3	7.54445	0.105812	0.0132722	0.09254	0.0848538
ENSMUSG00000022297	Fzd6	0.000265896	0.00241628	19.0584	2.77897	3	6.19544	0.277897	0.0263621	0.251535	0.0964989
ENSMUSG00000030149	Klrk1	0.000265689	0.00241628	19.0601	58.0664	3	5.5897	5.80664	0.121067	5.68557	0.111493
ENSMUSG00000029020	Mfn2	0.000265472	0.00241628	19.0618	0.589487	3	11.3312	0.0589487	0.000807337	0.0581414	0.168947
ENSMUSG00000039640	Mrpl12	0.000265824	0.00241628	19.059	1.83931	3	9.96321	0.183931	0.00156746	0.182363	0.119363
ENSMUSG00000053565	Eif3k	0.000266773	0.00242137	19.0515	1.27607	3	9.55337	0.127607	0.00278891	0.124818	0.108866
ENSMUSG00000022353	Mtss1	0.000266736	0.00242137	19.0518	3.19396	3	6.81665	0.319396	0.0256953	0.293701	0.0884125
ENSMUSG00000029119	Man2b2	0.000268079	0.00243178	19.0413	2.3579	3	6.82223	0.23579	0.0267415	0.209048	0.088362
ENSMUSG00000021200	Asb2	0.000268769	0.00243659	19.0359	1.51492	3	10.8394	0.151492	0.00367684	0.147815	0.14819
ENSMUSG00000110949	Nudt8	0.000270696	0.00245261	19.0209	3.28468	3	9.04887	0.328468	0.00556806	0.3229	0.0981257
ENSMUSG00000026433	Rab29	0.000271022	0.00245411	19.0183	1.9704	3	6.52118	0.19704	0.0257767	0.171264	0.0917498
ENSMUSG00000097194	9330175E14Rik	0.000272793	0.00246868	19.0047	40.0827	3	4.79839	4.00827	0.397002	3.61126	0.148119
ENSMUSG00000034810	Scn7a	0.000273361	0.00247236	19.0003	1.16931	3	8.91068	0.116931	0.00420486	0.112726	0.0955626
ENSMUSG00000033732	Sf3b3	0.000273675	0.00247375	18.9979	1.09272	3	8.38272	0.109272	0.00557619	0.103696	0.0883366
ENSMUSG00000019158	Tmem160	0.000273888	0.00247421	18.9962	1.40191	3	7.91821	0.140191	0.00834495	0.131846	0.0853715
ENSMUSG00000033916	Chmp2a	0.000274468	0.00247599	18.9918	1.48551	3	9.26396	0.148551	0.00280896	0.145742	0.10243
ENSMUSG00000082691	Dynlt1-ps1	0.000274721	0.00247599	18.9899	6.97258	3	6.39906	0.697258	0.170228	0.52703	0.0934421
ENSMUSG00000050350	Gpr18	0.000274247	0.00247599	18.9935	25.6479	3	3.38887	2.56479	0.366464	2.19832	0.280556
ENSMUSG00000029221	Slc30a9	0.000274732	0.00247599	18.9898	1.29983	3	11.114	0.129983	0.00615059	0.123833	0.159324
ENSMUSG00000022503	Nubp1	0.000275156	0.00247835	18.9865	4.33903	3	5.69955	0.433903	0.0395881	0.394315	0.107886
ENSMUSG00000055762	Eef1d	0.000276131	0.00248567	18.9791	1.62688	3	10.119	0.162688	0.00221595	0.160472	0.123817
ENSMUSG00000074466	Gm15417	0.000276515	0.0024862	18.9762	3.38171	3	6.71713	0.338171	0.0313732	0.306798	0.0893865
ENSMUSG00000029454	Mapkapk5	0.000276366	0.0024862	18.9773	2.87562	3	8.52318	0.287562	0.0164628	0.271099	0.0898135
ENSMUSG00000019929	Dcn	0.000276775	0.00248707	18.9742	3.31776	3	13.6025	0.331776	0.00020385	0.331572	0.327559
ENSMUSG00000041977	Arhgef11	0.000277517	0.00249228	18.9686	1.17419	3	7.80816	0.117419	0.0145947	0.102824	0.0850522
ENSMUSG00000060904	Arl1	0.000279236	0.00250625	18.9556	1.1758	3	8.09669	0.11758	0.00489665	0.112684	0.0861878
ENSMUSG00000028675	Pnrc2	0.00027958	0.00250786	18.953	1.09264	3	7.67845	0.109264	0.00486278	0.104401	0.0848547
ENSMUSG00000024846	Cst6	0.000280261	0.00250956	18.9479	10.7606	3	3.75329	1.07606	0.195492	0.880571	0.235775
ENSMUSG00000079507	H2-Q1	0.000279949	0.00250956	18.9503	30.222	3	5.68878	3.0222	0.11415	2.90805	0.108222
ENSMUSG00000002010	Idh3g	0.000280133	0.00250956	18.9489	1.81764	3	10.3828	0.181764	0.000881519	0.180883	0.131988
ENSMUSG00000026548	Slamf9	0.000280814	0.00251304	18.9438	11.2128	3	7.35678	1.12128	0.0145053	1.10678	0.0852014
ENSMUSG00000036810	Cnep1r1	0.000281268	0.00251499	18.9404	1.41936	3	8.55851	0.141936	0.00470473	0.137231	0.0902325
ENSMUSG00000035674	Ndufa3	0.000281508	0.00251499	18.9386	5.06977	3	10.6097	0.506977	0.0020864	0.504891	0.139696
ENSMUSG00000095180	Rhox5	0.000281525	0.00251499	18.9385	4.88916	3	4.53842	0.488916	0.071502	0.417414	0.164874
ENSMUSG00000037405	Icam1	0.000282827	0.00252515	18.9288	17.9855	3	8.76818	1.79855	0.00941171	1.78914	0.0931432
ENSMUSG00000021910	Nisch	0.000283328	0.00252814	18.9251	1.40802	3	8.28119	0.140802	0.00812368	0.132678	0.0874477
ENSMUSG00000025144	Cenpx	0.000283907	0.00253184	18.9208	2.73181	3	7.80089	0.273181	0.01412	0.259061	0.085036
ENSMUSG00000105168	Gm30735	0.000285252	0.00253939	18.9108	4.06235	3	6.32394	0.406235	0.0275424	0.378692	0.0945186
ENSMUSG00000024085	Man2a1	0.000285165	0.00253939	18.9115	2.44365	3	6.1286	0.244365	0.0114517	0.232913	0.0976316
ENSMUSG00000026568	Mpc2	0.000285239	0.00253939	18.9109	3.62708	3	11.4037	0.362708	0.00168475	0.361024	0.172329
ENSMUSG00000026457	Adipor1	0.000286039	0.00254196	18.9051	0.63084	3	10.5434	0.063084	0.00125538	0.0618287	0.137377
ENSMUSG00000025035	Arl3	0.000285788	0.00254196	18.9069	1.42084	3	8.37541	0.142084	0.00687086	0.135213	0.0882678
ENSMUSG00000036504	Phpt1	0.000285875	0.00254196	18.9063	1.6315	3	8.16258	0.16315	0.0117357	0.151414	0.0865872
ENSMUSG00000079480	Pin4	0.000286464	0.00254426	18.9019	2.76943	3	6.99463	0.276943	0.0529394	0.224004	0.0869976
ENSMUSG00000085779	Atcayos	0.000287647	0.00255269	18.8933	3.41659	3	7.71356	0.341659	0.0130911	0.328568	0.084889
ENSMUSG00000056737	Capg	0.000287814	0.00255269	18.8921	7.64844	3	7.26087	0.764844	0.0114177	0.753426	0.0855377
ENSMUSG00000071054	Safb	0.000287914	0.00255269	18.8913	1.71922	3	7.0804	0.171922	0.0219319	0.14999	0.0864483
ENSMUSG00000042677	Zc3h12a	0.000288574	0.00255706	18.8865	10.6578	3	5.23014	1.06578	0.0710822	0.994697	0.12588
ENSMUSG00000027082	Tfpi	0.000288938	0.0025588	18.8839	2.6276	3	9.1901	0.26276	0.00508544	0.257674	0.100908
ENSMUSG00000035929	H2-Q4	0.000289364	0.00255946	18.8808	29.2706	3	10.452	2.92706	0.00340556	2.92366	0.134269
ENSMUSG00000042155	Klhl23	0.000289468	0.00255946	18.88	1.8862	3	6.0653	0.18862	0.0231559	0.165464	0.0987901
ENSMUSG00000008226	Scrn3	0.000289514	0.00255946	18.8797	1.79805	3	6.54698	0.179805	0.0284037	0.151402	0.091402
ENSMUSG00000000088	Cox5a	0.000290173	0.00256381	18.8749	1.31609	3	12.1873	0.131609	0.000413947	0.131195	0.21495
ENSMUSG00000038526	Car14	0.000290542	0.00256559	18.8722	3.17063	3	8.32297	0.317063	0.00690377	0.310159	0.087796
ENSMUSG00000095704	Gm8221	0.000290875	0.00256705	18.8698	90.9677	3	2.4244	9.09677	0.177141	8.91963	0.444129
ENSMUSG00000074656	Eif2s2	0.000292005	0.00257257	18.8617	2.7852	3	10.2239	0.27852	0.00177913	0.27674	0.126966
ENSMUSG00000074093	Svip	0.000291691	0.00257257	18.8639	2.95658	3	4.94444	0.295658	0.0135172	0.282141	0.139929
ENSMUSG00000078923	Ube2v1	0.000291848	0.00257257	18.8628	1.64735	3	8.3447	0.164735	0.0148932	0.149842	0.0879867
ENSMUSG00000034269	Setd5	0.000292363	0.00257424	18.8591	1.9182	3	8.37489	0.19182	0.0117114	0.180109	0.0882629
ENSMUSG00000001175	Calm1	0.000292777	0.00257503	18.8561	2.05154	3	11.5012	0.205154	0.00567685	0.199477	0.17702
ENSMUSG00000028218	Fam92a	0.000292789	0.00257503	18.8561	1.94603	3	7.12096	0.194603	0.0218568	0.172746	0.0862154
ENSMUSG00000010911	Apip	0.000294154	0.00258554	18.8463	1.42689	3	7.59797	0.142689	0.00779252	0.134897	0.0848294
ENSMUSG00000066306	Numa1	0.00029438	0.00258605	18.8447	1.79875	3	8.74914	0.179875	0.0107766	0.169098	0.0928476
ENSMUSG00000046722	Cdc42se1	0.000294816	0.0025884	18.8416	2.29157	3	6.66849	0.229157	0.0158838	0.213273	0.0899155
ENSMUSG00000028184	Adgrl2	0.000295684	0.00259156	18.8354	1.36547	3	8.77407	0.136547	0.0177841	0.118763	0.0932361
ENSMUSG00000017670	Elmo2	0.000295675	0.00259156	18.8354	2.29343	3	6.88858	0.229343	0.0237355	0.205607	0.087793
ENSMUSG00000042680	Garem1	0.000295683	0.00259156	18.8354	2.34694	3	6.96274	0.234694	0.0183187	0.216375	0.0872227
ENSMUSG00000029017	Pmpcb	0.000296237	0.00259273	18.8315	0.931713	3	8.42737	0.0931713	0.00293339	0.0902379	0.0887741
ENSMUSG00000075702	Selenom	0.000296327	0.00259273	18.8308	1.82334	3	8.85248	0.182334	0.00481072	0.177523	0.094532
ENSMUSG00000032353	Tmed3	0.000296121	0.00259273	18.8323	1.3486	3	8.71285	0.13486	0.00577813	0.129082	0.0923019
ENSMUSG00000022378	Fam49b	0.000297472	0.00260126	18.8227	4.34357	3	8.43052	0.434357	0.00767282	0.426684	0.0888061
ENSMUSG00000023048	Prr13	0.000298037	0.00260472	18.8187	2.51591	3	8.32197	0.251591	0.00628154	0.24531	0.0877874
ENSMUSG00000091971	Hspa1a	0.000298434	0.0026067	18.8159	37.0981	3	8.22606	3.70981	0.0212247	3.68859	0.0870246
ENSMUSG00000116045	Hgs	0.000298642	0.00260703	18.8145	1.36699	3	7.04402	0.136699	0.0151394	0.121559	0.0866716
ENSMUSG00000041037	Irgq	0.000299079	0.00260935	18.8114	2.77793	3	7.4733	0.277793	0.0117617	0.266032	0.0849375
ENSMUSG00000046753	Ccdc66	0.000300187	0.00261604	18.8036	1.54817	3	6.88362	0.154817	0.023182	0.131635	0.0878336
ENSMUSG00000028049	Scamp3	0.000300021	0.00261604	18.8048	1.48467	3	7.39066	0.148467	0.00485503	0.143612	0.0851084
ENSMUSG00000002602	Axl	0.00030092	0.00262077	18.7985	1.89033	3	7.88865	0.189033	0.006498	0.182535	0.0852721
ENSMUSG00000037750	Fam222b	0.000301415	0.00262077	18.795	1.80963	3	6.71248	0.180963	0.0267615	0.154202	0.0894355
ENSMUSG00000064369	mt-Te	0.000301083	0.00262077	18.7974	7.58426	3	7.50985	0.758426	0.011567	0.746859	0.0848872
ENSMUSG00000085241	Snhg3	0.000301277	0.00262077	18.796	3.67072	3	5.43432	0.367072	0.0549054	0.312167	0.117236
ENSMUSG00000073154	9330158H04Rik	0.000302559	0.00262773	18.7871	1.94605	3	7.82926	0.194605	0.0196994	0.174906	0.0851026
ENSMUSG00000021871	Gm49342	0.000302401	0.00262773	18.7882	5.62482	3	7.70579	0.562482	0.0393433	0.523139	0.0848802
ENSMUSG00000027206	Cops2	0.000303291	0.00263259	18.782	2.98013	3	9.83998	0.298013	0.00775834	0.290255	0.116027
ENSMUSG00000024736	Tmem132a	0.000304651	0.0026429	18.7726	3.04452	3	6.6329	0.304452	0.0356925	0.268759	0.0903259
ENSMUSG00000024456	Diaph1	0.000305013	0.00264359	18.7701	2.05047	3	8.40885	0.205047	0.0278248	0.177222	0.0885891
ENSMUSG00000091938	Gm2564	0.000305239	0.00264359	18.7685	29.5249	3	3.06498	2.95249	0.883119	2.06937	0.327401
ENSMUSG00000020151	Ptprr	0.000305249	0.00264359	18.7685	6.60375	3	4.22171	0.660375	0.127533	0.532842	0.189485
ENSMUSG00000051579	Tceal8	0.000305899	0.00264772	18.764	4.45461	3	7.35208	0.445461	0.00836486	0.437096	0.0852154
ENSMUSG00000022014	Epsti1	0.000306187	0.00264872	18.762	15.5236	3	5.33808	1.55236	0.0565994	1.49576	0.121158
ENSMUSG00000042390	Gatad2b	0.000306618	0.00265095	18.7591	2.24768	3	6.56423	0.224768	0.0209898	0.203778	0.091176
ENSMUSG00000023886	Smoc2	0.000306841	0.00265137	18.7575	2.96248	3	6.7963	0.296248	0.00315236	0.293095	0.0886003
ENSMUSG00000053475	Tnfaip6	0.000307217	0.00265313	18.755	5.64288	3	5.12855	0.564288	0.108419	0.455869	0.130624
ENSMUSG00000030706	Mrpl48	0.000308448	0.00266226	18.7466	3.10533	3	7.46042	0.310533	0.0152447	0.295288	0.0849589
ENSMUSG00000019945	Cabcoco1	0.000308897	0.00266409	18.7435	7.30022	3	6.32992	0.730022	0.0305541	0.699468	0.0944311
ENSMUSG00000084416	Rpl10a-ps1	0.000309009	0.00266409	18.7427	2.89231	3	10.3445	0.289231	0.00885716	0.280374	0.130751
ENSMUSG00000030335	Mrpl51	0.000309558	0.00266732	18.739	2.35626	3	9.88081	0.235626	0.00359104	0.232035	0.117114
ENSMUSG00000030663	1110004F10Rik	0.000309941	0.00266912	18.7364	1.11447	3	8.25788	0.111447	0.00542693	0.10602	0.0872639
ENSMUSG00000031862	Atp13a1	0.000311251	0.00267523	18.7276	2.17891	3	7.73505	0.217891	0.00942879	0.208463	0.0849171
ENSMUSG00000007458	M6pr	0.000311167	0.00267523	18.7281	2.53843	3	9.75973	0.253843	0.00273983	0.251103	0.113939
ENSMUSG00000054612	Mgmt	0.00031135	0.00267523	18.7269	2.36211	3	6.03134	0.236211	0.0312713	0.20494	0.0994514
ENSMUSG00000029468	P2rx7	0.000310851	0.00267523	18.7303	6.04407	3	5.94261	0.604407	0.0828276	0.521579	0.101333
ENSMUSG00000054065	Pkp3	0.000312023	0.00267951	18.7223	21.281	3	2.55479	2.1281	0.205006	1.9231	0.417422
ENSMUSG00000038384	Setd1b	0.000312224	0.00267973	18.721	3.99965	3	7.01592	0.399965	0.0277256	0.37224	0.0868538
ENSMUSG00000041115	Iqsec2	0.000312514	0.00268072	18.719	1.46799	3	10.6794	0.146799	0.00862245	0.138177	0.142198
ENSMUSG00000027399	Il1a	0.000312922	0.00268272	18.7163	36.1248	3	2.25768	3.61248	0.373855	3.23862	0.480756
ENSMUSG00000020091	Eif4ebp2	0.00031405	0.00268937	18.7087	0.809402	3	9.05634	0.0809402	0.00241967	0.0785205	0.0982687
ENSMUSG00000071652	Ints5	0.000313947	0.00268937	18.7094	2.72251	3	6.63932	0.272251	0.0263286	0.245923	0.0902503
ENSMUSG00000021275	Tecpr2	0.000314287	0.0026899	18.7072	2.62519	3	6.74255	0.262519	0.0537024	0.208817	0.0891242
ENSMUSG00000028643	Svbp	0.00031604	0.00270339	18.6955	2.15714	3	7.41258	0.215714	0.0131362	0.202577	0.0850553
ENSMUSG00000025279	Dnase1l3	0.000316698	0.00270599	18.6911	80.2516	3	4.21705	8.02516	0.16943	7.85573	0.189884
ENSMUSG00000038084	Opa1	0.00031663	0.00270599	18.6915	0.831425	3	9.89905	0.0831425	0.00321387	0.0799286	0.117606
ENSMUSG00000057135	Scimp	0.000317877	0.00271455	18.6833	26.5071	3	4.97562	2.65071	0.0877267	2.56299	0.138287
ENSMUSG00000110344	Gm45716	0.000318574	0.00271898	18.6787	2.5374	3	6.31835	0.25374	0.0206135	0.233127	0.0946005
ENSMUSG00000007777	0610009B22Rik	0.000318901	0.00271965	18.6765	4.67432	3	7.58191	0.467432	0.0158962	0.451536	0.0848332
ENSMUSG00000029314	Gpat3	0.000319007	0.00271965	18.6758	1.85644	3	7.4443	0.185644	0.0159441	0.169699	0.0849884
ENSMUSG00000006169	Clint1	0.000319935	0.00272604	18.6697	0.882723	3	9.07217	0.0882723	0.00393481	0.0843374	0.0985731
ENSMUSG00000020057	Dram1	0.000320878	0.00273255	18.6635	7.28555	3	7.61899	0.728555	0.0435284	0.685027	0.0848288
ENSMUSG00000024696	Lpxn	0.000321807	0.00273741	18.6574	11.5242	3	5.88851	1.15242	0.0533187	1.0991	0.102605
ENSMUSG00000009772	Nuak2	0.000321656	0.00273741	18.6584	9.02535	3	5.4197	0.902535	0.0423222	0.860213	0.117814
ENSMUSG00000046447	Camk2n1	0.000322435	0.00274123	18.6533	2.46165	3	7.53611	0.246165	0.0102612	0.235903	0.0848606
ENSMUSG00000024066	Xdh	0.000322668	0.00274169	18.6518	20.3525	3	8.07286	2.03525	0.010116	2.02514	0.0860568
ENSMUSG00000005054	Cstb	0.000323787	0.0027482	18.6445	4.7866	3	8.05962	0.47866	0.00713787	0.471522	0.085987
ENSMUSG00000040269	Mrps28	0.000323793	0.0027482	18.6445	2.43147	3	8.64779	0.243147	0.00669559	0.236451	0.0913811
ENSMUSG00000061104	Sap18b	0.000324154	0.00274821	18.6422	1.2008	3	8.8193	0.12008	0.00578011	0.1143	0.0939697
ENSMUSG00000071180	Smim15	0.000324124	0.00274821	18.6424	1.97702	3	7.62433	0.197702	0.0126529	0.185049	0.0848294
ENSMUSG00000027165	B230118H07Rik	0.000324876	0.00275281	18.6375	4.83435	3	9.05268	0.483435	0.00627511	0.47716	0.0981986
ENSMUSG00000024399	Ltb	0.000325522	0.00275631	18.6333	15.8088	3	5.6977	1.58088	0.0562577	1.52462	0.107943
ENSMUSG00000020321	Mdh1	0.000325649	0.00275631	18.6325	4.8577	3	12.4664	0.48577	0.000540312	0.485229	0.233139
ENSMUSG00000024158	Hagh	0.00032627	0.00275699	18.6285	1.56345	3	7.42394	0.156345	0.00746316	0.148882	0.08503
ENSMUSG00000051413	Plagl2	0.000326132	0.00275699	18.6294	4.17058	3	6.84536	0.417058	0.0192067	0.397851	0.0881571
ENSMUSG00000000134	Tfe3	0.000325919	0.00275699	18.6308	2.19929	3	7.62439	0.219929	0.0394844	0.180445	0.0848295
ENSMUSG00000063236	1110038F14Rik	0.000326564	0.00275795	18.6266	4.22262	3	7.25053	0.422262	0.0146484	0.407614	0.0855805
ENSMUSG00000111080	Gm20300	0.000326769	0.00275816	18.6253	2.89303	3	7.48806	0.289303	0.00991373	0.279389	0.0849153
ENSMUSG00000022024	Sugt1	0.00032739	0.00276188	18.6213	2.62201	3	7.40999	0.262201	0.0105363	0.251665	0.0850613
ENSMUSG00000044827	Tlr1	0.000327797	0.00276379	18.6187	19.7111	3	6.54381	1.97111	0.15007	1.82104	0.0914441
ENSMUSG00000027523	Gnas	0.000328388	0.00276645	18.6149	0.211988	3	12.3672	0.0211988	0.000337033	0.0208617	0.226473
ENSMUSG00000026895	Ndufa8	0.000328826	0.00276645	18.6121	1.21761	3	10.9001	0.121761	0.00113409	0.120627	0.150559
ENSMUSG00000083649	Rasl2-9	0.000328836	0.00276645	18.612	4.92281	3	4.7534	0.492281	0.0675107	0.424771	0.150814
ENSMUSG00000026154	Sdhaf4	0.000328532	0.00276645	18.614	4.65824	3	7.73948	0.465824	0.00783057	0.457994	0.0849235
ENSMUSG00000031672	Got2	0.000330867	0.00278201	18.5991	0.505877	3	11.1895	0.0505877	0.000673387	0.0499143	0.162586
ENSMUSG00000064343	mt-Tq	0.000331789	0.00278673	18.5932	6.76092	3	5.25056	0.676092	0.045187	0.630905	0.124961
ENSMUSG00000056665	Them6	0.000331793	0.00278673	18.5932	2.06802	3	6.51769	0.206802	0.0259671	0.180835	0.0917978
ENSMUSG00000027215	Cd82	0.000333049	0.0027913	18.5853	2.50603	3	6.27054	0.250603	0.0162208	0.234382	0.0953154
ENSMUSG00000028478	Clta	0.000333723	0.0027913	18.581	1.17679	3	9.49909	0.117679	0.0028085	0.114871	0.1076
ENSMUSG00000028729	Ebna1bp2	0.000334708	0.0027913	18.5748	1.56948	3	7.5135	0.156948	0.0168542	0.140094	0.084883
ENSMUSG00000049988	Lrrc25	0.000334626	0.0027913	18.5753	10.5669	3	6.15866	1.05669	0.0812056	0.97548	0.0971117
ENSMUSG00000064340	mt-Tl1	0.000332552	0.0027913	18.5884	7.02223	3	6.54499	0.702223	0.0218538	0.680369	0.0914284
ENSMUSG00000029478	Ncor2	0.00033316	0.0027913	18.5846	2.16844	3	8.74823	0.216844	0.0274213	0.189423	0.0928336
ENSMUSG00000062524	Ncr1	0.00033306	0.0027913	18.5852	32.2395	3	4.92954	3.22395	0.246441	2.97751	0.140727
ENSMUSG00000041187	Prkd2	0.000333714	0.0027913	18.5811	1.84773	3	6.38626	0.184773	0.0184433	0.166329	0.0936227
ENSMUSG00000059456	Ptk2b	0.000334086	0.0027913	18.5787	6.97024	3	7.61237	0.697024	0.0239367	0.673087	0.0848284
ENSMUSG00000041836	Ptpre	0.000333517	0.0027913	18.5823	4.8042	3	6.25745	0.48042	0.0415092	0.438911	0.095516
ENSMUSG00000002346	Slc25a42	0.000333864	0.0027913	18.5801	1.67705	3	8.31328	0.167705	0.00803414	0.159671	0.0877131
ENSMUSG00000048100	Taf13	0.000334287	0.0027913	18.5775	1.54223	3	7.209	0.154223	0.0313458	0.122877	0.0857649
ENSMUSG00000045210	Vcpip1	0.000334649	0.0027913	18.5752	1.57403	3	8.27627	0.157403	0.00529679	0.152107	0.0874083
ENSMUSG00000022961	Son	0.000335385	0.00279542	18.5706	1.07705	3	10.2595	0.107705	0.00701538	0.10069	0.128065
ENSMUSG00000110631	Gm42047	0.000335771	0.0027956	18.5681	24.0552	3	7.4406	2.40552	0.018292	2.38723	0.0849956
ENSMUSG00000024896	Minpp1	0.000335759	0.0027956	18.5682	1.54762	3	6.56714	0.154762	0.0137857	0.140976	0.0911383
ENSMUSG00000032267	Usp28	0.000336269	0.00279822	18.565	1.30457	3	6.68413	0.130457	0.0131887	0.117269	0.0897414
ENSMUSG00000078812	Eif5a	0.000336672	0.00279915	18.5625	0.656596	3	11.3724	0.0656596	0.00156975	0.0640898	0.170858
ENSMUSG00000031976	Urb2	0.000336747	0.00279915	18.562	2.00444	3	6.815	0.200444	0.018313	0.182131	0.0884276
ENSMUSG00000041936	Agrn	0.000337904	0.00279965	18.5548	2.09011	3	9.94151	0.209011	0.015159	0.193852	0.118764
ENSMUSG00000073402	Gm8909	0.000337132	0.00279965	18.5596	43.4157	3	7.47514	4.34157	0.126767	4.21481	0.0849346
ENSMUSG00000030789	Itgax	0.000337879	0.00279965	18.555	16.704	3	3.88654	1.6704	0.130657	1.53974	0.221291
ENSMUSG00000019738	Polr2i	0.000337687	0.00279965	18.5562	3.61029	3	6.90753	0.361029	0.0249727	0.336056	0.0876409
ENSMUSG00000000876	Pxmp4	0.000337339	0.00279965	18.5583	1.40948	3	8.11068	0.140948	0.0184517	0.122496	0.0862681
ENSMUSG00000069184	Zfp72	0.000337704	0.00279965	18.5561	4.49607	3	5.43446	0.449607	0.0774983	0.372108	0.11723
ENSMUSG00000045954	Cavin2	0.000338296	0.00279986	18.5524	1.9714	3	10.9777	0.19714	0.000937209	0.196203	0.153659
ENSMUSG00000012114	Med15	0.000338198	0.00279986	18.553	2.2743	3	6.24331	0.22743	0.0342553	0.193175	0.0957351
ENSMUSG00000097415	AU020206	0.00033851	0.00280012	18.5511	11.5635	3	8.17654	1.15635	0.0251735	1.13118	0.0866789
ENSMUSG00000106734	Gm20559	0.000339645	0.00280659	18.544	4.72086	3	5.5522	0.472086	0.0305017	0.441584	0.112812
ENSMUSG00000079487	Med12	0.000339713	0.00280659	18.5436	2.54265	3	7.65861	0.254265	0.0552143	0.199051	0.0848415
ENSMUSG00000020099	Unc5b	0.000339842	0.00280659	18.5428	2.23228	3	7.73068	0.223228	0.0082418	0.214986	0.0849109
ENSMUSG00000029570	Lfng	0.000341405	0.00281645	18.5332	3.66998	3	6.20583	0.366998	0.049476	0.317521	0.0963301
ENSMUSG00000028455	Stoml2	0.000341316	0.00281645	18.5337	1.75255	3	8.36161	0.175255	0.0069498	0.168305	0.0881399
ENSMUSG00000051969	Tlr11	0.000341889	0.00281893	18.5302	21.8655	3	3.99627	2.18655	0.422698	1.76385	0.210172
ENSMUSG00000023349	Clec4n	0.000342628	0.00282113	18.5256	6.84639	3	6.39557	0.684639	0.0959785	0.58866	0.0934912
ENSMUSG00000033610	Pank1	0.000343242	0.00282113	18.5219	1.23916	3	7.70135	0.123916	0.00852018	0.115396	0.0848755
ENSMUSG00000037490	Slc2a12	0.000343262	0.00282113	18.5217	2.96174	3	5.79254	0.296174	0.0472102	0.248964	0.105131
ENSMUSG00000090935	Synj2bp	0.000343023	0.00282113	18.5232	1.3972	3	7.48711	0.13972	0.00663063	0.13309	0.0849167
ENSMUSG00000040616	Tmem51	0.000342866	0.00282113	18.5242	3.72051	3	6.41257	0.372051	0.0260121	0.346039	0.0932525
ENSMUSG00000074607	Tox2	0.000342732	0.00282113	18.525	10.8784	3	3.91335	1.08784	0.165093	0.922746	0.218508
ENSMUSG00000025037	Maoa	0.000343577	0.0028222	18.5198	1.86721	3	6.43507	0.186721	0.0219102	0.16481	0.0929386
ENSMUSG00000094724	Rnaset2b	0.000344464	0.00282797	18.5144	1.42352	3	10.0562	0.142352	0.00725248	0.135099	0.121988
ENSMUSG00000055435	Maf	0.000344681	0.00282823	18.5131	1.88107	3	8.18761	0.188107	0.00932026	0.178786	0.0867534
ENSMUSG00000021796	Bmpr1a	0.000344943	0.00282886	18.5115	0.891018	3	7.98634	0.0891018	0.00971866	0.0793831	0.0856387
ENSMUSG00000027022	Xirp2	0.000345394	0.00283104	18.5087	1.91705	3	11.6845	0.191705	0.000631828	0.191073	0.18628
ENSMUSG00000002983	Relb	0.000345846	0.00283324	18.506	3.72125	3	7.05992	0.372125	0.0255878	0.346537	0.0865723
ENSMUSG00000025575	Cant1	0.000346624	0.00283809	18.5012	0.969486	3	7.66652	0.0969486	0.0105315	0.0864171	0.0848462
ENSMUSG00000024620	Pdgfrb	0.000347676	0.00284518	18.4949	1.67618	3	8.73678	0.167618	0.00480831	0.16281	0.0926591
ENSMUSG00000029038	Ssu72	0.000348384	0.00284945	18.4906	1.57637	3	8.95682	0.157637	0.00790492	0.149732	0.0964012
ENSMUSG00000046727	Cystm1	0.000348809	0.0028514	18.488	2.80663	3	8.66326	0.280663	0.008211	0.272452	0.0915935
ENSMUSG00000063696	Gm8730	0.000349169	0.00285282	18.4859	1.59864	3	10.0197	0.159864	0.00197898	0.157885	0.120946
ENSMUSG00000078495	Zfp984	0.000349938	0.00285757	18.4812	2.00321	3	7.04461	0.200321	0.0234442	0.176877	0.0866678
ENSMUSG00000049134	Nrap	0.00035082	0.00286325	18.4759	0.548409	3	11.1842	0.0548409	0.000871892	0.053969	0.162356
ENSMUSG00000022508	Bcl6	0.000351074	0.0028638	18.4744	5.53736	3	7.91014	0.553736	0.0165982	0.537138	0.0853434
ENSMUSG00000028849	Map7d1	0.000351492	0.00286568	18.4719	1.00048	3	10.4556	0.100048	0.00444129	0.0956068	0.134389
ENSMUSG00000098557	Kctd12	0.000351993	0.00286824	18.4689	0.999206	3	8.38068	0.0999206	0.00922803	0.0906926	0.0883173
ENSMUSG00000022901	Cd86	0.000352303	0.00286924	18.4671	7.81105	3	5.08292	0.781105	0.0296594	0.751446	0.132846
ENSMUSG00000020115	Tbk1	0.000352583	0.00286999	18.4654	2.56439	3	6.22083	0.256439	0.0254795	0.230959	0.0960893
ENSMUSG00000073600	Prob1	0.000352959	0.00287152	18.4632	1.89253	3	7.86781	0.189253	0.0259583	0.163294	0.085208
ENSMUSG00000032239	Rp9	0.000353796	0.0028768	18.4582	1.32482	3	8.03403	0.132482	0.00917968	0.123302	0.0858581
ENSMUSG00000040327	Cul9	0.000354775	0.0028824	18.4524	3.96231	3	6.61734	0.396231	0.0628503	0.33338	0.0905117
ENSMUSG00000022286	Grhl2	0.000354862	0.0028824	18.4518	16.38	3	3.27909	1.638	0.26453	1.37347	0.295635
ENSMUSG00000020444	Guk1	0.000355113	0.00288292	18.4504	1.98606	3	7.97978	0.198606	0.00464156	0.193964	0.0856107
ENSMUSG00000034855	Cxcl10	0.000356667	0.002894	18.4412	107.899	3	8.08379	10.7899	0.472666	10.3172	0.086116
ENSMUSG00000035828	Pim3	0.000357086	0.00289586	18.4387	2.01571	3	7.89253	0.201571	0.0132381	0.188333	0.0852846
ENSMUSG00000049299	Trappc1	0.000357841	0.00290044	18.4343	3.78825	3	7.62266	0.378825	0.011072	0.367753	0.0848292
ENSMUSG00000032849	Abcc4	0.000358145	0.00290137	18.4325	4.19929	3	6.61164	0.419929	0.0336464	0.386282	0.0905806
ENSMUSG00000020903	Stx8	0.000358659	0.002904	18.4295	3.16943	3	7.76955	0.316943	0.0234598	0.293483	0.0849731
ENSMUSG00000021116	Eif2s1	0.00035891	0.00290428	18.428	1.48384	3	8.96934	0.148384	0.02323	0.125154	0.0966317
ENSMUSG00000090877	Hspa1b	0.000359246	0.00290428	18.426	31.9478	3	8.84087	3.19478	0.0157787	3.179	0.0943329
ENSMUSG00000056220	Pla2g4a	0.000359263	0.00290428	18.4259	5.13835	3	6.97226	0.513835	0.0362963	0.477539	0.0871543
ENSMUSG00000043795	Prr33	0.000359723	0.00290647	18.4232	3.86717	3	5.85643	0.386717	0.0668724	0.319844	0.103409
ENSMUSG00000086841	2410006H16Rik	0.000359961	0.00290685	18.4218	2.4302	3	6.91976	0.24302	0.0164644	0.226556	0.087545
ENSMUSG00000078572	Ndufaf8	0.000360397	0.00290884	18.4193	3.28557	3	7.13908	0.328557	0.0245209	0.304036	0.0861167
ENSMUSG00000071632	2510002D24Rik	0.000361471	0.00291597	18.413	2.33033	3	7.10347	0.233033	0.0430456	0.189988	0.0863138
ENSMUSG00000027742	Cog6	0.00036223	0.00292055	18.4086	1.29769	3	8.49009	0.129769	0.00487428	0.124895	0.0894387
ENSMUSG00000059920	4930453N24Rik	0.000363664	0.00292938	18.4003	1.37757	3	8.73621	0.137757	0.0208443	0.116913	0.0926505
ENSMUSG00000075307	Klhl41	0.0003639	0.00292938	18.3989	2.22402	3	9.21853	0.222402	0.00330973	0.219092	0.101488
ENSMUSG00000021880	Rnase6	0.000363747	0.00292938	18.3998	17.2191	3	4.48578	1.72191	0.142285	1.57963	0.16863
ENSMUSG00000056493	Foxk1	0.000364474	0.00293189	18.3956	2.82599	3	6.60063	0.282599	0.00964411	0.272955	0.0907156
ENSMUSG00000027907	S100a11	0.000364607	0.00293189	18.3949	1.62949	3	9.4471	0.162949	0.00367927	0.15927	0.106414
ENSMUSG00000057137	Tmem140	0.000364786	0.00293189	18.3938	9.81149	3	6.61437	0.981149	0.0150167	0.966133	0.0905475
ENSMUSG00000045502	Hcar2	0.000365399	0.00293261	18.3903	65.4567	3	4.09119	6.54567	0.245644	6.30003	0.201119
ENSMUSG00000005732	Ranbp1	0.000365451	0.00293261	18.39	1.20906	3	7.66773	0.120906	0.00845272	0.112454	0.084847
ENSMUSG00000041278	Ttc1	0.000365146	0.00293261	18.3918	1.17337	3	8.69002	0.117337	0.0077646	0.109572	0.0919706
ENSMUSG00000026271	Gpr35	0.000366209	0.00293716	18.3856	25.2804	3	5.49057	2.52804	0.25917	2.26887	0.115072
ENSMUSG00000042605	Atxn2	0.000367695	0.00294753	18.3771	2.23188	3	7.20363	0.223188	0.033528	0.18966	0.0857902
ENSMUSG00000045404	Kcnk13	0.00036854	0.00295121	18.3723	10.7802	3	4.37097	1.07802	0.199484	0.878534	0.177273
ENSMUSG00000032575	Manf	0.000368405	0.00295121	18.3731	2.47481	3	8.88933	0.247481	0.00402441	0.243456	0.0951801
ENSMUSG00000087687	Pet100	0.000369521	0.00295597	18.3667	4.69435	3	7.10644	0.469435	0.0230307	0.446404	0.0862969
ENSMUSG00000067586	S1pr3	0.000369514	0.00295597	18.3667	1.37619	3	7.92041	0.137619	0.00981011	0.127808	0.0853793
ENSMUSG00000031402	Mpp1	0.000370102	0.00295908	18.3634	1.84415	3	6.15746	0.184415	0.0211643	0.16325	0.0971322
ENSMUSG00000028249	Sdcbp	0.000370423	0.00296009	18.3616	2.07414	3	10.327	0.207414	0.0019292	0.205484	0.130189
ENSMUSG00000032905	Atg12	0.000370769	0.00296131	18.3596	0.962839	3	7.35844	0.0962839	0.00612075	0.0901631	0.0851965
ENSMUSG00000021076	Actr10	0.000371269	0.00296376	18.3568	1.67375	3	8.27149	0.167375	0.00996967	0.157406	0.0873703
ENSMUSG00000085786	Gm15987	0.000371623	0.00296504	18.3548	55.0411	3	4.00214	5.50411	0.174259	5.32986	0.209597
ENSMUSG00000032193	Ldlr	0.000372471	0.00297021	18.35	6.15543	3	5.69708	0.615543	0.0327358	0.582807	0.107963
ENSMUSG00000022090	Pdlim2	0.00037266	0.00297021	18.3489	2.17654	3	6.69084	0.217654	0.030264	0.18739	0.0896679
ENSMUSG00000044197	Gpr146	0.000373173	0.00297276	18.346	0.856893	3	8.47583	0.0856893	0.00626922	0.07942	0.0892824
ENSMUSG00000045410	Akr1e1	0.000373742	0.00297574	18.3428	2.592	3	7.42692	0.2592	0.0668019	0.192399	0.0850236
ENSMUSG00000089844	A530032D15Rik	0.000374584	0.0029778	18.3381	36.5862	3	2.63888	3.65862	0.425297	3.23332	0.401052
ENSMUSG00000026341	Actr3	0.000374352	0.0029778	18.3394	3.76181	3	8.73929	0.376181	0.00316478	0.373017	0.0926972
ENSMUSG00000022504	Ciita	0.000374439	0.0029778	18.3389	44.4388	3	8.1976	4.44388	0.0152864	4.42859	0.086822
ENSMUSG00000019837	Gtf3c6	0.000375277	0.00298176	18.3342	2.48689	3	6.49324	0.248689	0.0275438	0.221145	0.0921345
ENSMUSG00000066900	Suds3	0.000376611	0.0029908	18.3267	0.910639	3	8.5746	0.0910639	0.00668231	0.0843816	0.09043
ENSMUSG00000029408	Abcb9	0.000377373	0.0029953	18.3225	3.52335	3	5.25693	0.352335	0.0551557	0.297179	0.124677
ENSMUSG00000003762	Coq8b	0.00037804	0.0029982	18.3187	2.53887	3	6.41841	0.253887	0.0311845	0.222702	0.0931709
ENSMUSG00000047592	Nxpe5	0.00037813	0.0029982	18.3182	9.2405	3	4.87565	0.92405	0.0672707	0.856779	0.143683
ENSMUSG00000002307	Daxx	0.000378523	0.00299912	18.3161	7.64109	3	5.7761	0.764109	0.0582146	0.705894	0.105598
ENSMUSG00000030612	Mrpl46	0.000378638	0.00299912	18.3154	2.5447	3	7.82357	0.25447	0.00993185	0.244539	0.0850885
ENSMUSG00000015217	Hmgb3	0.000379352	0.00300322	18.3115	0.965476	3	8.84175	0.0965476	0.00941307	0.0871345	0.0943479
ENSMUSG00000086298	Gm11716	0.000379757	0.00300331	18.3092	3.62312	3	6.8325	0.362312	0.0164439	0.345868	0.0882702
ENSMUSG00000022400	Rbx1	0.000379725	0.00300331	18.3094	2.42485	3	8.79757	0.242485	0.00709552	0.23539	0.0936125
ENSMUSG00000034875	Nudt19	0.000380811	0.00300922	18.3034	1.07202	3	8.16534	0.107202	0.00707909	0.100123	0.0866051
ENSMUSG00000029600	Rita1	0.000380896	0.00300922	18.3029	3.21345	3	5.74696	0.321345	0.0288023	0.292543	0.106446
ENSMUSG00000035186	Ubd	0.000381213	0.00301016	18.3012	154.049	3	5.45516	15.4049	0.412364	14.9925	0.116423
ENSMUSG00000004043	Stat5a	0.000381975	0.00301463	18.297	1.96483	3	7.23046	0.196483	0.0283003	0.168182	0.085667
ENSMUSG00000071347	C1qtnf9	0.000383001	0.00301961	18.2913	2.32922	3	8.23172	0.232922	0.00746933	0.225452	0.0870662
ENSMUSG00000071648	Rom1	0.000382954	0.00301961	18.2916	3.97007	3	7.37432	0.397007	0.0139562	0.38305	0.0851515
ENSMUSG00000001632	Brpf1	0.000383245	0.00301998	18.29	1.7732	3	7.599	0.17732	0.0233184	0.154002	0.0848292
ENSMUSG00000055401	Fbxo6	0.000384079	0.00302468	18.2854	1.03692	3	7.72694	0.103692	0.0110066	0.092685	0.0849058
ENSMUSG00000005354	Txn2	0.000384238	0.00302468	18.2845	0.954777	3	9.42357	0.0954777	0.00133006	0.0941477	0.105885
ENSMUSG00000026896	Ifih1	0.000384721	0.00302693	18.2819	14.9227	3	8.12205	1.49227	0.0333578	1.45891	0.0863351
ENSMUSG00000118012	AC158975.2	0.0003873	0.00304097	18.2678	2.38566	3	6.9259	0.238566	0.0277373	0.210828	0.0874976
ENSMUSG00000001313	Rnd2	0.000387173	0.00304097	18.2685	3.45909	3	5.91536	0.345909	0.0339566	0.311952	0.101961
ENSMUSG00000075700	Selenot	0.000386976	0.00304097	18.2696	0.974175	3	10.2096	0.0974175	0.00107258	0.0963449	0.126531
ENSMUSG00000027423	Snx5	0.000386747	0.00304097	18.2708	2.19238	3	7.53711	0.219238	0.00489995	0.214338	0.0848597
ENSMUSG00000070808	Bicra	0.000389962	0.00305873	18.2534	4.80714	3	6.55382	0.480714	0.0613743	0.41934	0.0913117
ENSMUSG00000102918	Pcdhgc3	0.000389893	0.00305873	18.2538	1.29852	3	8.2529	0.129852	0.0106615	0.119191	0.0872255
ENSMUSG00000025509	Pnpla2	0.000390276	0.00305963	18.2517	3.56985	3	10.817	0.356985	0.00167631	0.355309	0.147332
ENSMUSG00000053012	Krcc1	0.000391239	0.00306472	18.2465	1.08981	3	9.04508	0.108981	0.00456771	0.104413	0.0980532
ENSMUSG00000035620	Ric8b	0.000391326	0.00306472	18.2461	1.0728	3	8.13479	0.10728	0.00848045	0.0987992	0.0864121
ENSMUSG00000060279	Ap2a1	0.000394049	0.00308149	18.2315	1.96339	3	6.30368	0.196339	0.0258343	0.170505	0.0948172
ENSMUSG00000028247	Coq3	0.000394071	0.00308149	18.2314	2.15014	3	7.56917	0.215014	0.00720254	0.207811	0.0848384
ENSMUSG00000045932	Ifit2	0.000393882	0.00308149	18.2324	29.4572	3	9.21339	2.94572	0.00448107	2.94124	0.101383
ENSMUSG00000000093	Tbx2	0.000394574	0.00308385	18.2287	5.05567	3	5.45144	0.505567	0.0766862	0.428881	0.116567
ENSMUSG00000062963	Ufc1	0.000394812	0.00308413	18.2274	1.02147	3	8.3739	0.102147	0.00734868	0.0947979	0.0882536
ENSMUSG00000035235	Trim13	0.000395964	0.00309155	18.2213	2.47162	3	6.26393	0.247162	0.0320379	0.215124	0.0954164
ENSMUSG00000107215	Gm43197	0.000396763	0.00309463	18.217	2.13791	3	11.3713	0.213791	0.000809821	0.212981	0.170809
ENSMUSG00000058704	Memo1	0.000396662	0.00309463	18.2176	1.39016	3	8.70348	0.139016	0.00920812	0.129808	0.0921648
ENSMUSG00000115801	AC160336.1	0.000397525	0.00309584	18.213	0.340612	3	12.8038	0.0340612	0.000264685	0.0337965	0.257558
ENSMUSG00000024981	Acsl5	0.000397468	0.00309584	18.2133	5.95794	3	5.8283	0.595794	0.0306955	0.565099	0.104147
ENSMUSG00000057789	Bak1	0.000397356	0.00309584	18.2139	9.91348	3	8.21363	0.991348	0.0199324	0.971416	0.0869347
ENSMUSG00000044030	Irf2bp1	0.000397952	0.00309601	18.2107	2.57444	3	6.84243	0.257444	0.0169762	0.240468	0.0881826
ENSMUSG00000039795	Zfand1	0.000397838	0.00309601	18.2113	1.94251	3	6.85293	0.194251	0.017842	0.176409	0.0880916
ENSMUSG00000044749	Abca6	0.000398392	0.00309786	18.2084	4.18074	3	6.52175	0.418074	0.0254919	0.392583	0.0917421
ENSMUSG00000037166	Ppp1r14a	0.000398952	0.00310064	18.2054	3.71841	3	5.69426	0.371841	0.0393245	0.332516	0.108051
ENSMUSG00000079492	Gm11127	0.000399659	0.00310135	18.2017	21.3064	3	8.76961	2.13064	0.0147862	2.11585	0.0931658
ENSMUSG00000026478	Lamc1	0.000399344	0.00310135	18.2034	1.33388	3	7.68288	0.133388	0.00624063	0.127148	0.0848582
ENSMUSG00000014873	Surf2	0.000399566	0.00310135	18.2022	1.44883	3	6.88098	0.144883	0.0300829	0.1148	0.0878553
ENSMUSG00000001444	Tbx21	0.000399853	0.00310135	18.2007	72.4078	3	3.13003	7.24078	0.2567	6.98408	0.317406
ENSMUSG00000044496	2510039O18Rik	0.000401065	0.00310607	18.1943	0.907114	3	8.36265	0.0907114	0.00655538	0.084156	0.0881494
ENSMUSG00000062488	Ifit3b	0.000400918	0.00310607	18.1951	40.1544	3	8.83603	4.01544	0.00860585	4.00684	0.0942506
ENSMUSG00000026573	Xcl1	0.000401072	0.00310607	18.1943	26.6223	3	3.10752	2.66223	0.450592	2.21164	0.32083
ENSMUSG00000024371	C2	0.000402047	0.00311048	18.1892	10.4351	3	6.39346	1.04351	0.0120707	1.03143	0.0935211
ENSMUSG00000027810	Eif2a	0.000401903	0.00311048	18.1899	2.34207	3	8.67307	0.234207	0.00581231	0.228394	0.0917303
ENSMUSG00000038967	Pdk2	0.000402302	0.00311088	18.1879	1.06242	3	8.45026	0.106242	0.00211117	0.10413	0.0890098
ENSMUSG00000018858	Mrpl58	0.000402931	0.00311417	18.1846	1.23804	3	8.08819	0.123804	0.00974531	0.114059	0.0861403
ENSMUSG00000032249	Anp32a	0.000403273	0.00311524	18.1828	1.24499	3	9.56536	0.124499	0.00488949	0.119609	0.109149
ENSMUSG00000040795	Iqcc	0.000403595	0.00311615	18.1811	2.43486	3	5.78287	0.243486	0.0415546	0.201932	0.105405
ENSMUSG00000033940	Brk1	0.000404488	0.0031199	18.1764	1.0823	3	9.40458	0.10823	0.0030395	0.105191	0.105462
ENSMUSG00000028465	Tln1	0.000404353	0.0031199	18.1771	1.33523	3	7.53626	0.133523	0.00650688	0.127016	0.0848605
ENSMUSG00000024429	Gnl1	0.000405407	0.00312384	18.1717	1.3426	3	7.57619	0.13426	0.0108993	0.123361	0.0848353
ENSMUSG00000044562	Rasip1	0.000405289	0.00312384	18.1723	1.22056	3	8.30667	0.122056	0.0092878	0.112768	0.0876573
ENSMUSG00000029422	Rsrc2	0.000405853	0.0031257	18.1694	1.19788	3	8.92219	0.119788	0.00422452	0.115564	0.0957701
ENSMUSG00000003039	Fam32a	0.000406271	0.00312577	18.1672	0.957526	3	9.0223	0.0957526	0.00403245	0.0917201	0.0976209
ENSMUSG00000006418	Rnf114	0.000406129	0.00312577	18.1679	1.38719	3	10.0712	0.138719	0.00302685	0.135692	0.122422
ENSMUSG00000003458	Ncstn	0.000407595	0.00313438	18.1603	0.904146	3	7.96604	0.0904146	0.0116292	0.0787853	0.0855535
ENSMUSG00000022971	Ifnar2	0.00040856	0.00314023	18.1554	1.22711	3	8.30951	0.122711	0.00695967	0.115751	0.0876811
ENSMUSG00000054889	Dsp	0.000408882	0.00314029	18.1537	0.865554	3	12.1182	0.0865554	0.000507614	0.0860478	0.210706
ENSMUSG00000024168	Tmem204	0.000408978	0.00314029	18.1532	1.22665	3	8.42691	0.122665	0.00391104	0.118754	0.0887695
ENSMUSG00000036948	BC037034	0.000409409	0.00314202	18.151	5.4053	3	6.83304	0.54053	0.0423347	0.498195	0.0882654
ENSMUSG00000043144	Aqp6	0.000410205	0.00314627	18.1469	2.4689	3	8.18863	0.24689	0.0106317	0.236258	0.0867603
ENSMUSG00000035692	Isg15	0.000410374	0.00314627	18.146	34.7574	3	8.99444	3.47574	0.00871038	3.46703	0.0970977
ENSMUSG00000050891	Tatdn1	0.000410873	0.00314852	18.1435	2.68538	3	7.50166	0.268538	0.0153974	0.25314	0.0848971
ENSMUSG00000027131	Emc4	0.000411754	0.003152	18.139	0.767608	3	8.21946	0.0767608	0.00591962	0.0708412	0.0869766
ENSMUSG00000055932	Fto	0.000411945	0.003152	18.138	0.82301	3	8.47943	0.082301	0.0087648	0.0735362	0.0893216
[truncated: 1,606 more rows]

## Sheet: README
Column definitions:	ens_gene	Ensembl gene ID.
	target_id	The gene name ID.
	pval	The pvalue of the chosen model obtained from the likelihood ratio test.
	qval	False discovery rate adjusted p-value, using Benjamini-Hochberg.
	test_stat	Chi-squared test statistic (likelihood ratio test).
	rss	The residual sum of squares under the "null model".
	degrees_free	The degrees of freedom (equal to difference between the two models).
	mean_obs	Mean of natural log counts of observations
	var_obs	Variance of observation
	tech_var	Technical variance of observation from the bootstraps
	sigma_sq	Taw estimator of the variance once the technical variance has been removed
	smooth_sigma_sq	Smooth regression fit for the shrinkage estimation
