# Supplementary material for: Differential Modulation of Mouse Heart Gene Expression by Infection With Two Trypanosoma cruzi Strains: A Transcriptome Analysis
Source: Front Genet. 2020 Sep 3;11:1031. doi: 10.3389/fgene.2020.01031 (PMC7495023; doi:10.3389/fgene.2020.01031)
Supplement: TABLE S5 — Complete Gene Ontology analysis dataset. Complete list of enriched GO terms detected by running the gene list obtained from each k-means cluster (Figure 3) through the Fisher elim algorithm as described in the TopGO package. [file Table_5.XLSX]

## Sheet: Header
Complete list of enriched GO terms detected by running the gene list obtained from each kmeans cluster (Fig 3) through the Fisher elim algorithm as described in the TopGO package.

## Sheet: Cluster 1
GO.ID	Term	Annotated	Significant	Expected	pval
GO:0032981	mitochondrial respiratory chain complex I assembly	43	29	2.91	2.4e-24
GO:0015986	ATP synthesis coupled proton transport	20	14	1.35	1.0e-12
GO:0006120	mitochondrial electron transport, NADH to ubiquinone	16	11	1.08	4.0e-10
GO:0032543	mitochondrial translation	70	21	4.73	3.4e-09
GO:0033108	mitochondrial respiratory chain complex assembly	76	45	5.14	1.7e-08
GO:0006099	tricarboxylic acid cycle	26	12	1.76	3.4e-08
GO:0055114	oxidation-reduction process	735	141	49.67	6.2e-08
GO:0009060	aerobic respiration	64	30	4.32	5.0e-07
GO:0006122	mitochondrial electron transport, ubiquinol to cytochrome c	10	7	0.68	6.3e-07
GO:0006086	acetyl-CoA biosynthetic process from pyruvate	11	7	0.74	1.6e-06
GO:0006123	mitochondrial electron transport, cytochrome c to oxygen	11	7	0.74	1.6e-06
GO:0006749	glutathione metabolic process	46	13	3.11	7.1e-06
GO:0006103	2-oxoglutarate metabolic process	18	8	1.22	1.0e-05
GO:0008150	biological_process	13317	915	899.93	1.1e-05
GO:0022904	respiratory electron transport chain	70	38	4.73	1.3e-05
GO:0006626	protein targeting to mitochondrion	120	26	8.11	1.4e-05
GO:0033539	fatty acid beta-oxidation using acyl-CoA dehydrogenase	15	7	1.01	2.5e-05
GO:0042407	cristae formation	15	7	1.01	2.5e-05
GO:0006390	mitochondrial transcription	16	7	1.08	4.2e-05
GO:0006119	oxidative phosphorylation	73	38	4.93	4.6e-05
GO:0017004	cytochrome complex assembly	30	13	2.03	5.9e-05
GO:0010880	regulation of release of sequestered calcium ion into cytosol by sarcoplasmic reticulum	17	7	1.15	6.7e-05
GO:0033617	mitochondrial respiratory chain complex IV assembly	18	7	1.22	0.00010
GO:0016226	iron-sulfur cluster assembly	18	7	1.22	0.00010
GO:0006635	fatty acid beta-oxidation	61	18	4.12	0.00018
GO:0007005	mitochondrion organization	473	113	31.96	0.00020
GO:0042775	mitochondrial ATP synthesis coupled electron transport	51	30	3.45	0.00024
GO:0006091	generation of precursor metabolites and energy	289	84	19.53	0.00042
GO:0070584	mitochondrion morphogenesis	22	7	1.49	0.00044
GO:0030150	protein import into mitochondrial matrix	17	6	1.15	0.00061
GO:1990542	mitochondrial transmembrane transport	62	16	4.19	0.00066
GO:0034982	mitochondrial protein processing	12	5	0.81	0.00074
GO:0030239	myofibril assembly	62	12	4.19	0.00079
GO:0046496	nicotinamide nucleotide metabolic process	118	18	7.97	0.00093
GO:0010882	regulation of cardiac muscle contraction by calcium ion signaling	13	5	0.88	0.00114
GO:0006732	coenzyme metabolic process	265	39	17.91	0.00130
GO:0060314	regulation of ryanodine-sensitive calcium-release channel activity	15	5	1.01	0.00236
GO:0046716	muscle cell cellular homeostasis	15	5	1.01	0.00236
GO:1901021	positive regulation of calcium ion transmembrane transporter activity	29	7	1.96	0.00264
GO:1990748	cellular detoxification	25	8	1.69	0.00274
GO:0055010	ventricular cardiac muscle tissue morphogenesis	45	9	3.04	0.00275
GO:0000266	mitochondrial fission	37	8	2.5	0.00281
GO:0006105	succinate metabolic process	10	4	0.68	0.00313
GO:1901661	quinone metabolic process	24	6	1.62	0.00439
GO:0006779	porphyrin-containing compound biosynthetic process	24	6	1.62	0.00439
GO:0046185	aldehyde catabolic process	11	4	0.74	0.00466
GO:0014819	regulation of skeletal muscle contraction	11	4	0.74	0.00466
GO:0006767	water-soluble vitamin metabolic process	25	6	1.69	0.00546
GO:1903115	regulation of actin filament-based movement	41	8	2.77	0.00547
GO:0006089	lactate metabolic process	18	5	1.22	0.00569
GO:0001937	negative regulation of endothelial cell proliferation	34	7	2.3	0.00677
GO:0009145	purine nucleoside triphosphate biosynthetic process	111	27	7.5	0.00711
GO:0006413	translational initiation	101	14	6.83	0.00784
GO:0042743	hydrogen peroxide metabolic process	27	6	1.82	0.00813
GO:0003009	skeletal muscle contraction	24	8	1.62	0.00894
GO:0006415	translational termination	13	4	0.88	0.00905
GO:0099116	tRNA 5'-end processing	13	4	0.88	0.00905
GO:0098869	cellular oxidant detoxification	20	5	1.35	0.00921
GO:1902108	regulation of mitochondrial membrane permeability involved in apoptotic process	36	7	2.43	0.00934
GO:0051881	regulation of mitochondrial membrane potential	64	10	4.32	0.01024
GO:0002026	regulation of the force of heart contraction	29	6	1.96	0.01163
GO:0033013	tetrapyrrole metabolic process	38	10	2.57	0.01181
GO:1901017	negative regulation of potassium ion transmembrane transporter activity	14	4	0.95	0.01200
GO:0090151	establishment of protein localization to mitochondrial membrane	14	4	0.95	0.01200
GO:0060047	heart contraction	176	24	11.89	0.01339
GO:0060048	cardiac muscle contraction	112	18	7.57	0.01514
GO:0010644	cell communication by electrical coupling	15	4	1.01	0.01551
GO:0003015	heart process	179	24	12.1	0.01602
GO:0009206	purine ribonucleoside triphosphate biosynthetic process	110	26	7.43	0.01602
GO:0006754	ATP biosynthetic process	100	25	6.76	0.01666
GO:0051188	cofactor biosynthetic process	192	31	12.97	0.01725
GO:0051289	protein homotetramerization	70	10	4.73	0.01866
GO:0010822	positive regulation of mitochondrion organization	123	15	8.31	0.01868
GO:0000002	mitochondrial genome maintenance	32	6	2.16	0.01868
GO:1901663	quinone biosynthetic process	16	4	1.08	0.01959
GO:0042537	benzene-containing compound metabolic process	16	4	1.08	0.01959
GO:0006744	ubiquinone biosynthetic process	16	4	1.08	0.01959
GO:0009147	pyrimidine nucleoside triphosphate metabolic process	16	4	1.08	0.01959
GO:0055076	transition metal ion homeostasis	102	13	6.89	0.01969
GO:2000378	negative regulation of reactive oxygen species metabolic process	51	8	3.45	0.02014
GO:0098901	regulation of cardiac muscle cell action potential	24	5	1.62	0.02018
GO:0009201	ribonucleoside triphosphate biosynthetic process	113	26	7.64	0.02033
GO:0019395	fatty acid oxidation	86	23	5.81	0.02249
GO:0032787	monocarboxylic acid metabolic process	401	60	27.1	0.02262
GO:0097164	ammonium ion metabolic process	115	14	7.77	0.02288
GO:0022900	electron transport chain	74	40	5	0.02326
GO:0050995	negative regulation of lipid catabolic process	17	4	1.15	0.02428
GO:1901380	negative regulation of potassium ion transmembrane transport	17	4	1.15	0.02428
GO:0006743	ubiquinone metabolic process	17	4	1.15	0.02428
GO:0048311	mitochondrion distribution	17	4	1.15	0.02428
GO:0019430	removal of superoxide radicals	17	4	1.15	0.02428
GO:0051262	protein tetramerization	116	14	7.84	0.02446
GO:0009124	nucleoside monophosphate biosynthetic process	127	27	8.58	0.02542
GO:0033275	actin-myosin filament sliding	10	3	0.68	0.02578
GO:0097354	prenylation	10	3	0.68	0.02578
GO:0018342	protein prenylation	10	3	0.68	0.02578
GO:0009437	carnitine metabolic process	10	3	0.68	0.02578
GO:0051280	negative regulation of release of sequestered calcium ion into cytosol	10	3	0.68	0.02578
GO:0006631	fatty acid metabolic process	274	40	18.52	0.02659
GO:0045214	sarcomere organization	44	7	2.97	0.02690

## Sheet: Cluster 2
GO.ID	Term	Annotated	Significant	Expected	pval
GO:0002181	cytoplasmic translation	81	40	3.65	1e-30
GO:0006412	translation	555	108	25	6.9e-18
GO:0000028	ribosomal small subunit assembly	20	12	0.9	5.7e-12
GO:0000462	maturation of SSU-rRNA from tricistronic rRNA transcript (SSU-rRNA, 5.8S rRNA, LSU-rRNA)	36	12	1.62	2.9e-08
GO:0000470	maturation of LSU-rRNA	25	12	1.13	3.7e-08
GO:0045116	protein neddylation	15	8	0.68	7.9e-08
GO:0010499	proteasomal ubiquitin-independent protein catabolic process	22	9	0.99	2.1e-07
GO:0000027	ribosomal large subunit assembly	29	9	1.31	3.2e-06
GO:0006364	rRNA processing	177	43	7.97	2.6e-05
GO:0042274	ribosomal small subunit biogenesis	73	29	3.29	0.00011
GO:1901798	positive regulation of signal transduction by p53 class mediator	22	6	0.99	0.00033
GO:0000460	maturation of 5.8S rRNA	32	7	1.44	0.00046
GO:2001244	positive regulation of intrinsic apoptotic signaling pathway	54	9	2.43	0.00062
GO:0030490	maturation of SSU-rRNA	53	17	2.39	0.00066
GO:0042147	retrograde transport, endosome to Golgi	68	10	3.06	0.00088
GO:0000463	maturation of LSU-rRNA from tricistronic rRNA transcript (SSU-rRNA, 5.8S rRNA, LSU-rRNA)	11	4	0.5	0.00104
GO:0000398	mRNA splicing, via spliceosome	212	23	9.55	0.00145
GO:0006614	SRP-dependent cotranslational protein targeting to membrane	12	4	0.54	0.00151
GO:0051451	myoblast migration	12	4	0.54	0.00151
GO:0043161	proteasome-mediated ubiquitin-dependent protein catabolic process	340	28	15.32	0.00155
GO:0008150	biological_process	13317	610	599.95	0.00165
GO:0043001	Golgi to plasma membrane protein transport	30	6	1.35	0.00192
GO:0000479	endonucleolytic cleavage of tricistronic rRNA transcript (SSU-rRNA, 5.8S rRNA, LSU-rRNA)	13	4	0.59	0.00211
GO:0042455	ribonucleoside biosynthetic process	31	6	1.4	0.00229
GO:0008637	apoptotic mitochondrial changes	104	12	4.69	0.00246
GO:0006446	regulation of translational initiation	54	8	2.43	0.00270
GO:0051438	regulation of ubiquitin-protein transferase activity	43	7	1.94	0.00285
GO:0000054	ribosomal subunit export from nucleus	15	4	0.68	0.00374
GO:0051123	RNA polymerase II transcriptional preinitiation complex assembly	24	5	1.08	0.00380
GO:1902253	regulation of intrinsic apoptotic signaling pathway by p53 class mediator	24	5	1.08	0.00380
GO:0015031	protein transport	1469	97	66.18	0.00397
GO:0006414	translational elongation	46	7	2.07	0.00422
GO:1901998	toxin transport	35	6	1.58	0.00433
GO:0016050	vesicle organization	270	22	12.16	0.00536
GO:0006458	'de novo' protein folding	48	7	2.16	0.00537
GO:0032509	endosome transport via multivesicular body sorting pathway	17	4	0.77	0.00607
GO:0001919	regulation of receptor recycling	27	5	1.22	0.00646
GO:0048284	organelle fusion	147	14	6.62	0.00656
GO:0042273	ribosomal large subunit biogenesis	68	24	3.06	0.00679
GO:0000422	autophagy of mitochondrion	76	9	3.42	0.00695
GO:0031647	regulation of protein stability	227	19	10.23	0.00703
GO:0034622	cellular protein-containing complex assembly	837	76	37.71	0.00724
GO:0006457	protein folding	168	19	7.57	0.00738
GO:0061844	antimicrobial humoral immune response mediated by antimicrobial peptide	18	4	0.81	0.00753
GO:1903363	negative regulation of cellular protein catabolic process	64	8	2.88	0.00776
GO:0071166	ribonucleoprotein complex localization	67	11	3.02	0.00812
GO:0006888	ER to Golgi vesicle-mediated transport	106	11	4.78	0.00816
GO:0045727	positive regulation of translation	106	11	4.78	0.00816
GO:0000338	protein deneddylation	10	3	0.45	0.00861
GO:0032463	negative regulation of protein homooligomerization	10	3	0.45	0.00861
GO:0007039	protein catabolic process in the vacuole	10	3	0.45	0.00861
GO:0000387	spliceosomal snRNP assembly	29	5	1.31	0.00883
GO:0002183	cytoplasmic translational initiation	19	4	0.86	0.00921
GO:0060261	positive regulation of transcription initiation from RNA polymerase II promoter	19	4	0.86	0.00921
GO:0061025	membrane fusion	170	15	7.66	0.00992
GO:0090174	organelle membrane fusion	125	12	5.63	0.01071
GO:0006403	RNA localization	172	18	7.75	0.01094
GO:0097734	extracellular exosome biogenesis	20	4	0.9	0.01111
GO:0045454	cell redox homeostasis	55	7	2.48	0.01130
GO:0034605	cellular response to heat	55	7	2.48	0.01130
GO:1902570	protein localization to nucleolus	11	3	0.5	0.01145
GO:0050821	protein stabilization	143	13	6.44	0.01248
GO:0000466	maturation of 5.8S rRNA from tricistronic rRNA transcript (SSU-rRNA, 5.8S rRNA, LSU-rRNA)	21	4	0.95	0.01324
GO:0000956	nuclear-transcribed mRNA catabolic process	99	10	4.46	0.01361
GO:1904406	negative regulation of nitric oxide metabolic process	12	3	0.54	0.01476
GO:0045019	negative regulation of nitric oxide biosynthetic process	12	3	0.54	0.01476
GO:0010984	regulation of lipoprotein particle clearance	12	3	0.54	0.01476
GO:0140112	extracellular vesicle biogenesis	22	4	0.99	0.01562
GO:0006352	DNA-templated transcription, initiation	88	13	3.96	0.01567
GO:0072665	protein localization to vacuole	46	6	2.07	0.01650
GO:1903427	negative regulation of reactive oxygen species biosynthetic process	23	4	1.04	0.01825
GO:0033365	protein localization to organelle	685	46	30.86	0.01840
GO:0006413	translational initiation	101	15	4.55	0.01850
GO:0043248	proteasome assembly	13	3	0.59	0.01856
GO:0045899	positive regulation of RNA polymerase II transcriptional preinitiation complex assembly	13	3	0.59	0.01856
GO:0043558	regulation of translational initiation in response to stress	13	3	0.59	0.01856
GO:1901070	guanosine-containing compound biosynthetic process	13	3	0.59	0.01856
GO:0006402	mRNA catabolic process	168	14	7.57	0.01966
GO:0065002	intracellular protein transmembrane transport	48	6	2.16	0.02005
GO:0050657	nucleic acid transport	137	15	6.17	0.02097
GO:0050658	RNA transport	137	15	6.17	0.02097
GO:0006886	intracellular protein transport	808	55	36.4	0.02158
GO:0051084	'de novo' posttranslational protein folding	36	5	1.62	0.02167
GO:0044265	cellular macromolecule catabolic process	845	66	38.07	0.02195
GO:0071806	protein transmembrane transport	49	6	2.21	0.02201
GO:0071236	cellular response to antibiotic	107	10	4.82	0.02236
GO:0099514	synaptic vesicle cytoskeletal transport	14	3	0.63	0.02284
GO:0099517	synaptic vesicle transport along microtubule	14	3	0.63	0.02284
GO:0048490	anterograde synaptic vesicle transport	14	3	0.63	0.02284
GO:0060628	regulation of ER to Golgi vesicle-mediated transport	14	3	0.63	0.02284
GO:1904666	regulation of ubiquitin protein ligase activity	14	3	0.63	0.02284
GO:0090151	establishment of protein localization to mitochondrial membrane	14	3	0.63	0.02284
GO:0090141	positive regulation of mitochondrial fission	14	3	0.63	0.02284
GO:0070979	protein K11-linked ubiquitination	25	4	1.13	0.02430
GO:0051443	positive regulation of ubiquitin-protein transferase activity	25	4	1.13	0.02430
GO:0051236	establishment of RNA localization	140	15	6.31	0.02461
GO:0071426	ribonucleoprotein complex export from nucleus	66	10	2.97	0.02569
GO:0006401	RNA catabolic process	191	15	8.6	0.02600
GO:2000378	negative regulation of reactive oxygen species metabolic process	51	6	2.3	0.02630
GO:0045898	regulation of RNA polymerase II transcriptional preinitiation complex assembly	15	3	0.68	0.02761

## Sheet: Cluster 3
GO.ID	Term	Annotated	Significant	Expected	pval
GO:0045944	positive regulation of transcription by RNA polymerase II	869	96	48.01	5.9e-10
GO:0086091	regulation of heart rate by cardiac conduction	29	11	1.6	1.9e-07
GO:0055075	potassium ion homeostasis	17	7	0.94	1.8e-05
GO:0098911	regulation of ventricular cardiac muscle cell action potential	12	6	0.66	1.9e-05
GO:0001525	angiogenesis	424	44	23.42	4.1e-05
GO:0010107	potassium ion import	26	8	1.44	5.4e-05
GO:0086069	bundle of His cell to Purkinje myocyte communication	14	6	0.77	5.7e-05
GO:0000122	negative regulation of transcription by RNA polymerase II	666	61	36.79	6.4e-05
GO:0042593	glucose homeostasis	171	23	9.45	6.7e-05
GO:0042692	muscle cell differentiation	315	43	17.4	8.7e-05
GO:0086014	atrial cardiac muscle cell action potential	15	6	0.83	9.1e-05
GO:0045136	development of secondary sexual characteristics	10	5	0.55	0.00010
GO:0030036	actin cytoskeleton organization	563	65	31.1	0.00012
GO:0010889	regulation of sequestering of triglyceride	11	5	0.61	0.00018
GO:0086016	AV node cell action potential	11	5	0.61	0.00018
GO:0046777	protein autophosphorylation	219	26	12.1	0.00019
GO:0007219	Notch signaling pathway	138	19	7.62	0.00021
GO:0006342	chromatin silencing	66	12	3.65	0.00023
GO:0035994	response to muscle stretch	18	6	0.99	0.00029
GO:0010884	positive regulation of lipid storage	18	6	0.99	0.00029
GO:0051130	positive regulation of cellular component organization	1067	98	58.95	0.00037
GO:0035690	cellular response to drug	229	26	12.65	0.00039
GO:0071870	cellular response to catecholamine stimulus	19	6	1.05	0.00041
GO:0009790	embryo development	844	86	46.63	0.00045
GO:0006107	oxaloacetate metabolic process	13	5	0.72	0.00045
GO:0030154	cell differentiation	2857	255	157.83	0.00051
GO:0048523	negative regulation of cellular process	3560	293	196.67	0.00054
GO:0007044	cell-substrate junction assembly	73	12	4.03	0.00061
GO:0060562	epithelial tube morphogenesis	294	36	16.24	0.00068
GO:0003206	cardiac chamber morphogenesis	117	16	6.46	0.00069
GO:0001889	liver development	95	14	5.25	0.00069
GO:0030520	intracellular estrogen receptor signaling pathway	38	8	2.1	0.00093
GO:0006306	DNA methylation	47	9	2.6	0.00094
GO:0014733	regulation of skeletal muscle adaptation	15	5	0.83	0.00096
GO:0035909	aorta morphogenesis	30	7	1.66	0.00102
GO:0048255	mRNA stabilization	30	7	1.66	0.00102
GO:2000026	regulation of multicellular organismal development	1521	135	84.03	0.00102
GO:0045595	regulation of cell differentiation	1375	128	75.96	0.00108
GO:0070988	demethylation	48	9	2.65	0.00110
GO:0048286	lung alveolus development	48	9	2.65	0.00110
GO:0007420	brain development	420	46	23.2	0.00110
GO:0071277	cellular response to calcium ion	39	8	2.15	0.00112
GO:0051051	negative regulation of transport	367	35	20.27	0.00115
GO:0016239	positive regulation of macroautophagy	58	10	3.2	0.00116
GO:0007178	transmembrane receptor protein serine/threonine kinase signaling pathway	247	26	13.65	0.00120
GO:0086004	regulation of cardiac muscle cell contraction	35	12	1.93	0.00120
GO:0035264	multicellular organism growth	159	19	8.78	0.00123
GO:0055078	sodium ion homeostasis	31	7	1.71	0.00125
GO:0046580	negative regulation of Ras protein signal transduction	49	9	2.71	0.00128
GO:0003279	cardiac septum development	101	14	5.58	0.00128
GO:0055013	cardiac muscle cell development	77	15	4.25	0.00128
GO:0090311	regulation of protein deacetylation	40	8	2.21	0.00133
GO:0006511	ubiquitin-dependent protein catabolic process	494	48	27.29	0.00138
GO:0000902	cell morphogenesis	817	78	45.13	0.00142
GO:0010885	regulation of cholesterol storage	10	4	0.55	0.00148
GO:0072102	glomerulus morphogenesis	10	4	0.55	0.00148
GO:0048312	intracellular distribution of mitochondria	10	4	0.55	0.00148
GO:0032885	regulation of polysaccharide biosynthetic process	32	7	1.77	0.00153
GO:0014037	Schwann cell differentiation	32	7	1.77	0.00153
GO:0001843	neural tube closure	92	13	5.08	0.00158
GO:0034067	protein localization to Golgi apparatus	24	6	1.33	0.00159
GO:0043967	histone H4 acetylation	61	10	3.37	0.00173
GO:0080182	histone H3-K4 trimethylation	17	5	0.94	0.00180
GO:0048841	regulation of axon extension involved in axon guidance	25	6	1.38	0.00200
GO:1902895	positive regulation of pri-miRNA transcription by RNA polymerase II	25	6	1.38	0.00200
GO:0010595	positive regulation of endothelial cell migration	84	12	4.64	0.00214
GO:0003300	cardiac muscle hypertrophy	87	15	4.81	0.00215
GO:0007411	axon guidance	144	21	7.96	0.00217
GO:0032870	cellular response to hormone stimulus	406	53	22.43	0.00221
GO:1900402	regulation of carbohydrate metabolic process by regulation of transcription from RNA polymerase II p...	11	4	0.61	0.00223
GO:0061158	3'-UTR-mediated mRNA destabilization	11	4	0.61	0.00223
GO:0030953	astral microtubule organization	11	4	0.61	0.00223
GO:0048639	positive regulation of developmental growth	155	18	8.56	0.00226
GO:0050821	protein stabilization	143	17	7.9	0.00230
GO:0008286	insulin receptor signaling pathway	96	13	5.3	0.00233
GO:0000289	nuclear-transcribed mRNA poly(A) tail shortening	18	5	0.99	0.00238
GO:0099623	regulation of cardiac muscle cell membrane repolarization	18	5	0.99	0.00238
GO:0055003	cardiac myofibril assembly	18	5	0.99	0.00238
GO:1901018	positive regulation of potassium ion transmembrane transporter activity	18	5	0.99	0.00238
GO:0006103	2-oxoglutarate metabolic process	18	5	0.99	0.00238
GO:0048596	embryonic camera-type eye morphogenesis	18	5	0.99	0.00238
GO:0021697	cerebellar cortex formation	18	5	0.99	0.00238
GO:0006884	cell volume homeostasis	18	5	0.99	0.00238
GO:0048522	positive regulation of cellular process	3940	323	217.66	0.00243
GO:0030334	regulation of cell migration	707	63	39.06	0.00250
GO:1903363	negative regulation of cellular protein catabolic process	64	10	3.54	0.00251
GO:0007015	actin filament organization	334	36	18.45	0.00253
GO:0008150	biological_process	13317	748	735.68	0.00253
GO:1902115	regulation of organelle assembly	157	18	8.67	0.00260
GO:0048468	cell development	1608	146	88.83	0.00263
GO:0051028	mRNA transport	98	13	5.41	0.00280
GO:0010941	regulation of cell death	1374	102	75.9	0.00284
GO:0031329	regulation of cellular catabolic process	584	71	32.26	0.00288
GO:0008333	endosome to lysosome transport	45	8	2.49	0.00292
GO:1901655	cellular response to ketone	55	9	3.04	0.00295
GO:1903146	regulation of autophagy of mitochondrion	43	10	2.38	0.00297
GO:0038084	vascular endothelial growth factor signaling pathway	27	6	1.49	0.00304
GO:0048011	neurotrophin TRK receptor signaling pathway	27	6	1.49	0.00304
GO:0014887	cardiac muscle adaptation	27	6	1.49	0.00304
GO:0098780	response to mitochondrial depolarisation	19	5	1.05	0.00309

## Sheet: Cluster 4
GO.ID	Term	Annotated	Significant	Expected	pval
GO:0045087	innate immune response	537	200	40.69	1e-30
GO:0051607	defense response to virus	182	75	13.79	8.4e-29
GO:0006954	inflammatory response	479	143	36.3	9.9e-24
GO:0002474	antigen processing and presentation of peptide antigen via MHC class I	28	24	2.12	1.5e-23
GO:0071346	cellular response to interferon-gamma	96	42	7.27	2.2e-19
GO:0071222	cellular response to lipopolysaccharide	132	50	10	1.3e-15
GO:0045071	negative regulation of viral genome replication	44	23	3.33	5.8e-15
GO:0030593	neutrophil chemotaxis	73	37	5.53	8.5e-15
GO:0070098	chemokine-mediated signaling pathway	39	21	2.96	4.0e-14
GO:0071347	cellular response to interleukin-1	63	26	4.77	1.3e-13
GO:0070374	positive regulation of ERK1 and ERK2 cascade	185	45	14.02	1.3e-12
GO:0050766	positive regulation of phagocytosis	54	23	4.09	1.5e-12
GO:0035458	cellular response to interferon-beta	38	19	2.88	3.9e-12
GO:0006955	immune response	982	320	74.41	8.0e-12
GO:0050718	positive regulation of interleukin-1 beta secretion	24	15	1.82	9.6e-12
GO:0032722	positive regulation of chemokine production	50	23	3.79	1.2e-11
GO:0032729	positive regulation of interferon-gamma production	55	24	4.17	1.6e-11
GO:0071356	cellular response to tumor necrosis factor	130	39	9.85	2.3e-11
GO:0019886	antigen processing and presentation of exogenous peptide antigen via MHC class II	13	11	0.99	3.0e-11
GO:0032755	positive regulation of interleukin-6 production	69	28	5.23	1.4e-10
GO:0001774	microglial cell activation	24	14	1.82	1.8e-10
GO:0002250	adaptive immune response	292	108	22.13	2.3e-10
GO:0002483	antigen processing and presentation of endogenous peptide antigen	10	9	0.76	7.4e-10
GO:0042832	defense response to protozoan	26	14	1.97	7.7e-10
GO:0002755	MyD88-dependent toll-like receptor signaling pathway	19	12	1.44	1.0e-09
GO:0050830	defense response to Gram-positive bacterium	55	20	4.17	1.3e-09
GO:0002548	monocyte chemotaxis	40	23	3.03	1.3e-09
GO:0048245	eosinophil chemotaxis	16	11	1.21	1.4e-09
GO:0043123	positive regulation of I-kappaB kinase/NF-kappaB signaling	90	26	6.82	1.4e-09
GO:0032735	positive regulation of interleukin-12 production	27	14	2.05	1.5e-09
GO:0002675	positive regulation of acute inflammatory response	20	12	1.52	2.4e-09
GO:0034341	response to interferon-gamma	113	53	8.56	2.5e-09
GO:0032760	positive regulation of tumor necrosis factor production	78	31	5.91	2.5e-09
GO:0001916	positive regulation of T cell mediated cytotoxicity	17	11	1.29	3.6e-09
GO:0035456	response to interferon-beta	47	27	3.56	7.8e-09
GO:0042742	defense response to bacterium	141	47	10.68	8.8e-09
GO:0051092	positive regulation of NF-kappaB transcription factor activity	104	27	7.88	9.0e-09
GO:0002478	antigen processing and presentation of exogenous peptide antigen	20	18	1.52	1.3e-08
GO:0002833	positive regulation of response to biotic stimulus	41	16	3.11	1.8e-08
GO:0002230	positive regulation of defense response to virus by host	23	12	1.74	2.1e-08
GO:0001660	fever generation	10	8	0.76	4.2e-08
GO:0090026	positive regulation of monocyte chemotaxis	13	9	0.99	4.3e-08
GO:0002286	T cell activation involved in immune response	68	31	5.15	5.2e-08
GO:0050729	positive regulation of inflammatory response	91	38	6.9	6.0e-08
GO:0043277	apoptotic cell clearance	36	16	2.73	6.7e-08
GO:0042102	positive regulation of T cell proliferation	78	28	5.91	7.3e-08
GO:0042108	positive regulation of cytokine biosynthetic process	52	25	3.94	7.9e-08
GO:0002455	humoral immune response mediated by circulating immunoglobulin	35	18	2.65	9.9e-08
GO:0007186	G-protein coupled receptor signaling pathway	439	69	33.27	1.0e-07
GO:0034134	toll-like receptor 2 signaling pathway	14	9	1.06	1.1e-07
GO:0090023	positive regulation of neutrophil chemotaxis	26	12	1.97	1.2e-07
GO:0035455	response to interferon-alpha	22	13	1.67	1.4e-07
GO:0032727	positive regulation of interferon-alpha production	22	11	1.67	1.5e-07
GO:0032689	negative regulation of interferon-gamma production	23	11	1.74	2.6e-07
GO:0002827	positive regulation of T-helper 1 type immune response	15	9	1.14	2.6e-07
GO:0006909	phagocytosis	170	59	12.88	2.8e-07
GO:0031663	lipopolysaccharide-mediated signaling pathway	44	17	3.33	3.1e-07
GO:0045429	positive regulation of nitric oxide biosynthetic process	38	14	2.88	3.2e-07
GO:0034122	negative regulation of toll-like receptor signaling pathway	28	12	2.12	3.3e-07
GO:0060337	type I interferon signaling pathway	28	12	2.12	3.3e-07
GO:0002888	positive regulation of myeloid leukocyte mediated immunity	26	14	1.97	3.8e-07
GO:0042535	positive regulation of tumor necrosis factor biosynthetic process	12	8	0.91	4.0e-07
GO:0002446	neutrophil mediated immunity	24	11	1.82	4.5e-07
GO:0048247	lymphocyte chemotaxis	42	21	3.18	5.0e-07
GO:0042130	negative regulation of T cell proliferation	56	19	4.24	7.4e-07
GO:0032715	negative regulation of interleukin-6 production	35	13	2.65	7.7e-07
GO:0001782	B cell homeostasis	35	13	2.65	7.7e-07
GO:1900017	positive regulation of cytokine production involved in inflammatory response	13	8	0.99	9.7e-07
GO:0002283	neutrophil activation involved in immune response	13	8	0.99	9.7e-07
GO:0034123	positive regulation of toll-like receptor signaling pathway	21	10	1.59	9.7e-07
GO:0032728	positive regulation of interferon-beta production	31	12	2.35	1.2e-06
GO:0002756	MyD88-independent toll-like receptor signaling pathway	10	7	0.76	1.4e-06
GO:0002579	positive regulation of antigen processing and presentation	10	7	0.76	1.4e-06
GO:0002524	hypersensitivity	10	7	0.76	1.4e-06
GO:0002922	positive regulation of humoral immune response	10	7	0.76	1.4e-06
GO:0032757	positive regulation of interleukin-8 production	37	13	2.8	1.6e-06
GO:0032720	negative regulation of tumor necrosis factor production	43	14	3.26	1.8e-06
GO:1901224	positive regulation of NIK/NF-kappaB signaling	55	16	4.17	1.9e-06
GO:0006958	complement activation, classical pathway	27	11	2.05	1.9e-06
GO:2000107	negative regulation of leukocyte apoptotic process	49	16	3.71	2.0e-06
GO:2000406	positive regulation of T cell migration	28	13	2.12	2.0e-06
GO:0045953	negative regulation of natural killer cell mediated cytotoxicity	14	8	1.06	2.1e-06
GO:0001961	positive regulation of cytokine-mediated signaling pathway	38	13	2.88	2.3e-06
GO:0016064	immunoglobulin mediated immune response	91	37	6.9	2.4e-06
GO:0045730	respiratory burst	21	11	1.59	3.5e-06
GO:0060700	regulation of ribonuclease activity	11	7	0.83	3.5e-06
GO:0002864	regulation of acute inflammatory response to antigenic stimulus	11	7	0.83	3.5e-06
GO:0001781	neutrophil apoptotic process	11	7	0.83	3.5e-06
GO:0032733	positive regulation of interleukin-10 production	24	10	1.82	4.4e-06
GO:0032660	regulation of interleukin-17 production	19	10	1.44	4.5e-06
GO:0043065	positive regulation of apoptotic process	519	85	39.33	4.9e-06
GO:0043547	positive regulation of GTPase activity	192	33	14.55	7.1e-06
GO:0010759	positive regulation of macrophage chemotaxis	16	8	1.21	7.9e-06
GO:0034162	toll-like receptor 9 signaling pathway	12	7	0.91	7.9e-06
GO:0007249	I-kappaB kinase/NF-kappaB signaling	165	46	12.5	8.1e-06
GO:0045824	negative regulation of innate immune response	45	19	3.41	8.6e-06
GO:0043032	positive regulation of macrophage activation	21	9	1.59	1.0e-05
GO:0050901	leukocyte tethering or rolling	21	9	1.59	1.0e-05
GO:0001773	myeloid dendritic cell activation	26	14	1.97	1.2e-05
GO:0043011	myeloid dendritic cell differentiation	17	8	1.29	1.4e-05

## Sheet: README
Each spreadsheet contains columns with GO enrichment results based on the Fisher elimination algorithm.
Column definitions:	GO.ID	The GO category ID.
	Term	More descriptive column for a GO term.
	Annotated	Number of genes from the GO category that was detected in the whole experiment.
	Significant	Number of genes from the GO category that was detected and are differentially expressed based on the likelihood ratio test.
	Expected	Expected number of genes for the GO category if it was a random process, as calculated by the topGO package.
	pval	The pvalue resultant of the fisher test.
