# Supplementary material for: Differential Modulation of Mouse Heart Gene Expression by Infection With Two Trypanosoma cruzi Strains: A Transcriptome Analysis
Source: Front Genet. 2020 Sep 3;11:1031. doi: 10.3389/fgene.2020.01031 (PMC7495023; doi:10.3389/fgene.2020.01031)
Supplement: TABLE S6 — Genes contained in each k-means cluster. Table containing the genes per cluster as represented in the heatmap (Figure 3). [file Table_6.XLSX]

## Sheet: Header
S6 Table. Genes contained in each kmeans cluster.	Table containing the genes per cluster as represented in the heatmap (Fig 3A).

## Sheet: Sheet 1
GeneID	Cluster
Smim5	cluster1
Pfn2	cluster1
Amd1	cluster1
Zfp91	cluster1
Zfp982	cluster1
Ccni	cluster1
Ak3	cluster1
Hibadh	cluster1
Zfp770	cluster1
Tcim	cluster1
Hey1	cluster1
Hccs	cluster1
Ppm1a	cluster1
Ptges3l	cluster1
Tesc	cluster1
Rom1	cluster1
Pdlim5	cluster1
Myl3	cluster1
0610012G03Rik	cluster1
Cst6	cluster1
Pdhx	cluster1
Mpi	cluster1
Ethe1	cluster1
Mrpl9	cluster1
Slc30a9	cluster1
Gm20300	cluster1
Xirp2	cluster1
Tfrc	cluster1
Kpna1	cluster1
Cog6	cluster1
Myzap	cluster1
Gm12439	cluster1
Perp	cluster1
Pkp2	cluster1
Tcea3	cluster1
Pcp4l1	cluster1
Ivns1abp	cluster1
Txlnb	cluster1
Fbxw7	cluster1
Fv1	cluster1
Ndufs7	cluster1
Magix	cluster1
D10Jhu81e	cluster1
Snrpn	cluster1
Tsnax	cluster1
Ptgds	cluster1
Nfs1	cluster1
Pxmp2	cluster1
Uqcrfs1	cluster1
Ndufs3	cluster1
Higd2a	cluster1
Etfa	cluster1
Dcun1d2	cluster1
Dnajc28	cluster1
Pla2g5	cluster1
Tpd52l1	cluster1
Ptcd3	cluster1
Fahd1	cluster1
Krt222	cluster1
Emc9	cluster1
Klhdc2	cluster1
H2-Ke6	cluster1
Oxld1	cluster1
Pnkd	cluster1
Slc25a26	cluster1
Mrpl28	cluster1
Echs1	cluster1
Phyh	cluster1
Mreg	cluster1
Grsf1	cluster1
Fech	cluster1
Spryd4	cluster1
Abca6	cluster1
Clybl	cluster1
Idh3a	cluster1
Pdha1	cluster1
Mtfr1l	cluster1
C1qtnf9	cluster1
Car14	cluster1
Htatsf1	cluster1
AC132253.9	cluster1
Fndc5	cluster1
Rcan2	cluster1
Wwp1	cluster1
Gm49083	cluster1
Frmpd3	cluster1
Mmaa	cluster1
Adhfe1	cluster1
Dbt	cluster1
Mut	cluster1
4632428C04Rik	cluster1
Mmgt1	cluster1
Trmt2b	cluster1
Hist2h2be	cluster1
Gm45627	cluster1
Gm16534	cluster1
Ppp2r3a	cluster1
Stau2	cluster1
Jam2	cluster1
Agtpbp1	cluster1
Cav1	cluster1
Cavin2	cluster1
Cabcoco1	cluster1
Srek1ip1	cluster1
Tmem182	cluster1
Clpp	cluster1
Rgs5	cluster1
Dap3	cluster1
Ndufa10	cluster1
Smco1	cluster1
Ppdpf	cluster1
Ephx2	cluster1
Sparcl1	cluster1
Hrc	cluster1
Acad11	cluster1
Vdac1	cluster1
Mmachc	cluster1
Ppp1r14a	cluster1
Oat	cluster1
Gstm2	cluster1
Pja2	cluster1
Gm36827	cluster1
Qrsl1	cluster1
Etfdh	cluster1
Ldhb	cluster1
Acaa2	cluster1
Idh3g	cluster1
Eno3	cluster1
Ckmt2	cluster1
Ndufs1	cluster1
Ckm	cluster1
Ttll1	cluster1
Kyat3	cluster1
BC004004	cluster1
Sh3kbp1	cluster1
Hcfc1r1	cluster1
Mturn	cluster1
C130074G19Rik	cluster1
Uggt2	cluster1
Paip2b	cluster1
Gde1	cluster1
Kcnj8	cluster1
Myct1	cluster1
Mob2	cluster1
Igf2	cluster1
Mxi1	cluster1
Cisd3	cluster1
Gsto1	cluster1
Smoc2	cluster1
Sirt3	cluster1
Nrep	cluster1
Kcne1	cluster1
Gm17281	cluster1
Fcrls	cluster1
Thap4	cluster1
Tmem186	cluster1
As3mt	cluster1
Il10rb	cluster1
Macrod2	cluster1
Eif2s3y	cluster1
Rassf3	cluster1
Mmadhc	cluster1
Coq7	cluster1
Doc2g	cluster1
Atcayos	cluster1
Metrn	cluster1
Atp5g3	cluster1
Map1lc3a	cluster1
Iqsec2	cluster1
Nudt8	cluster1
Cystm1	cluster1
Gm10039	cluster1
Ndufa8	cluster1
Tnnt2	cluster1
Bsg	cluster1
Ndufb8	cluster1
Pyurf	cluster1
Mrpl34	cluster1
Timm9	cluster1
Bzw2	cluster1
Ppil1	cluster1
1010001N08Rik	cluster1
Enho	cluster1
Cox5a	cluster1
Epm2a	cluster1
Suclg1	cluster1
Zfand1	cluster1
Gm49477	cluster1
Hsdl2	cluster1
Cisd1	cluster1
Ndufb10	cluster1
Casq2	cluster1
Itgb1bp2	cluster1
Asph	cluster1
Msrb2	cluster1
Klhl41	cluster1
Coq3	cluster1
Rp9	cluster1
Sdhaf3	cluster1
Gm11967	cluster1
Gzmm	cluster1
Mff	cluster1
Mrps15	cluster1
Fitm1	cluster1
Gm28650	cluster1
Mterf3	cluster1
Rita1	cluster1
Iscu	cluster1
Hopx	cluster1
Them4	cluster1
Etfrf1	cluster1
Mrps9	cluster1
Apobec2	cluster1
Hrasls	cluster1
Adk	cluster1
Aamdc	cluster1
Osgepl1	cluster1
Cox20	cluster1
Kiz	cluster1
Decr1	cluster1
Sdhd	cluster1
Aktip	cluster1
Nudt7	cluster1
Gsta4	cluster1
Dld	cluster1
Prdx3	cluster1
Uqcrc2	cluster1
Cmss1	cluster1
Isca1	cluster1
1700021F05Rik	cluster1
Sucla2	cluster1
Mrps31	cluster1
Hibch	cluster1
Otud6b	cluster1
Ccng1	cluster1
2310002L09Rik	cluster1
Mterf2	cluster1
mt-Nd4l	cluster1
mt-Nd5	cluster1
Rangrf	cluster1
Ccdc66	cluster1
Cav2	cluster1
Gm45670	cluster1
Eci2	cluster1
Mcee	cluster1
Surf2	cluster1
Pnpla8	cluster1
Klhl4	cluster1
Aasdhppt	cluster1
Fam162a	cluster1
Pln	cluster1
Art3	cluster1
Chchd3	cluster1
Ndufb4c	cluster1
Atp5l	cluster1
Atp5c1	cluster1
Lrrc39	cluster1
Acot13	cluster1
Ndufb5	cluster1
Mrps36	cluster1
Farsb	cluster1
Hint3	cluster1
Iqcc	cluster1
Dhrs7c	cluster1
Ghitm	cluster1
Cdadc1	cluster1
Maoa	cluster1
4430402I18Rik	cluster1
E330011O21Rik	cluster1
Acadm	cluster1
Hadhb	cluster1
Gm16793	cluster1
Gm15417	cluster1
2300009A05Rik	cluster1
Ccdc69	cluster1
Smim14	cluster1
Yipf7	cluster1
Gm13341	cluster1
Mrpl23-ps1	cluster1
Snapin	cluster1
Prdx2	cluster1
Trim13	cluster1
Tfpi	cluster1
Gm20075	cluster1
Memo1	cluster1
Scoc	cluster1
Mtfr1	cluster1
Lamtor3	cluster1
Pxmp4	cluster1
Ube2d-ps	cluster1
Mterf4	cluster1
Ssbp2	cluster1
Ubxn2a	cluster1
Lims1	cluster1
Hist1h4h	cluster1
Rnf34	cluster1
Mapk8	cluster1
Arhgap5	cluster1
Slco1a4	cluster1
Usp46	cluster1
Chm	cluster1
mt-Nd6	cluster1
mt-Te	cluster1
Gpr22	cluster1
Palmd	cluster1
Angpt1	cluster1
AU021092	cluster1
Mtm1	cluster1
Etfbkmt	cluster1
Ric8b	cluster1
Mfap3l	cluster1
Pik3r3	cluster1
Strn3	cluster1
Ddo	cluster1
Spta1	cluster1
Gm37829	cluster1
Fsd2	cluster1
Pm20d2	cluster1
Mtr	cluster1
Trak2	cluster1
Ephb1	cluster1
Pdk1	cluster1
Fam210a	cluster1
Gm49708	cluster1
Chn1	cluster1
Gm43197	cluster1
Zfp106	cluster1
Cdc37l1	cluster1
Chmp4c	cluster1
Lurap1l	cluster1
Klhl23	cluster1
Pitpnc1	cluster1
Gm14261	cluster1
Tdrd3	cluster1
Klhl33	cluster1
Zfyve21	cluster1
Aes	cluster1
Fkbp4	cluster1
Armc2	cluster1
Ank1	cluster1
Ptgr2	cluster1
Oxct1	cluster1
Fzd6	cluster1
Trpt1	cluster1
Gm826	cluster1
Homer2	cluster1
Ttc12	cluster1
Cmtm8	cluster1
Sod2	cluster1
Apbb1	cluster1
Cavin4	cluster1
B230369F24Rik	cluster1
AC158549.1	cluster1
Fam149b	cluster1
Araf	cluster1
2510002D24Rik	cluster1
Lrtm1	cluster1
Mindy4b-ps	cluster1
Klhl7	cluster1
Pkia	cluster1
Cd99l2	cluster1
Sdhaf1	cluster1
Cby1	cluster1
Dgcr6	cluster1
Ifngr2	cluster1
Ankrd40	cluster1
Rasl2-9	cluster1
Mtrf1	cluster1
Gm30556	cluster1
Cmc2	cluster1
Vdac3	cluster1
Ndufs5	cluster1
Diablo	cluster1
Tmem69	cluster1
Pdrg1	cluster1
Apopt1	cluster1
Gm5532	cluster1
Rdh14	cluster1
Rnd2	cluster1
Camk2n1	cluster1
Acyp1	cluster1
Rmdn1	cluster1
Gm43672	cluster1
Mrpl15	cluster1
Cd59a	cluster1
Armc1	cluster1
Gid8	cluster1
Tmem70	cluster1
Mpc2	cluster1
Gm45716	cluster1
Hmgb3	cluster1
Rad17	cluster1
Cfl2	cluster1
Rbp1	cluster1
Fnta	cluster1
Gtf2h5	cluster1
Gtf3c6	cluster1
Zcrb1	cluster1
Zfp931	cluster1
Gm34302	cluster1
Chac2	cluster1
Ube2k	cluster1
Thap12	cluster1
2610044O15Rik8	cluster1
Sord	cluster1
Ebag9	cluster1
Smim10l1	cluster1
Trmt10c	cluster1
Gcsh	cluster1
2810006K23Rik	cluster1
Kxd1	cluster1
Lrrc2	cluster1
Uqcc1	cluster1
2210408F21Rik	cluster1
Gm31659	cluster1
Mrps23	cluster1
Emc6	cluster1
Mrpl16	cluster1
Meig1	cluster1
Gm48843	cluster1
Mrps25	cluster1
Bola3	cluster1
Chchd7	cluster1
Gpcpd1	cluster1
Mrpl12	cluster1
Adipor1	cluster1
Tmem267	cluster1
Kbtbd12	cluster1
Fdx1	cluster1
Fbxo3	cluster1
2010320M18Rik	cluster1
A430046D13Rik	cluster1
Ptprr	cluster1
Mrpl53	cluster1
Cox4i1	cluster1
Tmem223	cluster1
Yaf2	cluster1
Bod1	cluster1
Tmed1	cluster1
Mrps26	cluster1
Cenpb	cluster1
Dnajc4	cluster1
Gm10175	cluster1
Tmem141	cluster1
Adh5	cluster1
Svip	cluster1
Phb	cluster1
Gm15543	cluster1
Rabggtb	cluster1
Ndufb3	cluster1
Ndufb11	cluster1
Atp5h	cluster1
Glo1	cluster1
Gm31013	cluster1
Nubpl	cluster1
Nenf	cluster1
Gm44386	cluster1
Ndufa2	cluster1
Ndufa1	cluster1
Mrpl41	cluster1
Ndufb7	cluster1
Ndufs6	cluster1
Mb	cluster1
Sdhb	cluster1
Schip1	cluster1
Spag7	cluster1
Gmnn	cluster1
Tmem160	cluster1
Chchd4	cluster1
Smim4	cluster1
Mrpl46	cluster1
Mrps16	cluster1
Cav3	cluster1
Sdhaf4	cluster1
Higd1a	cluster1
Zswim7	cluster1
Rida	cluster1
Cbr4	cluster1
Cmbl	cluster1
Grcc10	cluster1
Gm30735	cluster1
Isca2	cluster1
Uros	cluster1
Pstk	cluster1
Timmdc1	cluster1
Tmem147	cluster1
Wbp1	cluster1
AK157302	cluster1
Cox5b	cluster1
Gm15920	cluster1
1700120C14Rik	cluster1
Tmem60	cluster1
Polr2l	cluster1
Anapc16	cluster1
Gm14421	cluster1
Gm14403	cluster1
Gm5617	cluster1
Pf4	cluster1
Gm3375	cluster1
Mtif3	cluster1
Imp3	cluster1
Map1lc3b	cluster1
Phpt1	cluster1
Eif4e	cluster1
Anapc13	cluster1
Mrps21	cluster1
Gng11	cluster1
Mrpl51	cluster1
Bet1	cluster1
Smim27	cluster1
2810025M15Rik	cluster1
2410015M20Rik	cluster1
Cox19	cluster1
Bloc1s1	cluster1
Dctpp1	cluster1
Sod1	cluster1
Lamtor2	cluster1
Rhox5	cluster1
Mrpl58	cluster1
Pdlim2	cluster1
Akr1b10	cluster1
Aimp1	cluster1
Zc3h14	cluster1
Rsrc2	cluster1
Vdac2	cluster1
Exosc9	cluster1
Slc25a5	cluster1
Ttc33	cluster1
Trappc1	cluster1
Zfp930	cluster1
Dcn	cluster1
Qpct	cluster1
Nme6	cluster1
Mrpl47	cluster1
Snhg18	cluster1
Naa38	cluster1
2310009A05Rik	cluster1
D330023K18Rik	cluster1
Mtln	cluster1
Gm11716	cluster1
Snhg8	cluster1
Atpif1	cluster1
D8Ertd738e	cluster1
Gtf2b	cluster1
Rsu1	cluster1
Ecm2	cluster1
AI987944	cluster1
9330158H04Rik	cluster1
0610009B22Rik	cluster1
Mrpl36	cluster1
Fhl2	cluster1
Lsmem1	cluster1
Efcab2	cluster1
Ift81	cluster1
Cd36	cluster1
Gm48483	cluster1
Gm9780	cluster1
S100a1	cluster1
Ndufs8	cluster1
Atp5o	cluster1
Hsd17b10	cluster1
Ndufa13	cluster1
Asb5	cluster1
Nqo2	cluster1
AW209491	cluster1
Pigyl	cluster1
Timm17a	cluster1
Csrp3	cluster1
Mrpl55	cluster1
Ndufa9	cluster1
Tnnc1	cluster1
Tpm1	cluster1
Mdh1	cluster1
Tnni3	cluster1
Smim20	cluster1
Mrps17	cluster1
Mrpl39	cluster1
Mrpl49	cluster1
Pmpcb	cluster1
Gm39214	cluster1
Mlip	cluster1
Mapkapk5	cluster1
Sh3bgr	cluster1
Pdhb	cluster1
Mxra7	cluster1
Ggact	cluster1
Nfu1	cluster1
Tnnt1	cluster1
Etfb	cluster1
1110008P14Rik	cluster1
Hagh	cluster1
Tmem218	cluster1
Slc25a20	cluster1
Asb14	cluster1
Sgcg	cluster1
Rpp21	cluster1
Fam213b	cluster1
Ech1	cluster1
Uqcr11	cluster1
Ano10	cluster1
Slc25a4	cluster1
Ppp1r3c	cluster1
Cryba4	cluster1
Idh3b	cluster1
Gstk1	cluster1
Atp5g1	cluster1
Timm21	cluster1
Ndufa3	cluster1
Atg10	cluster1
Romo1	cluster1
Nutf2-ps1	cluster1
Psmg2	cluster1
Med29	cluster1
Polr2e	cluster1
Pdcl	cluster1
Uqcc3	cluster1
Mrpl21	cluster1
Cox6b1	cluster1
Cox8b	cluster1
Fabp3	cluster1
Ndufa7	cluster1
Fmc1	cluster1
Tcf21	cluster1
Bola1	cluster1
Txn2	cluster1
2310040G24Rik	cluster1
Scrn3	cluster1
Cd59b	cluster1
Gm28651	cluster1
Eif1ax	cluster1
Ddt	cluster1
Oard1	cluster1
Itm2a	cluster1
Mcts2	cluster1
Cdkl1	cluster1
Elob	cluster1
Cutc	cluster1
Cox6a2	cluster1
Ndufv3	cluster1
Mgst3	cluster1
Ndufa11	cluster1
Myl2	cluster1
2310039H08Rik	cluster1
Yif1a	cluster1
4930430F08Rik	cluster1
Naa10	cluster1
Calcrl	cluster1
Hand2os1	cluster1
Mir133a-1hg	cluster1
Gm11266	cluster1
Fam92a	cluster1
Tecrl	cluster1
Gm14296	cluster1
Fam118b	cluster1
Prelid3b	cluster1
Gpr34	cluster1
Trappc2	cluster1
1110012L19Rik	cluster1
Pfdn2	cluster1
Pea15a	cluster1
Eef1d	cluster1
Stoml2	cluster1
Dad1	cluster1
Fundc2	cluster1
Uchl3	cluster1
Pex2	cluster1
Dnttip2	cluster1
Cebpzos	cluster1
Smim11	cluster1
Commd3	cluster1
mt-Tp	cluster1
Skp1a	cluster1
Rwdd1	cluster1
Ginm1	cluster1
Btf3l4	cluster1
Mtch2	cluster1
Amn1	cluster1
Zfp788	cluster1
Scgb1c1	cluster1
Tefm	cluster1
Serf2	cluster1
Tmem126b	cluster1
Zfp68	cluster1
Ndufaf8	cluster1
Pfdn1	cluster1
Cox17	cluster1
Uxt	cluster1
Cops4	cluster1
Dynlrb1	cluster1
Psmb7	cluster1
Polr2i	cluster1
Ndufa5	cluster1
Atp5j2	cluster1
Cox6c	cluster1
Minos1	cluster1
Uqcrh	cluster1
Zfp938	cluster1
Gm10221	cluster1
Atp5j	cluster1
Cox7a2	cluster1
Ssbp1	cluster1
Cox7c	cluster1
Ndufb2	cluster1
Uqcr10	cluster1
Eif4a2	cluster1
Hint2	cluster1
Aurkaip1	cluster1
Commd1	cluster1
Fopnl	cluster1
Atp5e	cluster1
Immp1l	cluster1
Smim26	cluster1
Usmg5	cluster1
Timm8b	cluster1
Cox7b	cluster1
Lage3	cluster1
Arl3	cluster1
Rnf13	cluster1
Thoc7	cluster1
Ndufs4	cluster1
Paip2	cluster1
Dpy30	cluster1
Dnajc15	cluster1
Lyrm2	cluster1
Yae1d1	cluster1
Cox7a1	cluster1
Ndufc1	cluster1
Cox14	cluster1
Ndufb6	cluster1
Uqcrq	cluster1
Ap4s1	cluster1
Atp5mpl	cluster1
Gpx4	cluster1
Ndufa4	cluster1
Grpel1	cluster1
Ndufa12	cluster1
Fuom	cluster1
Rab28	cluster1
Ndufb9	cluster1
Eef1akmt1	cluster1
Mrpl22	cluster1
March2	cluster1
Gng5	cluster1
Cox7a2l	cluster1
Tomm5	cluster1
Uqcc2	cluster1
Atp5k	cluster1
Lamtor4	cluster1
Med31	cluster1
Pgk1	cluster1
Ipo7	cluster1
Tmem14c	cluster1
Fbxo8	cluster1
Zfp322a	cluster1
Amz2	cluster1
Tstd3	cluster1
Ccdc90b	cluster1
Apip	cluster1
Tmem126a	cluster1
Chchd2	cluster1
C330018D20Rik	cluster1
Usp15	cluster1
Wdr61	cluster1
Gpatch11	cluster1
Mrps22	cluster1
1700020I14Rik	cluster1
Zfp617	cluster1
Serf1	cluster1
Tmco1	cluster1
Ppp1cb	cluster1
Zfp72	cluster1
Zfp386	cluster1
mt-Nd3	cluster1
Aaed1	cluster1
Gm8116	cluster1
Gm40652	cluster1
Rpp14	cluster1
Gm7666	cluster1
Mrps24	cluster1
Ube2b	cluster1
Uba52	cluster1
Hnmt	cluster1
Mrpl18	cluster1
Tfb2m	cluster1
Asnsd1	cluster1
Fxr1	cluster1
Cops3	cluster1
Emc2	cluster1
Hddc3	cluster1
Pts	cluster1
Atraid	cluster1
Haus1	cluster1
Ndufb4	cluster1
Dnajc19	cluster1
Nop10	cluster1
Mlf1	cluster1
Siva1	cluster1
Mrpl13	cluster1
Cnbp	cluster1
Ift20	cluster1
Tceal8	cluster1
Apool	cluster1
Nit2	cluster1
Mrpl20	cluster1
mt-Ty	cluster1
Sfxn4	cluster1
Gm28438	cluster1
Fam229b	cluster1
Gm4631	cluster1
Timm8a1	cluster1
Gm32688	cluster1
Bcap29	cluster1
Dstn	cluster1
Mrpl48	cluster1
mt-Nd1	cluster1
mt-Atp6	cluster1
mt-Co1	cluster1
mt-Nd2	cluster1
mt-Cytb	cluster1
mt-Nd4	cluster1
Nudt14	cluster1
Trdn	cluster1
Atp5f1	cluster1
Ndufaf4	cluster1
Paics	cluster1
Cnep1r1	cluster1
Ttc32	cluster1
Gm10053	cluster1
Pdcd5	cluster1
Uqcrb	cluster1
Fkbp3	cluster1
Mrpl42	cluster1
mt-Co3	cluster1
mt-Atp8	cluster1
mt-Co2	cluster1
Mrpl50	cluster1
Mospd1	cluster1
Mpc1	cluster1
Acyp2	cluster1
AL731706.1	cluster1
Coa6	cluster1
Cycs	cluster1
Smpx	cluster1
AC119982.1	cluster1
Ndufa6	cluster1
Ss18l2	cluster1
Ndufv2	cluster1
Ndufc2	cluster1
Pigp	cluster1
Mrpl30	cluster1
Myoz2	cluster1
Smim8	cluster1
Timm23	cluster1
Apoo	cluster1
Ogn	cluster1
Gstm5	cluster1
Pus3	cluster1
Ndufaf2	cluster1
Immp2l	cluster1
Atp6v1e1	cluster1
Mrps14	cluster1
B230118H07Rik	cluster1
Sar1b	cluster1
Mrps28	cluster1
Nudt2	cluster1
Mrpl48-ps	cluster1
Atad1	cluster1
Plet1os	cluster1
Msantd4	cluster1
Smpdl3a	cluster1
Uba3	cluster1
Polb	cluster1
Crot	cluster1
Srp54c	cluster1
Asb12	cluster1
Akr1c14	cluster1
Mettl5	cluster1
Pcmt1	cluster1
Mtif2	cluster1
Mtx2	cluster1
Hacd1	cluster1
Ugp2	cluster1
BC003965	cluster1
Guf1	cluster1
AI597479	cluster1
Zfp867	cluster1
AL805899.2	cluster1
Slmap	cluster1
Xrcc5	cluster1
Gm10184	cluster1
Nexn	cluster1
Slf1	cluster1
Dnajc8	cluster1
Hmgn5	cluster1
Eprn	cluster1
AC138790.3	cluster1
Mrrf	cluster1
Cep128	cluster1
Gm19196	cluster1
Zfp51	cluster1
Mcts1	cluster1
mt-Tl1	cluster1
mt-Tq	cluster1
mt-Tm	cluster1
mt-Ta	cluster1
mt-Tn	cluster1
mt-Tc	cluster1
Mphosph6	cluster1
Sept7	cluster1
Tgds	cluster1
Nbn	cluster1
Serinc1	cluster1
Gm40604	cluster1
Mnat1	cluster1
Ddx3y	cluster1
Cgrrf1	cluster1
Dbi	cluster1
1110032A03Rik	cluster1
Erg	cluster1
Cep112	cluster1
Gm13943	cluster1
Gpbp1	cluster1
Dut	cluster1
Fra10ac1	cluster1
Gatad1	cluster1
Synj2bp	cluster1
Msl3	cluster1
Ipo11	cluster1
Exoc6	cluster1
Abce1	cluster1
Ppp6c	cluster1
Arhgap18	cluster1
Cbx5	cluster1
Rnf146	cluster1
Gm14295	cluster1
Mpv17	cluster1
Gm49490	cluster1
H19	cluster1
Cytl1	cluster1
Fbp2	cluster1
Gm24474	cluster1
Gm42067	cluster1
Trappc13	cluster1
Coa4	cluster1
Zfp970	cluster1
Bmx	cluster1
Car8	cluster1
Mipol1	cluster1
2610203C22Rik	cluster1
Gm19522	cluster1
Zfp973	cluster1
Zfp971	cluster1
Wdr33	cluster1
Gm32687	cluster1
Ncoa4	cluster1
Gramd3	cluster1
Bmpr1a	cluster1
C9orf72	cluster1
Ccser2	cluster1
Gm49334	cluster1
Metap2	cluster1
Tom1l1	cluster1
Lin7c	cluster1
Jcad	cluster1
Sesn1	cluster1
Gtpbp10	cluster1
Hbp1	cluster1
Ackr3	cluster1
Blzf1	cluster1
Fgd4	cluster1
Klhl24	cluster1
Slc8a1	cluster1
Fsd1l	cluster1
Hdac9	cluster1
Mtus2	cluster1
Tyw3	cluster1
Ktn1	cluster1
Ptp4a3	cluster1
Aqp1	cluster1
Ablim3	cluster1
Mylk3	cluster1
Cd163	cluster1
Kyat1	cluster1
Afap1l1	cluster1
Rtn2	cluster1
Tmem204	cluster1
Vash1	cluster1
Coq5	cluster1
Atp5a1	cluster1
Pink1	cluster1
Phospho1	cluster1
Htra3	cluster1
Pcdh12	cluster1
Slc2a12	cluster1
Stard7	cluster1
Chchd10	cluster1
Vegfb	cluster1
Ndrg4	cluster1
Atp5b	cluster1
Slc25a3	cluster1
Immt	cluster1
Hadh	cluster1
Mtfp1	cluster1
Nipsnap2	cluster1
Fbxl22	cluster1
Plin5	cluster1
Slc40a1	cluster1
Slc25a11	cluster1
Foxo4	cluster1
Fam81a	cluster1
Bex1	cluster1
Polr1e	cluster1
H1f0	cluster1
Oaz2	cluster1
Rps6kl1	cluster1
Mrpl44	cluster1
Scd4	cluster1
C130080G10Rik	cluster1
Ypel3	cluster1
Tcf15	cluster1
Acadl	cluster1
Idh2	cluster1
Grhl2	cluster1
Klhl12	cluster1
Sspn	cluster1
Aco2	cluster1
Tmod1	cluster1
Rxfp1	cluster1
Lclat1	cluster1
Aldoa	cluster1
Dok4	cluster1
2610008E11Rik	cluster1
Gm42732	cluster1
Opa1	cluster1
Nebl	cluster1
Ttc3	cluster1
Fam135a	cluster1
Scn7a	cluster1
Fermt2	cluster1
Fktn	cluster1
Bri3	cluster2
Lamtor1	cluster2
Oaz1	cluster2
Triap1	cluster2
Drap1	cluster2
Medag	cluster2
Rnf7	cluster2
Bag1	cluster2
Bnip3l	cluster2
Ybx1	cluster2
Mrpl54	cluster2
Guk1	cluster2
Suds3	cluster2
Tpt1-ps3	cluster2
Rps2-ps10	cluster2
Gm7658	cluster2
1600002K03Rik	cluster2
Fth1	cluster2
Ptpmt1	cluster2
Mrpl57	cluster2
Vamp5	cluster2
Adh6b	cluster2
Tomm20	cluster2
4930453N24Rik	cluster2
Tm2d2	cluster2
Eid1	cluster2
Selenop	cluster2
Nudcd2	cluster2
Ptgr1	cluster2
Gabarap	cluster2
Rpl30	cluster2
Gm8730	cluster2
Rps23	cluster2
Rps20	cluster2
Eef1b2	cluster2
Rps27a	cluster2
Rpl22l1	cluster2
Txndc17	cluster2
Ufc1	cluster2
Tpt1	cluster2
Fam174a	cluster2
Slirp	cluster2
BC028528	cluster2
Zfp277	cluster2
Sub1	cluster2
Psmb1	cluster2
Rpl35a-ps6	cluster2
Rpl35a-ps4	cluster2
Rpl35a-ps3	cluster2
Gm10243	cluster2
Rpl35a-ps2	cluster2
Snrpe	cluster2
Gm10177	cluster2
Rpl22	cluster2
Rpl19	cluster2
Rps3	cluster2
Rpl17	cluster2
Rps23-ps1	cluster2
Rpl13a	cluster2
Rpl41	cluster2
Rps16-ps2	cluster2
Crcp	cluster2
Emc7	cluster2
Atp6v0e	cluster2
Polr2d	cluster2
Selenof	cluster2
Rpl35	cluster2
Cnih4	cluster2
Rbx1	cluster2
Eif3h	cluster2
Vamp3	cluster2
Vbp1	cluster2
Gm44510	cluster2
Rps9	cluster2
Rps19	cluster2
Rpl39	cluster2
Snrpg	cluster2
Tma7	cluster2
Rack1	cluster2
Rps11	cluster2
Pole4	cluster2
Brk1	cluster2
Psma6	cluster2
Nhp2	cluster2
Snhg1	cluster2
Gm39469	cluster2
Ctla2a	cluster2
Cnpy2	cluster2
Snhg6	cluster2
Ensa	cluster2
Chpt1	cluster2
Tmem134	cluster2
Dcun1d5	cluster2
Paip1	cluster2
G0s2	cluster2
Dmac1	cluster2
Kcmf1	cluster2
Dtnbp1	cluster2
Cd200	cluster2
Dnajc12	cluster2
Tsc22d1	cluster2
Tmbim4	cluster2
Ecscr	cluster2
Mov10l1	cluster2
Rars	cluster2
Tmem123	cluster2
Tpm4	cluster2
Crem	cluster2
Gm7488	cluster2
Zfp991	cluster2
Tmem219	cluster2
Ube2l3	cluster2
Lamp2	cluster2
Prpf38a	cluster2
Cdc42	cluster2
Sdcbp	cluster2
Ywhaq	cluster2
Psmd8	cluster2
Sdf4	cluster2
Fam32a	cluster2
Gngt2	cluster2
Eef1a1	cluster2
Rps12	cluster2
Zfp984	cluster2
Pdcd10	cluster2
Ssu72	cluster2
Tsr2	cluster2
Ccdc115	cluster2
Znf41-ps	cluster2
Ggct	cluster2
Gm10123	cluster2
Ssb	cluster2
Smim15	cluster2
Bzw1	cluster2
Sh3bgrl	cluster2
Hprt	cluster2
Tmem50a	cluster2
Snrpd1	cluster2
Ssr3	cluster2
Tmed3	cluster2
Snx7	cluster2
Eif2s1	cluster2
Rap1a	cluster2
Commd8	cluster2
Erh	cluster2
Blvra	cluster2
Anxa1	cluster2
Med6	cluster2
Dynlt1f	cluster2
Ppia	cluster2
Ebna1bp2	cluster2
Rpl3-ps1	cluster2
Lgals1	cluster2
Sec11c	cluster2
Dtna	cluster2
Psma4	cluster2
Scfd1	cluster2
Acot9	cluster2
Sept2	cluster2
Tcea1	cluster2
Glrx	cluster2
Arpc3	cluster2
Sf3b6	cluster2
Pdcd6	cluster2
Psmc2	cluster2
Polr2g	cluster2
Npm3	cluster2
Rbm3	cluster2
Pla1a	cluster2
Gla	cluster2
Snx5	cluster2
S100a4	cluster2
Snw1	cluster2
Spcs2	cluster2
Calm1	cluster2
Anxa2	cluster2
Mapre1	cluster2
Ranbp1	cluster2
Ap1s1	cluster2
Cstb	cluster2
Creb3	cluster2
Gpx1	cluster2
Nt5c	cluster2
Cd302	cluster2
Dmkn	cluster2
Blvrb	cluster2
Snx2	cluster2
Hsd11b1	cluster2
Ppa2	cluster2
Mettl9	cluster2
Psmb4	cluster2
S100a10	cluster2
Vamp8	cluster2
Tmem167	cluster2
Gas5	cluster2
Taf10	cluster2
Psmd10	cluster2
Capza2	cluster2
Rbm7	cluster2
2410006H16Rik	cluster2
Xlr	cluster2
Ctla2b	cluster2
Cmpk1	cluster2
Stard3nl	cluster2
Vcpkmt	cluster2
Tmsb4x	cluster2
Laptm4a	cluster2
Psma3	cluster2
Rab29	cluster2
Mrpl27	cluster2
Wfdc17	cluster2
S100a6	cluster2
Rpl3	cluster2
Psma2	cluster2
Ube2e1	cluster2
Zfas1	cluster2
Nol12	cluster2
Ccdc12	cluster2
Dynll1	cluster2
Plekho1	cluster2
Polr1c	cluster2
Supt4a	cluster2
Nts	cluster2
Cdc26	cluster2
Snrnp25	cluster2
Cuedc2	cluster2
Dusp19	cluster2
Ttc1	cluster2
Cops9	cluster2
Rps27l	cluster2
Vps29	cluster2
Ccl21a	cluster2
1810009A15Rik	cluster2
Fcf1	cluster2
Zwint	cluster2
Morf4l2	cluster2
C1galt1c1	cluster2
Gm6472	cluster2
Lsm3	cluster2
Sec61g	cluster2
Btf3	cluster2
Rpl11	cluster2
Rpl4	cluster2
Rpl6	cluster2
Rpsa	cluster2
Rpl36a	cluster2
Rpl23	cluster2
Naca	cluster2
Rpl10-ps3	cluster2
Rps24	cluster2
Rps25	cluster2
Rpl34	cluster2
Gm10275	cluster2
Rps10	cluster2
Rpl32	cluster2
Rpl15-ps3	cluster2
Rpl9	cluster2
Rps27	cluster2
Rps12-ps3	cluster2
Eapp	cluster2
Washc3	cluster2
Serpinb6a	cluster2
Ostc	cluster2
Hat1	cluster2
Myl6	cluster2
Ppil3	cluster2
Chmp5	cluster2
Esd	cluster2
Magoh	cluster2
Dynlt1b	cluster2
Spcs1	cluster2
Nck1	cluster2
Syf2	cluster2
Rpl31	cluster2
Npm1	cluster2
Tceal9	cluster2
Rpl35a	cluster2
Gm15500	cluster2
Lamtor5	cluster2
Sumo1	cluster2
Rps13	cluster2
Nsa2	cluster2
Rpl37rt	cluster2
Rpl10a-ps1	cluster2
Sra1	cluster2
Rps14	cluster2
Rpl36a-ps2	cluster2
Gm11361	cluster2
Rpl26	cluster2
Rps15a	cluster2
Rpl8	cluster2
Rps16	cluster2
Rpl7a	cluster2
Gm12191	cluster2
Gm10260	cluster2
Rrp15	cluster2
Mea1	cluster2
Ost4	cluster2
Rps21	cluster2
Rpl36al	cluster2
Gm15772	cluster2
Rplp1	cluster2
Rpl38	cluster2
Rps5	cluster2
Rpl7	cluster2
Rps4x	cluster2
Rps3a1	cluster2
Rps3a2	cluster2
Ntan1	cluster2
Gm11518	cluster2
Rpl27-ps3	cluster2
Rps8	cluster2
Rpl15	cluster2
Gm7536	cluster2
Rpl14	cluster2
Gm13841	cluster2
Gm8210	cluster2
Eif3i	cluster2
Rpl21	cluster2
Ptrh2	cluster2
Cenpx	cluster2
Ier3ip1	cluster2
Ssr4	cluster2
Svbp	cluster2
Psmb6	cluster2
Prorsd1	cluster2
Rpl37	cluster2
Atp6v1f	cluster2
Atox1	cluster2
Selenom	cluster2
Arl6	cluster2
Prkrip1	cluster2
Gm14325	cluster2
Rpl31-ps8	cluster2
Tm4sf1	cluster2
Gm13736	cluster2
Mydgf	cluster2
1810037I17Rik	cluster2
Dynlt1-ps1	cluster2
Crip1	cluster2
BC005624	cluster2
Polr3k	cluster2
Pbdc1	cluster2
Zfp87	cluster2
Gpihbp1	cluster2
Gm14327	cluster2
Mt1	cluster2
Nkain4	cluster2
Cd55	cluster2
Gm14305	cluster2
Tmem29	cluster2
Tvp23b	cluster2
Snupn	cluster2
Tmem258	cluster2
S100a16	cluster2
Mrps33	cluster2
Dpt	cluster2
Chrac1	cluster2
Fam19a2	cluster2
Srp14	cluster2
Ndufb1-ps	cluster2
Rpl36	cluster2
Pin1	cluster2
Lsm7	cluster2
Upp2	cluster2
Rpl10	cluster2
Pdcd5-ps	cluster2
Tpd52l2	cluster2
Rpl18	cluster2
Cct4	cluster2
Bccip	cluster2
Trappc3	cluster2
Med28	cluster2
Igbp1	cluster2
Psmc3	cluster2
Eif3k	cluster2
Chmp3	cluster2
Sqor	cluster2
Rnase4	cluster2
Znrd1	cluster2
Rps26	cluster2
Zfp330	cluster2
Rpl27	cluster2
Rps29	cluster2
Rpl18a	cluster2
Fkbp7	cluster2
Pdcl3	cluster2
Tatdn1	cluster2
Tmem205	cluster2
Mrpl11	cluster2
Nme2	cluster2
Mrpl24	cluster2
Mettl23	cluster2
Chchd5	cluster2
Gm11808	cluster2
Use1	cluster2
Snapc5	cluster2
Shld1	cluster2
Rdm1	cluster2
Rbp7	cluster2
Sdhaf2	cluster2
Rpl10a	cluster2
Itgb3bp	cluster2
Psmc6	cluster2
Psmb3	cluster2
Rtraf	cluster2
Rpl24	cluster2
Sarnp	cluster2
Eif3e	cluster2
Eif3m	cluster2
Gpx8	cluster2
Prdx1	cluster2
Tctex1d2	cluster2
Anp32a	cluster2
Calm2	cluster2
Sem1	cluster2
Glrx3	cluster2
Rps17	cluster2
Mrpl35	cluster2
Tcp1	cluster2
Tmem242	cluster2
Atp6v1g1	cluster2
Ak6	cluster2
Tmem256	cluster2
Eny2	cluster2
Swi5	cluster2
Tomm7	cluster2
Rps28	cluster2
Mrpl33	cluster2
Rpl37a	cluster2
Rpl23a	cluster2
Serpinb6b	cluster2
Mrpl52	cluster2
Tspan6	cluster2
Fis1	cluster2
Fam136a	cluster2
Cops5	cluster2
Asf1a	cluster2
Polr2j	cluster2
Ppp2r3c	cluster2
Dph3	cluster2
Dpm3	cluster2
Trnau1ap	cluster2
Timm10	cluster2
AC117239.2	cluster2
Nedd8	cluster2
Crbn	cluster2
Cst3	cluster2
3110040N11Rik	cluster2
Rpl13	cluster2
Tbca	cluster2
Selenok	cluster2
Ppp1r11	cluster2
Mat2b	cluster2
Hint1	cluster2
Ramac	cluster2
Snrpd2	cluster2
Ssna1	cluster2
Psenen	cluster2
Rab9	cluster2
Sptssa	cluster2
Rpl28-ps1	cluster2
2610001J05Rik	cluster2
Eloc	cluster2
Tomm22	cluster2
Cops6	cluster2
Sf3b5	cluster2
Nol7	cluster2
Myl12b	cluster2
Mzt1	cluster2
Sec22a	cluster2
Riok2	cluster2
Actr10	cluster2
Timm10b	cluster2
0610040B10Rik	cluster2
Mocs2	cluster2
Rit1	cluster2
Commd6	cluster2
Nae1	cluster2
Krr1	cluster2
Lsm6	cluster2
Lsm8	cluster2
Rxylt1	cluster2
Cops2	cluster2
Pin4	cluster2
C1d	cluster2
Nxt2	cluster2
Brcc3	cluster2
Rgs18	cluster2
Vps36	cluster2
Smim7	cluster2
Ei24	cluster2
Trim23	cluster2
Fundc1	cluster2
Denr	cluster2
Akr1e1	cluster2
Gnpnat1	cluster2
Rfk	cluster2
Pcbd2	cluster2
Tcp11l1	cluster2
Ndufaf5	cluster2
Kbtbd3	cluster2
Dpm1	cluster2
Phospho2	cluster2
4933434E20Rik	cluster2
N6amt1	cluster2
Arf2	cluster2
Znhit3	cluster2
Mien1	cluster2
Hsbp1	cluster2
Pfdn5	cluster2
Bbip1	cluster2
Polr2k	cluster2
Mrpl1	cluster2
Naa20	cluster2
Med21	cluster2
Cox16	cluster2
Tm2d1	cluster2
Jtb	cluster2
Smdt1	cluster2
Hspe1	cluster2
Ccdc58	cluster2
Haus2	cluster2
Mrps10	cluster2
Csde1	cluster2
Sh3glb1	cluster2
Nudt19	cluster2
Ncl	cluster2
Gt(ROSA)26Sor	cluster2
Rps6	cluster2
Arl1	cluster2
Zbtb8os	cluster2
Ggh	cluster2
Rala	cluster2
Krcc1	cluster2
Ube2w	cluster2
Golph3l	cluster2
Cwc15	cluster2
Thumpd3	cluster2
Eef1e1	cluster2
Pno1	cluster2
Snrpf	cluster2
Nt5c3	cluster2
Rheb	cluster2
Emg1	cluster2
Dram2	cluster2
H3f3a	cluster2
Rps15	cluster2
Commd2	cluster2
Hspb11	cluster2
Cyb5a	cluster2
Lsm5	cluster2
Cab39l	cluster2
Pnrc2	cluster2
Mthfsl	cluster2
Cript	cluster2
Vamp4	cluster2
Mrpl40	cluster2
Nek7	cluster2
Selenot	cluster2
1110004F10Rik	cluster2
Arpp19	cluster2
Abracl	cluster2
Golga7	cluster2
Rpa3	cluster2
Utp11	cluster2
Cinp	cluster2
Pigf	cluster2
1110059E24Rik	cluster2
Krtcap2	cluster2
Stx8	cluster2
Ccdc28b	cluster2
Vti1b	cluster2
Srp9	cluster2
1810022K09Rik	cluster2
Bud31	cluster2
Zfp560	cluster2
Itgb1bp1	cluster2
Cetn2	cluster2
Gtf2a2	cluster2
Rpl27a	cluster2
Mrps18c	cluster2
Polr1d	cluster2
Gm2000	cluster2
Rplp0	cluster2
Sumo2	cluster2
Sugt1	cluster2
Atg5	cluster2
Snrpb2	cluster2
Psma1	cluster2
Zfp35	cluster2
Ormdl1	cluster2
Mir99ahg	cluster2
Gng10	cluster2
Fau	cluster2
BC031181	cluster2
Rdx	cluster2
Olfml1	cluster2
Xrcc4	cluster2
Cfh	cluster2
Srp19	cluster2
Chchd1	cluster2
Ddx50	cluster2
Gm14326	cluster2
Mgmt	cluster2
Zfp874a	cluster2
Churc1	cluster2
Gabarapl2	cluster2
Gm4045	cluster2
Taf13	cluster2
Acp1	cluster2
Ciao2a	cluster2
Emc4	cluster2
Atg12	cluster2
Dynlt3	cluster2
Zfp958	cluster2
Emcn	cluster2
Scp2	cluster2
Snrnp27	cluster2
Mrpl32	cluster2
C1qtnf7	cluster2
Chmp2a	cluster2
Lztfl1	cluster2
Gm5165	cluster2
Rps7	cluster2
Pfdn4	cluster2
Cmc1	cluster2
Snhg3	cluster2
Actr6	cluster2
Eif2a	cluster2
Znrd1as	cluster2
Vps35	cluster2
Rsl1d1	cluster2
Psmd6	cluster2
Mphosph10	cluster2
Eif2s2	cluster2
Cfdp1	cluster2
Med30	cluster2
S100a13	cluster2
Spryd7	cluster2
Gm10163	cluster2
Snu13	cluster2
Nsmce1	cluster2
Ube2v2	cluster2
Thyn1	cluster2
Ap3m1	cluster2
Vamp7-ps	cluster2
Pole3	cluster2
Dnajc10	cluster2
Hnrnpc	cluster2
Zfp960	cluster2
Rpf2	cluster2
Elof1	cluster2
Cetn3	cluster2
Rarres2	cluster2
Prr15	cluster2
Gpm6a	cluster2
Cd9	cluster2
Ube2d3	cluster2
Rab5if	cluster2
Nmd3	cluster2
Bnip3	cluster2
Cenpq	cluster2
Dcun1d1	cluster2
Pet100	cluster2
Prpf31	cluster2
Gm4724	cluster2
Bloc1s2	cluster2
Sar1a	cluster2
Bnip2	cluster2
Hspa13	cluster2
Dcaf13	cluster2
Cpq	cluster2
Sec22b	cluster2
Taf1b	cluster2
Morf4l1-ps1	cluster2
Sap18b	cluster2
Txndc9	cluster2
Pdzd11	cluster2
Morf4l1	cluster2
Osbpl9	cluster2
Cd34	cluster2
AC160336.1	cluster2
Gm26809	cluster2
Ets2	cluster3
2310022A10Rik	cluster3
Wipf3	cluster3
Foxo3	cluster3
Prr12	cluster3
Trim28	cluster3
Gm20716	cluster3
AC158975.2	cluster3
Foxo1	cluster3
Shroom4	cluster3
Fam168a	cluster3
Ncoa3	cluster3
Plxna2	cluster3
Flt1	cluster3
Sfpq	cluster3
Cbl	cluster3
Epn3	cluster3
Otud5	cluster3
Cdk13	cluster3
Irgq	cluster3
Kcnb1	cluster3
Garem1	cluster3
Epas1	cluster3
Tns1	cluster3
Bend3	cluster3
Dyrk1b	cluster3
Fat1	cluster3
Fry	cluster3
Tnrc6c	cluster3
Sorbs1	cluster3
R3hdm2	cluster3
Sipa1l2	cluster3
Trabd2b	cluster3
Acacb	cluster3
Plin4	cluster3
Sort1	cluster3
Neo1	cluster3
Steap3	cluster3
Scarb1	cluster3
Bag3	cluster3
Ace	cluster3
Arhgef17	cluster3
Dok7	cluster3
Rapgef1	cluster3
Patl1	cluster3
Ranbp10	cluster3
Cds2	cluster3
Rab11fip3	cluster3
Sf3a1	cluster3
Slc44a2	cluster3
Chd4	cluster3
Sh2b3	cluster3
Hs6st1	cluster3
Bcl6	cluster3
Git1	cluster3
Casz1	cluster3
Strip1	cluster3
Xirp1	cluster3
Ppp1r37	cluster3
Casc3	cluster3
Atg9a	cluster3
Mark4	cluster3
Ripor1	cluster3
Slc12a7	cluster3
Lrrc58	cluster3
Eif4ebp2	cluster3
Gsk3a	cluster3
Osbpl11	cluster3
Irf2bp1	cluster3
Ctif	cluster3
Ephb4	cluster3
Samd1	cluster3
Pnpla2	cluster3
Rnf40	cluster3
Sphk2	cluster3
Pdxk	cluster3
Tspan7	cluster3
Siah2	cluster3
Irx3	cluster3
Phlda1	cluster3
Dusp27	cluster3
Otud1	cluster3
Hlx	cluster3
Rprd1b	cluster3
Dusp5	cluster3
Synpo2l	cluster3
Lrrc8a	cluster3
Fam120a	cluster3
Alkbh5	cluster3
Slco3a1	cluster3
Ap2a2	cluster3
Ywhag	cluster3
Ubqln1	cluster3
Vac14	cluster3
Tcof1	cluster3
Hnrnpu	cluster3
Stat5a	cluster3
Hmgxb3	cluster3
Ubr4	cluster3
Parm1	cluster3
Smarca4	cluster3
Tle3	cluster3
Fndc1	cluster3
Lrp1	cluster3
Elac2	cluster3
Hcfc1	cluster3
Med12	cluster3
Khsrp	cluster3
Parvb	cluster3
Scamp3	cluster3
Fam222b	cluster3
Psmd3	cluster3
Prkcsh	cluster3
Irf2bpl	cluster3
Ddb1	cluster3
Herpud2	cluster3
Midn	cluster3
Dnm2	cluster3
Bahd1	cluster3
Mtmr3	cluster3
Ubqln2	cluster3
Abtb2	cluster3
Ncdn	cluster3
Ntn1	cluster3
Cand2	cluster3
Dag1	cluster3
Wbp2	cluster3
Ski	cluster3
Trpc4ap	cluster3
Megf8	cluster3
Armc5	cluster3
Safb	cluster3
Flii	cluster3
Rundc1	cluster3
Trrap	cluster3
Pcbp1	cluster3
Gnb2	cluster3
Cltc	cluster3
Plxnb2	cluster3
Ints5	cluster3
Sf3b3	cluster3
Man2b1	cluster3
Cant1	cluster3
Tubb4b	cluster3
Vps18	cluster3
Itga5	cluster3
Tmem132a	cluster3
Ckap4	cluster3
2310022B05Rik	cluster3
Spry4	cluster3
Syngr2	cluster3
Plpp3	cluster3
Vcp	cluster3
Hnrnpa0	cluster3
Tgfb1	cluster3
Zdhhc9	cluster3
Slc36a1	cluster3
Dnajc13	cluster3
Sprtn	cluster3
Nek9	cluster3
Tut1	cluster3
Elavl1	cluster3
Pigt	cluster3
Sesn2	cluster3
Stat6	cluster3
E2f4	cluster3
Rsrp1	cluster3
Gga2	cluster3
Atxn7l3	cluster3
Actn4	cluster3
Plekhm1	cluster3
Setdb1	cluster3
Srsf4	cluster3
Ier5	cluster3
Trim54	cluster3
Sqstm1	cluster3
Tcf25	cluster3
Errfi1	cluster3
Nr1h2	cluster3
B4galt3	cluster3
Med15	cluster3
Mboat7	cluster3
Grina	cluster3
Nploc4	cluster3
Tent4a	cluster3
Ncstn	cluster3
Slc25a22	cluster3
Gm42047	cluster3
Kat2a	cluster3
Smg7	cluster3
Atxn2l	cluster3
Wdfy3	cluster3
Tanc2	cluster3
Dagla	cluster3
Atp13a1	cluster3
Tmem63a	cluster3
Syvn1	cluster3
Zmiz2	cluster3
Trim26	cluster3
Trmt1l	cluster3
Bcl9	cluster3
Cic	cluster3
Ss18l1	cluster3
Dexi	cluster3
AC141882.1	cluster3
Vasn	cluster3
Atrn	cluster3
Pan2	cluster3
Usp24	cluster3
Fus	cluster3
Sec16a	cluster3
Arhgef1	cluster3
Sema4b	cluster3
Rtl6	cluster3
Tecpr2	cluster3
Llgl1	cluster3
Tesk1	cluster3
Chad	cluster3
Ggcx	cluster3
Lipe	cluster3
Mon1b	cluster3
Raver1	cluster3
Polr2a	cluster3
Tnpo2	cluster3
Smarcc1	cluster3
Ncoa1	cluster3
Mia3	cluster3
Atf6	cluster3
Tkfc	cluster3
Stt3b	cluster3
Cebpa	cluster3
Gm47626	cluster3
Adrm1	cluster3
Herc4	cluster3
Brpf1	cluster3
Them6	cluster3
Atp1a3	cluster3
Mir17hg	cluster3
Rhob	cluster3
Man1c1	cluster3
Irf2bp2	cluster3
Map7d1	cluster3
Hspg2	cluster3
Kcna5	cluster3
Hk2	cluster3
Wfs1	cluster3
Cdc42bpb	cluster3
Sec31a	cluster3
Notch3	cluster3
Mcam	cluster3
Myadm	cluster3
Col6a6	cluster3
Robo4	cluster3
Cdh5	cluster3
Nrap	cluster3
Lamc1	cluster3
Palld	cluster3
Lamb1	cluster3
Mfn2	cluster3
Mgea5	cluster3
Parp4	cluster3
Itga6	cluster3
Dpp9	cluster3
Ttyh3	cluster3
Lmf2	cluster3
Ap2a1	cluster3
Carm1	cluster3
Prrc2a	cluster3
Svep1	cluster3
Pum1	cluster3
Dnajc16	cluster3
Znrf1	cluster3
Adgrg1	cluster3
Rptor	cluster3
Tmem131l	cluster3
[truncated: 1,606 more rows]

## Sheet: README
Column definitions:	GeneID	Gene names.
	Cluster	The kmeans cluster detected among the differentially expressed genes (Fig 3)
