# Supplementary material for: Differential Modulation of Mouse Heart Gene Expression by Infection With Two Trypanosoma cruzi Strains: A Transcriptome Analysis
Source: Front Genet. 2020 Sep 3;11:1031. doi: 10.3389/fgene.2020.01031 (PMC7495023; doi:10.3389/fgene.2020.01031)
Supplement: TABLE S7 — Differentially expressed genes per GO category. Table with a complete list of all DEGs representing each enriched GO category. [file Table_7.XLSX]

## Sheet: Header
S7 Table. Differentially expressed genes per GO category. Table with a complete list of all DEGs representing each enriched GO category.

## Sheet: Cluster 1
GO:0032981	GO:0015986	GO:0006120	GO:0032543	GO:0033108	GO:0006099	GO:0055114	GO:0009060	GO:0006122	GO:0006086	GO:0006123	GO:0006749	GO:0006103	GO:0008150	GO:0022904	GO:0006626	GO:0033539	GO:0042407	GO:0006390	GO:0006119	GO:0017004	GO:0010880	GO:0033617	GO:0016226	GO:0006635	GO:0007005	GO:0042775	GO:0006091	GO:0070584	GO:0030150	GO:1990542	GO:0034982	GO:0030239	GO:0046496	GO:0010882	GO:0006732	GO:0060314	GO:0046716	GO:1901021	GO:1990748	GO:0055010	GO:0000266	GO:0006105	GO:1901661	GO:0006779	GO:0046185	GO:0014819	GO:0006767	GO:1903115	GO:0006089
Ndufa1	Atp5a1	Dld	2810006K23Rik	Coa4	Aco2	Aaed1	Aco2	Cycs	Dld	Cox4i1	Chac2	Adhfe1	0610009B22Rik	Coq7	Ablim3	Acad11	2410015M20Rik	Mrpl12	Atp5o	Coa4	Casq2	Coa4	AK157302	Acaa2	2410015M20Rik	Coq7	Acadm	Coq7	Dnajc15	Atp5o	Immp1l	Casq2	Aldoa	Casq2	Acaa2	Casq2	Aldoa	Asph	Adh5	Bmpr1a	Dcn	Sdhaf3	Akr1c14	Ank1	Adh5	Casq2	Clybl	Casq2	Glo1
Ndufa10	Atp5b	Dnajc15	Mrpl16	Cox14	Idh2	Acaa2	Bloc1s1	Pmpcb	Mpc1	Cox5a	Ethe1	Dld	1010001N08Rik	Cox4i1	Atpif1	Acadl	Apoo	Mterf2	Chchd10	Cox14	Dhrs7c	Cox14	Isca1	Acad11	Ablim3	Cox4i1	Aco2	Mff	Dnajc19	Chchd4	Immp2l	Cav3	Dld	Hrc	Aldoa	Gsto1	Cav3	Gm34302	Cd36	Hey1	Mff	Sdhb	Cbr4	Atpif1	Glo1	Cav3	Gsto1	Cav1	Hagh
Ndufa11	Atp5c1	Ndufa10	Mrpl44	Cox17	Idh3a	Acad11	Cox19	Uqcc3	Mpc2	Cox5b	Glo1	Idh3a	1110008P14Rik	Cox5a	Chchd4	Acadm	Apool	Mterf3	Coq7	Cox17	Gsto1	Cox17	Isca2	Acadl	Acaa2	Cox5a	Adh5	Mtm1	Grpel1	Cox5b	Pmpcb	Cavin4	Eno3	Pln	Atpif1	Hrc	Cfl2	Gsto1	Gstm2	Myl2	Mtch2	Sucla2	Coq3	Fech	Hagh	Gm34302	Mmachc	Cav3	Ldhb
Ndufa13	Atp5e	Ndufa7	Mrpl47	Cox19	Idh3b	Acadl	Cox20	Uqcr10	Pdha1	Cox6a2	Gpx4	Idh3b	1110012L19Rik	Cox5b	Dnajc15	Etfa	Chchd3	Mterf4	Cox4i1	Cox19	Hrc	Cox19	Iscu	Acadm	Agtpbp1	Cox5b	Aldoa	Ndufs6	Timm17a	Dnajc15	Stoml2	Cfl2	Fdx1	Slc8a1	Coq3	Pln	Mtm1	Kcne1	Gstm5	Myl3	Mtfp1	Suclg1	Coq5	Spta1	Pnkd	Grcc10	Mmadhc	Pkp2	Mtch2
Ndufa2	Atp5f1	Ndufa8	Mrpl51	Cox20	Idh3g	Acadm	Cox4i1	Uqcrb	Pdhb	Cox7c	Gstk1	Idh3g	1110032A03Rik	Cox6a2	Dnajc19	Etfb	Immt	Sirt3	Cox5a	Cox20	Pln	Cox20	Nfs1	Crot	Apoo	Cox6a2	Atp5o	Nubpl	Timm21	Dnajc19	Uqcrc2	Csrp3	Idh2	Tnni3	Coq5	Trdn	Sod1	Nipsnap2	Prdx2	Pkp2	Mtfr1		Coq7	Tmem14c			Mtr	Pln	Pnkd
Ndufa3	Atp5g1	Ndufb8	Mrpl58	Immp1l	Mdh1	Aco2	Cox5a	Uqcrh	Pdhx	Cox8b	Gstm2	Kyat3	1700020I14Rik	Cox7c	Fbxw7	Etfbkmt	Pink1	Tefm	Cox5b	Hccs	Slc8a1	Smim20	Nfu1	Dbi	Apool	Cox7c	Bloc1s1	Opa1	Timm23	Grpel1		Klhl41	Idh3a		Coq7			S100a1	Sesn1	Tnnc1	Mtfr1l		Ndufa9	Uros			Pm20d2	Rangrf
Ndufa5	Atp5g3	Ndufb9	Mrps15	Immp2l	Pdha1	Adh5	Cox5b	Uqcrq	Pdk1	Cycs	Gstm5	Mrps36	1700021F05Rik	Cox8b	Grpel1	Etfdh	Uqcc3	Tfb2m	Cox6a2	Smim20	Trdn	Timm21	Nubpl	Decr1	Apopt1	Cox8b	Chchd10	Ssbp1		Mpc1		Myl2	Idh3b		Crot			Trdn	Sod1	Tnni3	Opa1							Tnnc1
Ndufa8	Atp5h	Ndufc2	Mrps16	Ndufa1	Pdhb	Adhfe1	Cox6a2				Gsto1	Phyh	2210408F21Rik	Cycs	Hnmt				Cox7a2l	Timm21				Echs1	Atpif1	Cycs	Chchd4			Mpc2		Mylk3	Idh3g		Dbt				Sod2	Tnnt2	Pink1							Tnnt2
Ndufa9	Atp5j	Ndufs6	Mrps17	Ndufa10	Sdhb	Adipor1	Cox7c				Hagh		2300009A05Rik	Dld	Immp1l				Cox7c	Uqcc1				Eci2	Cav2	Dld	Cisd1			Mrpl18		Myoz2	Ldhb		Dld					Tpm1
Ndufaf4	Atp5k	Ndufv2	Mrps21	Ndufa11	Sdhd	Asph	Cox8b				Hmgn5		2310002L09Rik	Dnajc15	Immp2l				Cox8b	Uqcc2				Etfa	Chchd10	Dnajc15	Coq7			Ndufa13		Tmod1	Mdh1		Eno3
Ndufaf8	Atp5l	Pink1	Mrps25	Ndufa13	Sucla2	Bloc1s1	Cycs				Mmachc		2310039H08Rik	Etfdh	Mff				Cycs	Uqcc3				Etfb	Chchd2	Mtch2	Cox17			Opa1		Tnnt1	Mpc1		Fdx1
Ndufb10	Atp5o		Mterf3	Ndufa2	Suclg1	C1qtnf9	Idh2				Sod1		2310040G24Rik	Etfrf1	Mterf4				Dld	Uqcr10				Etfbkmt	Chchd3	Ndufa10	Cox19			Stoml2		Tnnt2	Mpc2		Gsto1
Ndufb11	Cox5b		Mterf4	Ndufa3		C330018D20Rik	Idh3a				Sod2		2410015M20Rik	Immp2l	Mtx2				Dnajc15	Uqcrb				Etfdh	Chchd4	Ndufa12	Cox20			Timm17a			Mpi		Idh2
Ndufb2	Stoml2		Mtif3	Ndufa5		Cbr4	Idh3b						2510002D24Rik	Mtch2	Ndufa13				Mtch2					Hadh	Coa4	Ndufa7	Cox4i1			Timm21			Mtch2		Idh3a
Ndufb3			Mtrf1	Ndufa8		Cd36	Idh3g						2610008E11Rik	Ndufa10	Pdcd5				Ndufa10					Hadhb	Coq7	Ndufa8	Cox5a			Timm23			Pdha1		Idh3b
Ndufb4			Ndufa7	Ndufa9		Chchd4	Mdh1						2610044O15Rik8	Ndufa12	Pink1				Ndufa12					Hibch	Cox14	Ndufb6	Cox5b			Timm9			Pdhb		Idh3g
Ndufb5			Ptcd3	Ndufaf4		Cisd1	Mtfr1						2610203C22Rik	Ndufa5	Pmpcb				Ndufa7					Pex2	Cox17	Ndufb8	Cox6a2						Pdhx		Ldhb
Ndufb6			Qrsl1	Ndufaf8		Coq7	Mtfr1l						2810006K23Rik	Ndufa7	Psmb7				Ndufa8					Plin5	Cox19	Ndufb9	Cox7a2l						Pgk1		Mcee
Ndufb7			Trmt10c	Ndufb10		Cox19	Ndufs7						2810025M15Rik	Ndufa8	Stard7				Ndufb6						Cox20	Ndufc2	Cox7c								Mdh1
Ndufb8			Uqcc1	Ndufb11		Cox20	Pdha1						4430402I18Rik	Ndufaf2	Timm17a				Ndufb8						Cox7a2l	Ndufs6	Cox8b								Mmadhc
Ndufb9			Uqcc2	Ndufb2		Cox4i1	Pdhb						4632428C04Rik	Ndufb6	Timm21				Ndufb9						Dap3	Ndufv2	Crot								Mpc1
Ndufc1				Ndufb3		Cox5a	Pmpcb						4930430F08Rik	Ndufb8	Timm23				Ndufc2						Dcn	Ndufv3	Cycs								Mpc2
Ndufc2				Ndufb4		Cox5b	Sdhb						9330158H04Rik	Ndufb9	Timm8a1				Ndufs1						Dnajc15	Pink1	Dld								Mpi
Ndufs4				Ndufb5		Cox6a2	Sdhd						A430046D13Rik	Ndufc2	Timm9				Ndufs6						Dnajc19	Pmpcb	Dnajc15								Mtch2
Ndufs5				Ndufb6		Cox7c	Sirt3						Aaed1	Ndufs1	Tomm5				Ndufv2						Fam162a	Sdhd	Eno3								Mtr
Ndufs7				Ndufb7		Cox8b	Sucla2						Aamdc	Ndufs6	Uqcrc2				Ndufv3						Fbxw7	Uqcc3	Epm2a								Ndufa9
Ndufs8				Ndufb8		Crot	Suclg1						Aasdhppt	Ndufv2					Nipsnap2						Fundc2	Uqcr10	Etfbkmt								Nfs1
Nubpl				Ndufb9		Cycs	Uqcr10						Abca6	Ndufv3					Pink1						Grpel1	Uqcrb	Etfdh								Nudt7
Timm21				Ndufc1		Dbi	Uqcrb						Abce1	Pink1					Pmpcb						Higd1a	Uqcrh	Etfrf1								Pcmt1
				Ndufc2		Ddo	Uqcrh						Ablim3	Pmpcb					Sdhd						Higd2a	Uqcrq	Idh2								Pdha1
				Ndufs4		Decr1							Acaa2	Sdhb					Stoml2						Hnmt		Idh3a								Pdhb
				Ndufs5		Dhrs7c							Acad11	Sdhd					Tefm						Hsd17b10		Idh3b								Pdhx
				Ndufs7		Dld							Acadl	Sod2					Uqcc2						Immp1l		Idh3g								Pdk1
				Ndufs8		Dnajc15							Acadm	Uqcc3					Uqcc3						Immp2l		Igf2								Pgk1
				Nubpl		Echs1							Ackr3	Uqcr10					Uqcr10						Immt		Immp2l								Pm20d2
				Sdhaf1		Eci2							Aco2	Uqcrb					Uqcrb						Map1lc3a		Mdh1								Pts
				Sdhaf3		Epm2a							Acot13	Uqcrh					Uqcrh						Map1lc3b		Mpi								Sucla2
				Sdhaf4		Etfa							Acyp1	Uqcrq					Uqcrq						Mff		Mtch2								Suclg1
				Smim20		Etfb							Acyp2												Mpv17		Mtfr1								Them4
				Timm21		Etfbkmt							Adh5												Mrpl15		Mtfr1l
				Uqcc1		Etfdh							Adhfe1												Mrpl39		Ndufa10
				Uqcc2		Etfrf1							Adipor1												Mtch2		Ndufa12
				Uqcc3		Ethe1							Adk												Mterf4		Ndufa5
				Uqcr10		Fabp3							Aes												Mtfp1		Ndufa7
				Uqcrb		Fam213b							Afap1l1												Mtfr1		Ndufa8
						Fdx1							Agtpbp1												Mtfr1l		Ndufaf2
						Gpx4							AI597479												Mtm1		Ndufb3
						Gsto1							AI987944												Mtx2		Ndufb6
						H2-Ke6							Aimp1												Ndufa1		Ndufb8
						Hadh							AK157302												Ndufa10		Ndufb9
						Hadhb							Ak3												Ndufa11		Ndufc2
						Hibadh							Akr1c14												Ndufa13		Ndufs1
						Hibch							Aktip												Ndufa2		Ndufs3
						Higd1a							Aldoa												Ndufa3		Ndufs4
						Higd2a							Amd1												Ndufa5		Ndufs6
						Hsd17b10							Amn1												Ndufa8		Ndufs7
						Hsdl2							Amz2												Ndufa9		Ndufv2
						Idh2							Anapc13												Ndufaf4		Ndufv3
						Idh3a							Anapc16												Ndufaf8		Nipsnap2
						Idh3b							Angpt1												Ndufb10		Oxct1
						Idh3g							Ank1												Ndufb11		Pcdh12
						Igf2							Ankrd40												Ndufb2		Pdha1
						Immp2l							Ano10												Ndufb3		Pdhb
						Ldhb							Ap4s1												Ndufb4		Pgk1
						Maoa							Apbb1												Ndufb5		Pink1
						Mdh1							Apip												Ndufb6		Pmpcb
						Mmachc							Apobec2												Ndufb7		Ppp1cb
						Msrb2							Apoo												Ndufb8		Ppp1r3c
						Mtch2							Apool												Ndufb9		Sdhaf4
						Mtfr1							Apopt1												Ndufc1		Sdhb
						Mtfr1l							Aqp1												Ndufc2		Sdhd
						Ndufa1							Araf												Ndufs1		Sirt3
						Ndufa10							Arhgap18												Ndufs4		Sod2
						Ndufa11							Arhgap5												Ndufs5		Stoml2
						Ndufa12							Arl3												Ndufs6		Sucla2
						Ndufa2							Armc1												Ndufs7		Suclg1
						Ndufa3							Armc2												Ndufs8		Tefm
						Ndufa4							Art3												Nubpl		Ugp2
						Ndufa5							As3mt												Opa1		Uqcc2
						Ndufa6							Asb12												Pdcd5		Uqcc3
						Ndufa7							Asb14												Phb		Uqcr10
						Ndufa8							Asb5												Pink1		Uqcrb
						Ndufa9							Asnsd1												Pmpcb		Uqcrh
						Ndufaf2							Asph												Prdx3		Uqcrq
						Ndufb10							Atad1												Psmb7
						Ndufb11							Atg10												Sdhaf1
						Ndufb2							Atp5a1												Sdhaf3
						Ndufb3							Atp5b												Sdhaf4
						Ndufb5							Atp5c1												Siva1
						Ndufb6							Atp5e												Slc25a4
						Ndufb7							Atp5f1												Slc25a5
						Ndufb8							Atp5g1												Smim20
						Ndufb9							Atp5g3												Sod2
						Ndufc1							Atp5h												Ssbp1
						Ndufc2							Atp5j												Stard7
						Ndufs1							Atp5j2												Stoml2
						Ndufs3							Atp5k												Synj2bp
						Ndufs4							Atp5l												Them4
						Ndufs5							Atp5o												Timm17a
						Ndufs6							Atp6v1e1												Timm21
						Ndufs7							Atpif1												Timm23
						Ndufs8							Atraid												Timm8a1
						Ndufv2							AU021092												Timm9
						Ndufv3							Aurkaip1												Tmem70
						Nqo2							AW209491												Tomm5
						Pcdh12							B230118H07Rik												Trak2
						Pdha1							BC003965												Uqcc1
						Pdhb							BC004004												Uqcc2
						Pex2							Bcap29												Uqcc3
						Phyh							Bet1												Uqcr10
						Pink1							Bex1												Uqcrb
						Plin5							Bloc1s1												Uqcrc2
						Pmpcb							Blzf1												Vdac1
						Ppp1cb							Bmpr1a
						Ppp1r3c							Bmx
						Prdx2							Bod1
						Prdx3							Bola1
						Ptgr2							Bola3
						Rdh14							Bsg
						Scd4							Btf3l4
						Sdhaf4							Bzw2
						Sdhb							C130074G19Rik
						Sdhd							C1qtnf9
						Sesn1							C330018D20Rik
						Sirt3							Cabcoco1
						Sod1							Calcrl
						Sod2							Camk2n1
						Sord							Car14
						Sucla2							Car8
						Suclg1							Casq2
						Tecrl							Cav1
						Txn2							Cav2
						Ugp2							Cav3
						Uqcc3							Cavin2
						Uqcr10							Cavin4
						Uqcr11							Cbr4
						Uqcrb							Cbx5
						Uqcrc2							Cby1
						Uqcrfs1							Ccdc66
						Uqcrh							Ccdc69
						Uqcrq							Ccdc90b
													Ccng1
													Ccni
													Ccser2
													Cd163
													Cd36
													Cd59a
													Cd59b
													Cd99l2
													Cdadc1
													Cdc37l1
													Cdkl1
													Cebpzos
													Cep112
													Cep128
													Cfl2
													Cgrrf1
													Chac2
													Chchd10
													Chchd2
													Chchd3
													Chchd4
													Chchd7
													Chm
													Chmp4c
													Chn1
													Cisd1
													Cisd3
													Ckm
													Ckmt2
													Clpp
													Clybl
													Cmbl
													Cmc2
													Cmss1
													Cmtm8
													Cnbp
													Cnep1r1
													Coa4
													Coa6
													Cog6
													Commd1
													Commd3
													Cops3
													Cops4
													Coq3
													Coq5
													Coq7
													Cox14
													Cox17
													Cox19
													Cox20
													Cox4i1
													Cox5a
													Cox5b
													Cox6a2
													Cox6c
													Cox7a2
													Cox7a2l
													Cox7b
													Cox7c
													Cox8b
													Crot
													Cryba4
													Csrp3
													Cst6
													Cutc
													Cycs
													Cytl1
													D10Jhu81e
													D330023K18Rik
													D8Ertd738e
													Dad1
													Dap3
													Dbi
													Dbt
													Dcn
													Dctpp1
													Dcun1d2
													Ddo
													Ddt
													Ddx3y
													Decr1
													Dgcr6
													Dhrs7c
													Diablo
													Dld
													Dnajc15
													Dnajc19
													Dnajc28
													Dnttip2
													Doc2g
													Dok4
													Dpy30
													Dstn
													Dut
													Dynlrb1
													Ebag9
													Ech1
													Echs1
													Eci2
													Ecm2
													Eef1akmt1
													Eef1d
													Efcab2
													Eif1ax
													Eif2s3y
													Eif4a2
													Eif4e
													Elob
													Emc2
													Emc6
													Enho
													Eno3
													Ephb1
													Ephx2
													Epm2a
													Erg
													Etfa
													Etfb
													Etfbkmt
													Etfdh
													Etfrf1
													Ethe1
													Exoc6
													Exosc9
													Fabp3
													Fahd1
													Fam118b
													Fam135a
													Fam149b
													Fam162a
													Fam210a
													Fam213b
													Fam229b
													Fam81a
													Fam92a
													Farsb
													Fbp2
													Fbxl22
													Fbxo8
													Fbxw7
													Fdx1
													Fech
													Fermt2
													Fgd4
													Fhl2
													Fitm1
													Fkbp3
													Fkbp4
													Fktn
													Fmc1
													Fndc5
													Fnta
													Fopnl
													Foxo4
													Fra10ac1
													Frmpd3
													Fsd1l
													Fsd2
													Fundc2
													Fuom
													Fv1
													Fxr1
													Fzd6
													Gatad1
													Gcsh
													Gde1
													Ggact
													Ghitm
													Gid8
													Ginm1
													Glo1
													Gm14261
													Gm14295
													Gm14403
													Gm34302
													Gm4631
													Gm5617
													Gm826
													Gm9780
													Gmnn
													Gng11
													Gng5
													Gpatch11
													Gpbp1
													Gpcpd1
													Gpr22
													Gpr34
													Gpx4
													Gramd3
													Grcc10
													Grhl2
													Grpel1
													Grsf1
													Gsta4
													Gstk1
													Gstm2
													Gstm5
													Gsto1
													Gtf2b
													Gtf2h5
													Gtf3c6
													Gtpbp10
													Guf1
													Gzmm
													H19
													H1f0
													H2-Ke6
													Hacd1
													Hadh
													Hadhb
													Hagh
													Haus1
													Hbp1
													Hccs
													Hcfc1r1
													Hdac9
													Hey1
													Hibadh
													Hibch
													Higd1a
													Higd2a
													Hint2
													Hint3
													Hist1h4h
													Hist2h2be
													Hmgb3
													Hmgn5
													Hnmt
													Homer2
													Hopx
													Hrasls
													Hrc
													Hsd17b10
													Hsdl2
													Htatsf1
													Htra3
													Idh2
													Idh3a
													Idh3b
													Idh3g
													Ifngr2
													Ift20
													Ift81
													Igf2
													Il10rb
													Immp1l
													Immp2l
													Immt
													Imp3
													Ipo11
													Ipo7
													Iqcc
													Iqsec2
													Isca1
													Isca2
													Iscu
													Itm2a
													Ivns1abp
													Jam2
													Jcad
													Kbtbd12
													Kcne1
													Kcnj8
													Kiz
													Klhdc2
													Klhl12
													Klhl23
													Klhl24
													Klhl33
													Klhl4
													Klhl41
													Klhl7
													Kpna1
													Krt222
													Ktn1
													Kxd1
													Kyat1
													Kyat3
													Lage3
													Lamtor2
													Lamtor3
													Lamtor4
													Lclat1
													Ldhb
													Lims1
													Lin7c
													Lrrc2
													Lrrc39
													Lrtm1
													Lsmem1
													Lurap1l
													Lyrm2
													Macrod2
													Magix
													Maoa
													Map1lc3a
													Map1lc3b
													Mapk8
													Mapkapk5
													March2
													Mb
													Mcee
													Mcts1
													Mcts2
													Mdh1
													Med29
													Med31
													Meig1
													Memo1
													Metap2
													Metrn
													Mettl5
													Mfap3l
													Mff
													Mgst3
													Minos1
													Mipol1
													Mlf1
													Mlip
													Mmaa
													Mmachc
													Mmadhc
													Mmgt1
													Mnat1
													Mob2
													Mospd1
													Mpc1
													Mpc2
													Mphosph6
													Mpi
													Mpv17
													Mreg
													Mrpl12
													Mrpl13
													Mrpl15
													Mrpl16
													Mrpl18
													Mrpl20
													Mrpl21
													Mrpl22
													Mrpl28
													Mrpl30
													Mrpl34
													Mrpl36
													Mrpl39
													Mrpl41
													Mrpl42
													Mrpl44
													Mrpl46
													Mrpl47
													Mrpl48
													Mrpl49
													Mrpl50
													Mrpl51
													Mrpl53
													Mrpl55
													Mrpl58
													Mrpl9
													Mrps14
													Mrps15
													Mrps16
													Mrps17
													Mrps21
													Mrps22
													Mrps23
													Mrps24
													Mrps25
													Mrps26
													Mrps28
													Mrps31
													Mrps36
													Mrps9
													Mrrf
													Msantd4
													Msl3
													Msrb2
													Mtch2
													Mterf2
													Mterf3
													Mterf4
													Mtfp1
													Mtfr1
													Mtfr1l
													Mtif2
													Mtif3
													Mtm1
													Mtr
													Mtrf1
													Mturn
													Mtx2
													Mut
													Mxi1
													Mxra7
													Myct1
													Myl2
													Myl3
													Mylk3
													Myoz2
													Myzap
													Naa10
													Naa38
													Nbn
													Ncoa4
													Ndrg4
													Ndufa1
													Ndufa10
													Ndufa11
													Ndufa12
													Ndufa13
													Ndufa2
													Ndufa3
													Ndufa4
													Ndufa5
													Ndufa6
													Ndufa7
													Ndufa8
													Ndufa9
													Ndufaf2
													Ndufaf4
													Ndufaf8
													Ndufb10
													Ndufb11
													Ndufb2
													Ndufb3
													Ndufb4
													Ndufb5
													Ndufb6
													Ndufb7
													Ndufb8
													Ndufb9
													Ndufc1
													Ndufc2
													Ndufs1
													Ndufs3
													Ndufs4
													Ndufs5
													Ndufs6
													Ndufs7
													Ndufs8
													Ndufv2
													Ndufv3
													Nenf
													Nexn
													Nfs1
													Nfu1
													Nipsnap2
													Nit2
													Nme6
													Nop10
													Nqo2
													Nrep
													Nubpl
													Nudt2
													Nudt7
													Nudt8
													Oard1
													Oat
													Oaz2
													Ogn
													Opa1
													Osgepl1
													Otud6b
													Oxct1
													Oxld1
													Paics
													Paip2
													Paip2b
													Palmd
													Pcdh12
													Pcmt1
													Pcp4l1
													Pdcd5
													Pdcl
													Pdha1
													Pdhb
													Pdhx
													Pdk1
													Pdlim5
													Pdrg1
													Pea15a
													Perp
													Pex2
													Pf4
													Pfdn1
													Pfdn2
													Pfn2
													Pgk1
													Phb
													Phospho1
													Phpt1
													Phyh
													Pigp
													Pigyl
													Pik3r3
													Pink1
													Pitpnc1
													Pja2
													Pkia
													Pkp2
													Pla2g5
													Plin5
													Pln
													Pm20d2
													Pmpcb
													Pnkd
													Pnpla8
													Polb
													Polr1e
													Polr2e
													Polr2i
													Polr2l
													Ppdpf
													Ppil1
													Ppm1a
													Ppp1cb
													Ppp1r14a
													Ppp1r3c
													Ppp2r3a
													Ppp6c
													Prdx2
													Prdx3
													Prelid3b
													Psmb7
													Psmg2
													Pstk
													Ptcd3
													Ptgds
													Ptges3l
													Ptgr2
													Ptp4a3
													Ptprr
													Pts
													Pus3
													Pxmp2
													Pxmp4
													Pyurf
													Qpct
													Qrsl1
													Rab28
													Rabggtb
													Rad17
													Rangrf
													Rasl2-9
													Rassf3
													Rbp1
													Rcan2
													Rdh14
													Rgs5
													Rhox5
													Ric8b
													Rida
													Rita1
													Rmdn1
													Rnd2
													Rnf13
													Rnf146
													Rnf34
													Rom1
													Romo1
													Rp9
													Rpp14
													Rpp21
													Rps6kl1
													Rsrc2
													Rsu1
													Rtn2
													Rwdd1
													Rxfp1
													S100a1
													Sar1b
													Scd4
													Scgb1c1
													Schip1
													Scn7a
													Scoc
													Scrn3
													Sdhaf1
													Sdhaf3
													Sdhaf4
													Sdhb
													Sdhd
													Sept7
													Serf1
													Serf2
													Serinc1
													Sesn1
													Sfxn4
													Sgcg
													Sh3bgr
													Sh3kbp1
													Sirt3
													Siva1
													Skp1a
													Slc25a11
													Slc25a20
													Slc25a26
													Slc25a3
													Slc25a4
													Slc25a5
													Slc2a12
													Slc30a9
													Slc40a1
													Slc8a1
													Slco1a4
													Slf1
													Slmap
													Smco1
													Smim10l1
													Smim11
													Smim14
													Smim20
													Smim26
													Smim4
													Smim5
													Smim8
													Smoc2
													Smpdl3a
													Smpx
													Snapin
													Snhg18
													Snhg8
													Snrpn
													Sod1
													Sod2
													Sord
													Spag7
													Sparcl1
													Spryd4
													Spta1
													Srek1ip1
													Srp54c
													Ss18l2
													Ssbp1
													Ssbp2
													Stard7
													Stau2
													Stoml2
													Strn3
													Sucla2
													Suclg1
													Surf2
													Svip
													Synj2bp
													Tcea3
													Tceal8
													Tcf15
													Tcf21
													Tcim
													Tdrd3
													Tecrl
													Tefm
													Tesc
													Tfb2m
													Tfpi
													Tfrc
													Tgds
													Thap12
													Thap4
													Them4
													Thoc7
													Timm17a
													Timm21
													Timm23
													Timm8a1
													Timm8b
													Timm9
													Timmdc1
													Tmco1
													Tmed1
													Tmem126a
													Tmem126b
													Tmem141
													Tmem147
													Tmem14c
													Tmem160
													Tmem182
													Tmem186
													Tmem204
													Tmem218
													Tmem223
													Tmem267
													Tmem60
													Tmem69
													Tmem70
													Tmod1
													Tnnc1
													Tnni3
													Tnnt1
													Tnnt2
													Tom1l1
													Tomm5
													Tpd52l1
													Tpm1
													Trak2
													Trappc1
													Trappc13
													Trappc2
													Trdn
													Trim13
													Trmt10c
													Trmt2b
													Trpt1
													Tsnax
													Tstd3
													Ttc12
													Ttc3
													Ttc32
													Ttc33
													Ttll1
													Txlnb
													Txn2
													Tyw3
													Uba3
													Uba52
													Ube2b
													Ube2k
													Ubxn2a
													Uchl3
													Uggt2
													Ugp2
													Uqcc1
													Uqcc2
													Uqcc3
													Uqcr10
													Uqcr11
													Uqcrb
													Uqcrc2
													Uqcrfs1
													Uqcrh
													Uqcrq
													Uros
													Usmg5
													Usp15
													Usp46
													Uxt
													Vash1
													Vdac1
													Vdac2
													Vdac3
													Vegfb
													Wbp1
													Wdr33
													Wdr61
													Wwp1
													Xirp2
													Xrcc5
													Yae1d1
													Yaf2
													Yif1a
													Yipf7
													Ypel3
													Zc3h14
													Zcrb1
													Zfand1
													Zfp106
													Zfp322a
													Zfp386
													Zfp51
													Zfp617
													Zfp68
													Zfp72
													Zfp770
													Zfp788
													Zfp867
													Zfp91
													Zfp930
													Zfp931
													Zfp938
													Zfp970
													Zfp971
													Zfp982
													Zfyve21
													Zswim7
[truncated: 50 more columns]

## Sheet: Cluster 2
GO:0002181	GO:0006412	GO:0000028	GO:0000462	GO:0000470	GO:0045116	GO:0010499	GO:0000027	GO:0006364	GO:0042274	GO:1901798	GO:0000460	GO:2001244	GO:0030490	GO:0042147	GO:0000463	GO:0000398	GO:0006614	GO:0051451	GO:0043161	GO:0008150	GO:0043001	GO:0000479	GO:0042455	GO:0008637	GO:0006446	GO:0051438	GO:0000054	GO:0051123	GO:1902253	GO:0015031	GO:0006414	GO:1901998	GO:0016050	GO:0006458	GO:0032509	GO:0001919	GO:0048284	GO:0042273	GO:0000422	GO:0031647	GO:0034622	GO:0006457	GO:0061844	GO:1903363	GO:0071166	GO:0006888	GO:0045727	GO:0000338	GO:0032463
Denr	Ccdc12	Rpl38	Dcaf13	Mrpl1	Cops9	Psma1	Mrpl11	C1d	Dcaf13	Eef1e1	C1d	Ei24	Dcaf13	Ap1s1	Npm1	Bud31	Srp14	Anxa1	Cdc26	1110004F10Rik	Golga7	Fcf1	Cmpk1	Bloc1s2	Eif2s1	Dcun1d1	Nmd3	Gtf2a2	Rpl11	Anxa1	Dph3	Bnip3	Anxa1	Bag1	Chmp3	Anxa2	Anxa1	Ebna1bp2	Atg12	Cct4	Arpc3	Bag1	Fau	Anxa2	Eny2	Cnih4	Eif3e	Cops2	Crbn
Dph3	Chchd1	Rps10	Emg1	Nhp2	Dcun1d1	Psma2	Rpf2	Dcaf13	Emg1	Rpl11	Fcf1	Fis1	Emg1	Arl1	Rpf2	Cwc15	Srp19	Itgb1bp1	Crbn	1110059E24Rik	Golph3l	Npm1	Guk1	Bnip3	Eif3k	Dcun1d5	Npm1	Med6	Rpl26	Ap1s1	Eef1a1	Cct4	Anxa2	Cct4	Chmp5	Chmp5	Anxa2	Mrpl1	Atg5	Cdc42	Asf1a	Cct4	Rpl30	Gabarapl2	Nmd3	Ier3ip1	Nck1	Cops5	Lamp2
Eif3m	Denr	Rps14	Fcf1	Npm1	Dcun1d5	Psma3	Rpl10	Ebna1bp2	Fcf1	Rpl23	Npm1	Nck1	Fcf1	Rab29	Rpl35	Hnrnpc	Srp9	Naca	Dnajc10	1600002K03Rik	Rack1	Rps21	Hprt	Bnip3l	Nck1	Pin1	Riok2	Psmc2	Rps7	Ap3m1	Eef1b2	Rab29	Cd34	Hspa13	Tmem50a	Lamtor1	Bnip3	Mrpl11	Bnip3	Dpm3	Brk1	Dnajc10	Rpl39	Pdcl3	Npm1	Pdcd6	Npm1	Cops6	Vps35
Gm8730	Dph3	Rps15	Krr1	Nsa2	Nae1	Psma4	Rpl11	Emg1	Krr1	Rpl26	Nsa2	Rack1	Krr1	Rab9	Rpl7	Lsm3	Ssr3	Plekho1	Psma1	1810009A15Rik	Vamp3	Rpsa	Nme2	Fis1	Npm1	Rpl11	Rps15	Psmc3	Sh3glb1	Arf2	Rack1	Scfd1	Dtnbp1	Hspe1	Vps36	Rab29	Chmp3	Nhp2	Bnip3l	Golga7	Capza2	Emc4	Rps19	Rpl11	Polr2d	Sar1a	Paip1
Nck1	Eef1a1	Rps17	Rps14	Rpf2	Nedd8	Psma6	Rpl23a	Fcf1	Lsm6	Rps7	Rps21	Rpl11	Lsm6	Snx2		Lsm5			Psma2	1810037I17Rik	Vamp4		Pdcl3	Ggct	Paip1	Rpl23		Psmc6	Triap1	Arl6	Rplp1	Tcp1	Golph3l	Selenof		Vamp3	Chmp5	Npm1	Fis1	Gpihbp1	Cenpx	Fkbp7		Rpl23	Prpf31	Scfd1	Polr2d
Rpl10a	Eef1b2	Rps19	Rps16	Rpl10a	Rbx1	Psmb1	Rpl24	Krr1	Mphosph10	Sh3glb1	Rpsa	Rpl26	Mphosph10	Snx5		Lsm6			Psma3	2410006H16Rik	Vamp5		Txndc9	Gpx1	Polr2d	Rps7				Atg5	Srp9	Vamp4	Lamtor1	Sh3glb1			Fis1	Nsa2	Fundc1	Lamp2	Chchd5	Hspa13		Rps7	Riok2	Sec22a	Polr2g
Rpl11	Eef1e1	Rps25	Rps19	Rpl35	Rnf7	Psmb3	Rpl3	Lsm6	Npm1		Rrp15	Rps3	Riok2	Vamp3		Lsm7			Psma4	2610001J05Rik				Jtb	Polr2g	Ube2l3				Bnip3l	Trnau1ap		Pdcd6	Tcp1			Sec22a	Rpf2	Gabarap	Npm1	Chmp2a	Hspe1		Sdcbp	Rps15	Sec22b	Rbm3
Rpl13a	Eif2a	Rps27	Rps21	Rpl7	Rpl11	Psmb4	Rpl38	Mphosph10	Riok2			Rps7	Rps14	Vps29		Lsm8			Psma6	3110040N11Rik				Psmd10	Rpl13a					Btf3			Rab29				Sec22b	Rpl10	Gabarapl2	Pdcd10	Chmp3	Nudcd2		Vps35	Rpsa	Tmed3	Rpl26
Rpl15	Eif2s1	Rps27l	Rps24	Rpl7a		Psmb6	Rpl6	Mrpl1	Rpl38			Sh3glb1	Rps16	Vps35		Magoh			Psmb1	4930453N24Rik				Rnf7						Cd34			S100a10				Stx8	Rpl10a	Tomm7	Pin1	Cox16	Pfdn4			Sarnp	Trappc3	Rps27l
Rpl17	Eif2s2	Rps28	Rps8	Rrp15				Ncl	Rps10				Rps19	Vti1b		Npm1			Psmb3	4933434E20Rik				Sh3glb1						Cdc42			Sar1a				Vamp3	Rpl11		Psmd8	Denr	Pfdn5			Sem1	Use1	Rps3a1
Rpl18	Eif3e	Rps5	Rpsa	Rsl1d1				Nhp2	Rps14				Rps21			Prpf31			Psmb4	Abracl				Triap1						Chmp2a			Sdcbp				Vamp4	Rpl14		Rpl11	Dmac1	Ppia			Ssb	Vti1b	Rps9
Rpl18a	Eif3h	Rpsa	Tsr2	Snu13				Npm1	Rps15				Rps24			Rbm7			Psmb6	Acot9				Vps35						Chmp3			Sec22a				Vamp5	Rpl23a		Rpl23	Eif2a	Ppil3
Rpl19	Eif3i							Npm3	Rps16				Rps28			Sf3b5			Psmc2	Acp1										Chmp5			Sec22b				Vamp8	Rpl24		Rps7	Gtf2a2	Selenof
Rpl22	Eif3k							Nsa2	Rps17				Rps8			Sf3b6			Psmc3	Actr10										Cnih4			Snx2				Vti1b	Rpl26		Sh3glb1	H3f3a	Sh3glb1
Rpl22l1	Eif3m							Pin4	Rps19				Rpsa			Snrpb2			Psmc6	Actr6										Dph3			Snx5					Rpl3		Sugt1	Hat1	Sugt1
Rpl24	Gm2000							Riok2	Rps21				Snu13			Snrpd1			Psmd10	Adh6b										Dynll1			Snx7					Rpl35		Sumo1	Itgb3bp	Tbca
Rpl26	Gm8730							Rpf2	Rps24				Tsr2			Snrpd2			Psmd6	Akr1e1										Ei24			Stx8					Rpl35a		Tcp1	Lsm3	Tcp1
Rpl27a	Magoh							Rpl10a	Rps25							Snrpe			Psmd8	Anp32a										Ensa			Vamp3					Rpl38		Tomm7	Mapre1	Ttc1
Rpl30	Mrpl1							Rpl11	Rps27							Snrpf			Rack1	Anxa1										Eny2			Vamp4					Rpl6		Vps35	Med6	Vbp1
Rpl31	Mrpl11							Rpl14	Rps27l							Snrpg			Rbx1	Anxa2										Fis1			Vamp5					Rpl7			Mrpl11
Rpl35a	Mrpl24							Rpl26	Rps28							Snu13			Rnf7	Ap1s1										Gabarap			Vamp8					Rpl7a			Mzt1
Rpl36	Mrpl27							Rpl27	Rps5							Snw1			Rpl11	Ap3m1										Gabarapl2			Vti1b					Rrp15			Nck1
Rpl38	Mrpl32							Rpl35	Rps6							Syf2			Sdcbp	Arf2										Glrx								Rsl1d1			Ndufaf5
Rpl39	Mrpl33							Rpl35a	Rps7										Sumo1	Arl1										Golga7								Snu13			Npm1
Rpl4	Mrpl35							Rpl7	Rps8										Sumo2	Arl6										Golph3l											Pet100
Rpl6	Mrpl52							Rpl7a	Rpsa										Ube2d3	Arpc3										Gpihbp1											Polr2d
Rpl7	Mrpl57							Rps14	Snu13										Ube2v2	Arpp19										Guk1											Prpf31
Rpl8	Mrps10							Rps15	Tsr2										Ube2w	Asf1a										Hspb11											Psmc2
Rpl9	Mrps18c							Rps16	Utp11											Atg12										Itgb1bp1											Psmc3
Rplp0	Nck1							Rps17												Atg5										Lamp2											Psmc6
Rplp1	Ncl							Rps19												Atox1										Naca											Psmd10
Rps20	Nhp2							Rps21												Atp6v0e										Ncl											Psmd8
Rps21	Npm1							Rps24												Atp6v1f										Nmd3											Rdx
Rps23	Paip1							Rps28												Atp6v1g1										Npm1											Rpf2
Rps26	Polr2d							Rps6												Bag1										Nxt2											Rpl10
Rps28	Polr2g							Rps7												Bbip1										Oaz1											Rpl11
Rps29	Rack1							Rps8												BC005624										Pdcd10											Rpl13a
Rps3	Rars							Rpsa												BC028528										Pdcd6											Rpl23a
Rps3a1	Rbm3							Rrp15												BC031181										Polr2d											Rpl24
Rps7	Rpl10							Rsl1d1												Bccip										Ppia											Rpl3
	Rpl10a							Snu13												Bloc1s2										Ppp1r11											Rpl38
	Rpl11							Tsr2												Blvra										Psmd8											Rpl6
	Rpl13							Utp11												Blvrb										Ptpmt1											Rps10
	Rpl13a																			Bnip2										Rab29											Rps14
	Rpl14																			Bnip3										Rab9											Rps15
	Rpl15																			Bnip3l										Rack1											Rps17
	Rpl17																			Brcc3										Ranbp1											Rps19
	Rpl18																			Brk1										Rap1a											Rps23
	Rpl18a																			Btf3										Riok2											Rps25
	Rpl19																			Bud31										Rpl11											Rps27
	Rpl21																			Bzw1										Rps15											Rps27l
	Rpl22																			C1d										Rpsa											Rps28
	Rpl22l1																			C1galt1c1										S100a13											Rps3
	Rpl23																			C1qtnf7										Sar1a											Rps5
	Rpl23a																			Cab39l										Sarnp											Rpsa
	Rpl24																			Calm1										Scfd1											Sar1a
	Rpl26																			Calm2										Sec22a											Sdhaf2
	Rpl27a																			Capza2										Sec22b											Sem1
	Rpl3																			Ccdc115										Selenok											Sept2
	Rpl30																			Ccdc12										Selenot											Snrpd1
	Rpl31																			Ccdc28b										Sem1											Snrpd2
	Rpl32																			Ccdc58										Sh3glb1											Snrpe
	Rpl34																			Ccl21a										Snupn											Snrpf
	Rpl35																			Cct4										Snx2											Snu13
	Rpl35a																			Cd200										Snx5											Snw1
	Rpl36																			Cd302										Snx7											Srp19
	Rpl37																			Cd34										Spcs1											Swi5
	Rpl37a																			Cd55										Spcs2											Taf10
	Rpl37rt																			Cd9										Srp14											Taf1b
	Rpl38																			Cdc26										Srp19											Tbca
	Rpl39																			Cdc42										Srp9											Tmsb4x
	Rpl4																			Cenpq										Ssb											Tomm20
	Rpl6																			Cenpx										Ssr3											Vamp3
	Rpl7																			Cetn2										Stx8											Vamp4
	Rpl7a																			Cetn3										Svbp											Vamp8
	Rpl8																			Cfdp1										Tcp1											Vbp1
	Rpl9																			Cfh										Timm10
	Rplp0																			Chchd1										Tmed3
	Rplp1																			Chchd5										Tmem167
	Rps11																			Chmp2a										Tmem50a
	Rps13																			Chmp3										Tomm20
	Rps14																			Chmp5										Tomm22
	Rps15																			Chpt1										Tomm7
	Rps16																			Chrac1										Tvp23b
	Rps17																			Churc1										Ube2d3
	Rps19																			Cinp										Ube2l3
	Rps20																			Cmc1										Use1
	Rps21																			Cmpk1										Vamp3
	Rps23																			Cnih4										Vamp4
	Rps24																			Cnpy2										Vamp5
	Rps26																			Commd2										Vamp8
	Rps27																			Commd6										Vps29
	Rps27a																			Commd8										Vps35
	Rps27l																			Cops2										Vps36
	Rps28																			Cops5										Vti1b
	Rps29																			Cops6										Washc3
	Rps3																			Cops9										Ywhaq
	Rps3a1																			Cox16
	Rps4x																			Cpq
	Rps5																			Crbn
	Rps7																			Crcp
	Rps8																			Creb3
	Rps9																			Crem
	Rpsa																			Crip1
	Rsl1d1																			Cript
	Snu13																			Csde1
	Srp9																			Cst3
	Trnau1ap																			Cstb
																				Ctla2a
																				Cuedc2
																				Cwc15
																				Cyb5a
																				Dcaf13
																				Dcun1d1
																				Dcun1d5
																				Ddx50
																				Denr
																				Dmac1
																				Dmkn
																				Dnajc10
																				Dnajc12
																				Dph3
																				Dpm1
																				Dpm3
																				Dpt
																				Dram2
																				Drap1
																				Dtnbp1
																				Dusp19
																				Dynll1
																				Dynlt1b
																				Dynlt1f
																				Dynlt3
																				Eapp
																				Ebna1bp2
																				Ecscr
																				Eef1a1
																				Eef1b2
																				Eef1e1
																				Ei24
																				Eid1
																				Eif2a
																				Eif2s1
																				Eif2s2
																				Eif3e
																				Eif3h
																				Eif3i
																				Eif3k
																				Eif3m
																				Eloc
																				Elof1
																				Emc4
																				Emc7
																				Emg1
																				Ensa
																				Eny2
																				Esd
																				Fam136a
																				Fam174a
																				Fam19a2
																				Fam32a
																				Fau
																				Fcf1
																				Fis1
																				Fkbp7
																				Fth1
																				Fundc1
																				G0s2
																				Gabarap
																				Gabarapl2
																				Gas5
																				Ggct
																				Ggh
																				Gla
																				Glrx
																				Glrx3
																				Gm11808
																				Gm14305
																				Gm14325
																				Gm14326
																				Gm14327
																				Gm2000
																				Gm4724
																				Gm5165
																				Gm8730
																				Gng10
																				Gngt2
																				Gnpnat1
																				Golga7
																				Golph3l
																				Gpihbp1
																				Gpm6a
																				Gpx1
																				Gpx8
																				Gtf2a2
																				Guk1
																				H3f3a
																				Hat1
																				Haus2
																				Hint1
																				Hnrnpc
																				Hprt
																				Hsbp1
																				Hsd11b1
																				Hspa13
																				Hspb11
																				Hspe1
																				Ier3ip1
																				Igbp1
																				Itgb1bp1
																				Itgb3bp
																				Jtb
																				Kbtbd3
																				Kcmf1
																				Krcc1
																				Krr1
																				Krtcap2
																				Lamp2
																				Lamtor1
																				Lamtor5
																				Lgals1
																				Lsm3
																				Lsm5
																				Lsm6
																				Lsm7
																				Lsm8
																				Lztfl1
																				Magoh
																				Mapre1
																				Mat2b
																				Mea1
																				Med21
																				Med28
																				Med30
																				Med6
																				Medag
																				Mettl23
																				Mettl9
																				Mgmt
																				Mien1
																				Mir99ahg
																				Mocs2
																				Morf4l1
																				Morf4l2
																				Mov10l1
																				Mphosph10
																				Mrpl1
																				Mrpl11
																				Mrpl24
																				Mrpl27
																				Mrpl32
																				Mrpl33
																				Mrpl35
																				Mrpl40
																				Mrpl52
																				Mrpl54
																				Mrpl57
																				Mrps10
																				Mrps18c
																				Mrps33
																				Mt1
																				Mthfsl
																				Mydgf
																				Myl12b
																				Myl6
																				Mzt1
																				N6amt1
																				Naa20
																				Naca
																				Nae1
																				Nck1
																				Ncl
																				Ndufaf5
																				Nedd8
																				Nek7
																				Nhp2
																				Nkain4
																				Nmd3
																				Nme2
																				Nol12
																				Nol7
																				Npm1
																				Npm3
																				Nsa2
																				Nsmce1
																				Nt5c
																				Nt5c3
																				Ntan1
																				Nts
																				Nudcd2
																				Nxt2
																				Oaz1
																				Olfml1
																				Ormdl1
																				Osbpl9
																				Ost4
																				Ostc
																				Paip1
																				Pbdc1
																				Pcbd2
																				Pdcd10
																				Pdcd6
																				Pdcl3
																				Pdzd11
																				Pet100
																				Pfdn4
																				Pfdn5
																				Pigf
																				Pin1
																				Pin4
																				Pla1a
																				Plekho1
																				Pno1
																				Pnrc2
																				Pole3
																				Pole4
																				Polr1c
																				Polr1d
																				Polr2d
																				Polr2g
																				Polr2j
																				Polr2k
																				Polr3k
																				Ppa2
																				Ppia
																				Ppil3
																				Ppp1r11
																				Ppp2r3c
																				Prdx1
																				Prkrip1
																				Prorsd1
																				Prpf31
																				Prpf38a
																				Prr15
																				Psenen
																				Psma1
																				Psma2
																				Psma3
																				Psma4
																				Psma6
																				Psmb1
																				Psmb3
																				Psmb4
																				Psmb6
																				Psmc2
																				Psmc3
																				Psmc6
																				Psmd10
																				Psmd6
																				Psmd8
																				Ptgr1
																				Ptpmt1
																				Ptrh2
																				Rab29
																				Rab9
																				Rack1
																				Rala
																				Ranbp1
																				Rap1a
																				Rarres2
																				Rars
																				Rbm3
																				Rbm7
																				Rbx1
																				Rdm1
																				Rdx
																				Rfk
																				Rgs18
																				Rheb
																				Riok2
																				Rit1
																				Rnase4
																				Rnf7
																				Rpa3
																				Rpf2
																				Rpl10
																				Rpl10a
																				Rpl11
																				Rpl13
																				Rpl13a
																				Rpl14
																				Rpl15
																				Rpl17
																				Rpl18
																				Rpl18a
																				Rpl19
																				Rpl21
																				Rpl22
																				Rpl22l1
																				Rpl23
																				Rpl23a
																				Rpl24
																				Rpl26
																				Rpl27
																				Rpl27a
																				Rpl3
																				Rpl30
																				Rpl31
																				Rpl32
																				Rpl34
																				Rpl35
																				Rpl35a
																				Rpl36
																				Rpl36a
																				Rpl36al
																				Rpl37
																				Rpl37a
																				Rpl37rt
																				Rpl38
																				Rpl39
																				Rpl4
																				Rpl6
																				Rpl7
																				Rpl7a
																				Rpl8
																				Rpl9
																				Rplp0
																				Rplp1
																				Rps10
																				Rps11
																				Rps13
																				Rps14
																				Rps15
																				Rps15a
																				Rps16
																				Rps17
																				Rps19
																				Rps20
																				Rps21
																				Rps23
																				Rps24
																				Rps25
																				Rps26
																				Rps27
																				Rps27a
																				Rps27l
																				Rps28
																				Rps29
																				Rps3
																				Rps3a1
																				Rps4x
																				Rps5
																				Rps6
																				Rps7
																				Rps8
																				Rps9
																				Rpsa
																				Rrp15
																				Rsl1d1
																				Rtraf
																				S100a10
																				S100a13
																				S100a16
																				S100a4
																				Sap18b
																				Sar1a
																				Sarnp
																				Scfd1
																				Scp2
																				Sdcbp
																				Sdf4
																				Sdhaf2
																				Sec11c
																				Sec22a
																				Sec22b
																				Sec61g
																				Selenof
																				Selenok
																				Selenom
																				Selenop
																				Selenot
																				Sem1
																				Sept2
																				Serpinb6a
																				Serpinb6b
																				Sf3b5
																				Sf3b6
																				Sh3bgrl
																				Sh3glb1
																				Slirp
																				Smdt1
																				Smim15
																				Smim7
																				Snapc5
																				Snhg6
																				Snrnp25
																				Snrnp27
																				Snrpb2
																				Snrpd1
																				Snrpd2
																				Snrpe
																				Snrpf
																				Snrpg
																				Snu13
																				Snupn
																				Snw1
																				Snx2
																				Snx5
																				Snx7
																				Spcs1
																				Spcs2
																				Spryd7
																				Sptssa
																				Sqor
																				Sra1
																				Srp14
																				Srp19
																				Srp9
																				Ssb
																				Ssna1
																				Ssr3
																				Ssr4
																				Ssu72
																				Stard3nl
																				Stx8
																				Sub1
																				Suds3
																				Sugt1
																				Sumo1
																				Sumo2
																				Supt4a
																				Svbp
																				Swi5
																				Syf2
																				Taf10
																				Taf13
																				Taf1b
																				Tatdn1
																				Tbca
																				Tcea1
																				Tceal9
																				Tcp1
																				Tcp11l1
																				Tctex1d2
																				Thumpd3
																				Thyn1
																				Timm10
																				Tm2d1
																				Tm2d2
																				Tma7
																				Tmbim4
																				Tmed3
																				Tmem123
																				Tmem134
																				Tmem167
																				Tmem205
																				Tmem219
																				Tmem242
																				Tmem256
																				Tmem258
																				Tmem29
																				Tmem50a
																				Tmsb4x
																				Tomm20
																				Tomm22
																				Tomm7
																				Tpd52l2
																				Tpm4
																				Tpt1
																				Trappc3
																				Triap1
																				Trim23
																				Trnau1ap
																				Tsc22d1
																				Tspan6
																				Tsr2
																				Ttc1
																				Tvp23b
																				Txndc17
																				Txndc9
																				Ube2d3
																				Ube2e1
																				Ube2l3
																				Ube2v2
																				Ube2w
																				Ufc1
																				Upp2
																				Use1
																				Utp11
																				Vamp3
																				Vamp4
																				Vamp5
																				Vamp8
																				Vbp1
																				Vcpkmt
																				Vps29
																				Vps35
																				Vps36
																				Vti1b
																				Washc3
																				Wfdc17
																				Xlr
																				Xrcc4
																				Ybx1
																				Ywhaq
																				Zbtb8os
																				Zfas1
																				Zfp277
																				Zfp35
																				Zfp560
																				Zfp87
																				Zfp874a
																				Zfp958
																				Zfp960
																				Zfp984
																				Zfp991
																				Znhit3
																				Znrd1
																				Znrd1as
																				Zwint
[truncated: 50 more columns]

## Sheet: Cluster 3
GO:0045944	GO:0086091	GO:0055075	GO:0098911	GO:0001525	GO:0010107	GO:0086069	GO:0000122	GO:0042593	GO:0042692	GO:0086014	GO:0045136	GO:0030036	GO:0010889	GO:0086016	GO:0046777	GO:0007219	GO:0006342	GO:0035994	GO:0010884	GO:0051130	GO:0035690	GO:0071870	GO:0009790	GO:0006107	GO:0030154	GO:0048523	GO:0007044	GO:0060562	GO:0003206	GO:0001889	GO:0030520	GO:0006306	GO:0014733	GO:0035909	GO:0048255	GO:2000026	GO:0045595	GO:0070988	GO:0048286	GO:0007420	GO:0071277	GO:0051051	GO:0016239	GO:0007178	GO:0086004	GO:0035264	GO:0055078	GO:0046580	GO:0003279
Ablim1	Ank2	Atp1a3	Cacna1c	Abcc8	Abcc9	Ctnna3	Arid1a	Abcc8	AI464131	Ank2	Irf2bpl	Actn4	Fitm2	Ank2	Ace	Bcl6	Arid1a	Fos	Acacb	Abca7	Adcy5	Adcy6	Ace	Cs	Abcc8	Abca7	Clasp1	Arid1a	Adamts1	Cebpa	Arid1a	Baz2a	Atp2a2	Chd7	Dicer1	Abcc8	Abcc8	Alkbh5	Ace	Adgrg1	Fos	Abcc8	Clec16a	Akap2	Akap6	Arid5b	Ace	Bcl6	Ap2b1
Agrn	Cacna1c	Atp1b2	Ctnna3	Ace	Atp1a3	Dsc2	Arid5b	Adcy5	Akap6	Cacna1c	Ncoa3	Akap2	Lpl	Cacna1c	Camk2a	Cebpa	Bahd1	Jun	Fitm2	Abcc8	Adcy6	Akap6	Arid1a	Got1	Ablim1	Abcc8	Dlc1	Celsr1	Bmpr2	Gak	Carm1	Bend3	Cmya5	Dll4	Elavl1	Acacb	Ace	Fto	Bmpr2	Arid1a	Fus	Ace	Fyco1	Bmpr2	Ank2	Atrn	Atp1a3	Dab2ip	Bmpr2
Atf6	Ctnna3	Kcna5	Dsc2	Adamts1	Atp1b2	Dsp	Bag3	Cacna1c	Alpk3	Flna	Stat5a	Arhgef17	Osbpl11	Ryr2	Cdk12	Dicer1	Baz2a	Rela	Lpl	Actn4	Bcar1	Dnm2	Bag6	Got2	Abtb2	Acacb	Itga5	Dag1	Chd7	Hlx	Ddx17	Gnas	Gtf2i	Ephb4	Hnrnpa0	Ace	Actn4	Kdm3b	Cic	Atrn	Itpkb	Agrn	Htt	Cdh5	Atp2a2	Atxn2	Atp1b2	Dlc1	Chd7
Bcl9	Dsc2	Kcnh2	Dsp	Adgrg1	Hcn2	Jup	Bcl6	Cebpa	Ank2	Kcna5	Stat5b	Bcar1	Pnpla2	Scn4b	Ddr1	Dll4	Bend3	Ryr2	Nr1h2	Adamts1	Chrm2	Gnas	Bmpr2	Stat5a	Ace	Ace	Kdr	Ddr1	Dll4	Icmt	Ncoa3	Gsk3a	Nfatc1	Lrp1	Hnrnpu	Adamts1	Adamts1	Kdm4a	Errfi1	Atxn2	Jun	Akap1	Kdr	Dnm2	Cacna1c	Chd7	Corin	Git1	Dnm2
Bmpr2	Dsp	Slc12a2	Jup	Cdh5	Hcn4	Kcna5	Bend3	Foxo1	Ankrd17	Ryr2	Tgfb1	Bcl6	Ppara	Scn5a	Epha4	Got1	Dicer1	Slc9a1	Osbpl11	Adgre5	Dnm2	Ryr2	Cacna1c	Stat5b	Actn4	Actn4	Lamc1	Dicer1	Dsp	Igf2r	Ppargc1b	Kmt2a	Tead1	Pdgfrb	Larp1	Adcy6	Adcy6	Kdm5c	Flt4	Bag6	Jund	Atxn2	Larp1	Fos	Ctnna3	Dicer1	Gnas	Mfn2	Dvl3
Camta2	Hcn4	Slc12a4	Ryr2	Col18a1	Slc12a2	Scn5a	Cebpa	Foxo3	Arid1a	Scn5a		Cdc42bpb			Ephb4	Kcna5	Dot1l	Ttn	Scarb1	Adgrl2	Fbxo32	Slc9a1	Cebpa		Adamts1	Adcy6	Macf1	Dlc1	Dvl3	Jun	Safb	Meg3		Prox1	Qk	Adgre5	Adgrg1	Kdm6b	Hs6st1	Ccdc85c	Mef2a	Erbb3	Mfn2	Furin	Dsc2	Fto	Slc12a2	Nf1	Lrp1
Carm1	Jup	Slc12a7		Cspg4	Slc12a4		Chd4	Hectd4	Atp2a2			Cdc42ep1			Errfi1	Llgl1	Phf2			Agrn	Foxo1		Celsr1		Adcy6	Adgrg1	Nrp1	Dll4	Gsk3a	Meg3	Wbp2	Smarca4		Tbx2	Rbm38	Adgrg1	Adrm1	Phf2	Kdr	Chd7	Ppif	Gnas	Rab3gap2	Glg1	Dsp	Gnas	Slc9a1	Rapgef1	Maml1
Cdk12	Kcna5			Dab2ip	Slc12a7		Cic	Hk1	Bcl9			Celsr1			Flt1	Maml1	Setdb1			Ap2a1	Foxo3		Chd7		Adgrg1	Agrn	Plec	Dvl3	Mybpc3	Nf1	Zfp366	Tet3				Adgrl2	Agrn	Tet3	Mapk8ip3	Cic	Scn5a	Grb10	Sesn2	Jade2	Flna	Icmt		Ripor1	Ndst1
Cdk13	Kcnh2			Dicer1			Cpeb3	Hk2	Ddx39b			Clasp1			Flt4	Ncstn	Smarca4			Bcl6	Hnrnpu		Clasp1		Adrm1	Akap1	Pxn	Epha4	Nfatc1	Notch2		Trim28				Adrm1	Akap6	Trim28	Meg3	Coq8b		Gsk3a	Ulk1	Jun	Hcn4	Kat2a		Spry4	Nfatc1
Cebpa	Scn4b			Dll4			Dab2ip	Insr	Dicer1			Daam1			Hk1	Notch2	Supt6			Bmpr2	Hsph1		Dag1		Agrn	Akap6	Sorbs1	Flt1	Notch2	Prkcsh						Agrn	Ankrd17			Dab2ip		Igfbp3	Vps13c	Kdr	Jup	Klf2			Notch2
Chd7	Scn5a			Epas1			Dicer1	Kcnb1	Dyrk1b			Dlc1			Insr	Notch3	Trim28			Cbl	Jup		Dicer1		AI464131	Ank2	Tln1	Irx3	Nrp1	Prox1						Akap6	Ap2a1			Dicer1		Insr		Ltbp4	Ryr2	Meg3			Nrp1
Creb3l1				Ephb4			Dll4	Ncor2	Fbxo40			Fat1			Jak3	S1pr3	Ubr2			Cdc42ep1	Kcnh2		Dlc1		Akap6	Ankrd17	Tns1	Kat2a	Prox1	Rela						Ap2a1	Ap2a2			Dlc1		Irs1		Meg3	Scn5a	Ncoa3			Prox1
Dab2ip				Flna			Epas1	Nr1d1	Fhod3			Fhod3			Jun	Sel1l				Cebpa	Kdm6b		Dll4		Alkbh5	Anks1		Kdr	Ryr2	Smarca4						Ap2a2	Ap3d1			Dvl3		Kcna5		Megf8		Notch2			Smarca4
Ddx17				Flt1			Ets2	Ogt	Flnc			Flii			Kdr	Sorbs2				Clasp1	Kdr		Dusp5		Alpk3	Ap2a1		Med12	Smarca4	Stat5b						Ap3d1	Bcar1			Flna		Kcnb1		Mtmr4		Ptpn11			Tbx2
Dicer1				Flt4			Foxo3	Pdk2	Gsk3a			Flna			Lmtk2	Susd5				Clec16a	Klf9		Dvl3		Ank2	Arhgef1		Megf8	Tbx2							Bcl6	Bcl6			Foxo3		Kcnh2		Neo1		Rai1
Dot1l				Foxj2			Gatad2b	Pfkm	Hnrnpu			Flnb			Mink1	Tbx2				Cpeb3	Kmt2a		Epas1		Ankrd17	Arid1a		Mtss1	Tgfb1							Bmpr2	Bmpr2			Gak		Map1b		Notch2		Slc12a2
E2f4				Fzd5			Hcfc1	Prkaa2	Kat2a			Fmnl1			Obscn	Tgfb1				Dab2ip	Larp1		Ets2		Anks1	Arid5b		Ncoa3								Carm1	Carm1			Hspg2		Mapt		Npnt		Stat5a
Epas1				Gtf2i			Hipk3	Prkaca	Kdm6b			Fry			Pdgfrb	Xirp1				Dag1	Ncoa1		Fbxw8		Ap2a1	Atxn2		Nfatc1								Casz1	Casz1			Htt		Midn		Numa1		Stat5b
Ets2				Hk2			Hnrnpa2b1	Ptpn11	Ldb3			Inppl1			Phka1	Zmiz1				Dnm2	Ppif		Flt1		Ap2a2	Bag3		Notch2								Cdh5	Cdh5			Kat2a		Nedd4l		Pxn		Wdtc1
Fos				Hs6st1			Hnrnpu	Sesn2	Maml1			Ldb3			Prkaca					Dock5	Ppm1e		Fzd5		Ap3d1	Bag6		Npnt								Celsr1	Cdk12			Kdm6b		Neo1		Rbm14
Fosl2				Hspg2			Irf2bp1	Slc2a4	Mef2a			Llgl1			Prkd2					Dync1h1	Prkaa2		Gnas		Arid1a	Bahd1		Nrp1								Chad	Cdk13			Lamb1		Nf1		Rnf111
Foxj2				Itga5			Irf2bp2	Smarca4	Mybpc3			Lpin1			Stk10					Eif4g1	Rela		Gtf2i		Arid1b	Baz2a		Ntn1								Chd7	Cebpa			Llgl1		Nr1h2		Ryr2
Foxo1				Jun			Irf2bpl	Wfs1	Mypn			Lrp1			Tesk1					Eif4g3	Rhob		Hcn4		Arid5b	Bcar1		Phactr4								Clasp1	Chd7			Mapk8ip3		Ogt		Ski
Foxo3				Jup			Jun		Neo1			Mef2a			Trim28					Epha4	Ryr2		Hlx		Asb2	Bcl6		Plxnb2								Cpeb3	Clasp1			Mboat7		Otud5		Sptbn1
Fzd5				Kdr			Jund		Nfatc2			Mical3			Ulk1					Fbxw8	Stat6		Hs6st1		Atp2a2	Bend3		Prickle1								Cspg4	Cpeb3			Ncor2		Ppif		Tgfb1
Gsk3a				Klf2			Kdm5c		Npnt			Mink1			Wnk2					Flna	Tgfb1		Hspg2		Atxn2	Bmpr2		Prkaca								Dab2ip	Cspg4			Ndst1		Ptpn11		Vasn
Helz2				Mcam			Klf11		Pdgfrb			Mtss1								Fyco1			Htt		Bag6	Carm1		Pxn								Dag1	Dab2ip			Nf1		Pxk
Hivep2				Nf1			Klf2		Prox1			Myadm								Fzd5			Icmt		Bcar1	Casz1		Rasip1								Ddx17	Dag1			Nfix		Rab11fip3
Hlf				Notch2			Lpin1		Qk			Mybpc3								Gsk3a			Insr		Bcl6	Cbl		Rhob								Ddx39b	Ddx17			Notch3		Rptor
Hnrnpu				Notch3			Mef2a		Rbm38			Myh14								Hk2			Irx3		Bcl9	Ccar2		Ryr2								Dicer1	Ddx39b			Nrp1		Rubcn
Hsph1				Nrp1			Ncor2		Ski			Myo18a								Hnrnpa2b1			Itga5		Bmpr2	Cdh5		Shroom3								Dll4	Dicer1			Ogdh		Tbc1d4
Ier5				Pdgfrb			Nfatc1		Slc9a1			Mypn								Hnrnpu			Kat2a		Camk2a	Cdk12		Ski								Dnm2	Dll4			Plxna2		Tgfb1
Irf2bpl				Plcg1			Nfatc2		Smarca4			Nf1								Htt			Kdm6b		Carm1	Cdk13		Slc12a2								Dvl3	Dnm2			Plxnb2		Ubqln1
Itga6				Prkd2			Nfix		Sorbs2			Nisch								Huwe1			Kdr		Casz1	Cebpa		Tbx2								Eif4g1	Dock5			Prox1		Ubqln2
Jak3				Ptprb			Notch2		Sort1			Nrap								Igfbp3			Kif1b		Cdh5	Chad		Tead1								Epha4	Eif4g1			Ptpn11		Usp2
Jun				Ptprm			Notch3		Supt6			Nrp1								Insr			Klf2		Cdk12	Chd4		Tgfb1								Ephb4	Epha4			S1pr1
Jund				Pxn			Nr1d1		Syne1			Palld								Jun			Kmt2a		Cdk13	Chd7										Erbb3	Errfi1			Samd4b
Jup				Rasip1			Nr1h2		Tbx2			Parvb								Kat2a			Lama2		Cebpa	Cic										Errfi1	Fbxw8			Sema6d
Kat2a				Rhob			Peg3		Tgfb1			Pdgfrb								Kdr			Macf1		Celsr1	Clasp1										Fbxw8	Flna			Shroom4
Kat6b				Robo4			Per1		Tnpo2			Phactr4								Kmt2a			Map3k20		Chd7	Clec16a										Flna	Flt1			Ski
Kdm6b				S1pr1			Ppara		Trim54			Plekhg2								Lpin1			Mapk8ip3		Clasp1	Cltc										Flt1	Fndc3b			Smarca4
Klf13				Tbxa2r			Prox1		Ttn			Ppargc1b								Lrp1			Med12		Col18a1	Cmya5										Fos	Fos			Smarcc2
Klf2				Unc5b			Rela		Xirp1			Ppm1e								Lrrc4b			Meg3		Corin	Cpeb3										Foxj2	Foxj2			Sphk2
Klf9				Wasf2			Setdb1					Prox1								Map1b			Megf8		Cpeb3	Creb3l1										Foxo3	Foxo1			Tacc2
Kmt2a							Sfpq					Pxn								Mapt			Mfn2		Creb3l1	Cspg4										Gak	Foxo3			Ttn
Lpin1							Ski					Rhob								Megf8			Mtss1		Cspg4	Ctdsp2										Glg1	Fto			Ulk1
Maml1							Smarca4					S1pr1								Mfn2			Myadm		Cyfip2	Dab2ip										Gnas	Gak
Mavs							Smarcc2					Sbk2								Mgea5			Ncoa1		Dab2ip	Dag1										Gsk3a	Glg1
Maz							Sqstm1					Shroom3								Mief1			Ncoa3		Dag1	Ddb1										Gtf2i	Gnas
Med12							Stat6					Shroom4								Mtss1			Ncor2		Dagla	Ddr1										Hk2	Gsk3a
Mef2a							Tbx2					Sorbs1								Myadm			Ndst1		Ddr1	Ddx39b										Hlx	Hlx
Mef2d							Tcf25					Sorbs2								Myo18a			Nf1		Ddx17	Dhx34										Inppl1	Hnrnpu
Ncoa1							Tcf3					Sptan1								Nedd4l			Notch2		Ddx39b	Dicer1										Insr	Igfbp3
Ncoa3							Tgfb1					Sptb								Nf1			Nrp1		Dicer1	Dkk3										Irx3	Inppl1
Nfatc1							Trim28					Sptbn1								Nfatc2			Ntn1		Dll4	Dlc1										Itga5	Irx3
Nfatc2							Tsc22d3					Ssh2								Nr1h2			Pdgfrb		Dnm2	Dll4										Itpkb	Itpkb
Nfix							Usp2					Strip1								Nrp1			Phactr4		Dock5	Dnm2										Jade2	Jade2
Notch3							Vldlr					Synpo2l								Ntn1			Plcg1		Dsp	Dot1l										Jak3	Jak3
Npnt							Wdtc1					Tesk1								Numa1			Plpp3		Dst	Dusp5										Jph2	Jun
Nr1d1							Wfs1					Tgfb1								Ogt			Plxna2		Dvl3	Dusp8										Jun	Jund
Nr1h2							Zfp366					Tln1								Palld			Plxnb2		Dyrk1b	Eif4ebp2										Jup	Kat2a
Ogt												Ttn								Pde4dip			Prickle1		E2f4	Eif4g1										Kat2a	Kdm4a
Pcbp1												Wasf2								Pdgfrb			Prkaca		Eif4g1	Elavl1										Kdm4a	Kdr
Peg3												Wipf3								Plekhm1			Prkcsh		Epas1	Epas1										Kdr	Klf13
Per1												Xirp1								Plekhm2			Prox1		Epha4	Epha4										Klf13	Lpin1
Pfkm																				Plxna2			Ryr2		Ephb4	Ephb4										Klf2	Lpl
Ppara																				Plxnb2			Sec24c		Erbb3	Erbb3										Lama2	Lrp1
Ppargc1b																				Ppargc1b			Setdb1		Errfi1	Errfi1										Lrp1	Maml1
Prkd2																				Ppif			Sh2b3		Ets2	Ets2										Lrrc4b	Map1b
Prox1																				Ppm1e			Shroom3		Fat1	Fem1a										Map1b	Mapk8ip3
Rai1																				Prkd2			Ski		Fbxo40	Fhod3										Mapk8ip3	Mapt
Rbm14																				Prox1			Slc9a1		Fbxw8	Flna										Mapt	Megf8
Rela																				Pxn			Smarca4		Fhod3	Flt1										Med12	Myadm
Rprd1b																				Qk			Syvn1		Flna	Flt4										Megf8	Ncoa1
S1pr1																				Rab3gap2			Tanc2		Flnb	Fndc3b										Mia3	Ncoa3
Safb																				Rapgef1			Tbx2		Flnc	Foxj2										Myadm	Ncor2
Sesn2																				Rnf40			Tcf3		Flt1	Foxk1										Ncoa1	Nedd4l
Sfpq																				Scarf1			Tcof1		Flt4	Foxo1										Ncoa3	Neo1
Ski																				Setdb1			Tead1		Fndc3b	Foxo3										Nedd4l	Nf1
Slc9a1																				Sfpq			Tet3		Fos	Fry										Neo1	Nfatc1
Smarca4																				Sh2b1			Tgfb1		Fosl2	Furin										Nf1	Nfatc2
Smarcc1																				Ss18l1			Tnrc6c		Foxj2	Fzd5										Nkd1	Notch2
Ss18l1																				Syne1			Trim28		Foxk1	Gak										Notch2	Notch3
Stat5a																				Synpo2l			Ttn		Foxo1	Gatad2b										Notch3	Npnt
Stat5b																				Tesk1			Wdtc1		Foxo3	Git1										Nrp1	Nr1d1
Stat6																				Tgfb1			Zmiz1		Fry	Glg1										Ntn1	Nrp1
Supt6																				Trabd2b					Fto	Gon4l										Numa1	Ntn1
Tcf3																				Trak1					Fzd5	Grb10										Pdgfrb	Numa1
Tead1																				Trim28					Gak	Grina										Plcg1	Plxna2
Tet3																				Ulk1					Git1	Gsk3a										Plxna2	Plxnb2
Tgfb1																				Usp36					Glg1	Hcfc1										Plxnb2	Ppara
Tox2																				Vcp					Gnas	Hipk3										Ppargc1b	Ppargc1b
Wbp2																				Vldlr					Gon4l	Hk1										Prickle1	Prickle1
Zfp384																				Vps13c					Gsk3a	Hk2										Prkaca	Prkaca
Zmiz1																				Wasf2					Herc4	Hlx										Prkcsh	Prkcsh
Zmiz2																				Wbp2					Hlf	Hnrnpa0										Prkd2	Prox1
																				Wipf3					Hlx	Hnrnpa2b1										Prox1	Qk
																				Zdhhc8					Hnrnpu	Hnrnpu										Ptprm	Rapgef1
																									Hs6st1	Hspa1b										Pxn	Rbfox1
																									Hspg2	Hsph1										Qk	Rbm38
																									Htt	Htt										Rapgef1	Rela
																									Huwe1	Igfbp3										Rbfox1	S1pr3
																									Igfbp3	Inppl1										Rela	Scarf1
																									Inppl1	Insr										Rhob	Sema3g
																									Insr	Irf2bp1										S1pr1	Sema4b
																									Irx3	Irf2bp2										S1pr3	Ski
																									Itga5	Irf2bpl										Scarf1	Smarca4
																									Itga6	Irs1										Sema3g	Sorl1
																									Itpkb	Irx3										Sema4b	Sort1
																									Jade2	Itga5										Ski	Ss18l1
																									Jak3	Itga6										Sorl1	Ssh2
																									Jun	Itpkb										Ss18l1	Stat5a
																									Jund	Itprip										Ssh2	Stat5b
																									Kat2a	Jak3										Stat5a	Supt6
																									Kdm4a	Jph2										Stat5b	Syne1
																									Kdm6b	Jun										Stat6	Tcf3
																									Kdr	Jund										Supt6	Tgfb1
																									Klf13	Jup										Syne1	Tjp2
																									Klf2	Kat2a										Tbx2	Tmem131l
																									Kmt2b	Kcnb1										Tbxa2r	Tnpo2
																									Lama2	Kcnh2										Tcf3	Tob2
																									Lamb1	Kdm4a										Tgfb1	Trak1
																									Lamc1	Kdm5c										Tjp2	Ulk1
																									Ldb3	Kdr										Tmem131l	Vasn
																									Llgl1	Khsrp										Tob2	Vldlr
																									Lmtk2	Klf11										Trak1	Ywhag
																									Lpin1	Klf13										Tsc22d3	Zmiz1
																									Lpl	Klf2										Ulk1	Zswim8
																									Lrp1	Klf9										Usp19
																									Lrrc8a	Kmt2a										Usp2
																									Maml1	Kremen1										Vasn
																									Map1b	Lamb1										Vldlr
																									Mapk8ip3	Larp1										Ywhag
																									Mapt	Lmtk2										Zmiz1
																									Mast2	Lpin1										Zswim8
																									Mboat7	Lrp1
																									Med12	Lrpprc
																									Mef2a	Lrrc4b
																									Mef2d	Map1b
																									Megf8	Map3k20
																									Mia3	Mapt
																									Mink1	Med12
																									Mtss1	Mef2a
																									Myadm	Megf8
																									Mybpc3	Mfn2
																									Mycbp2	Mgea5
																									Mypn	Mgrn1
																									Ncdn	Mia3
																									Ncoa1	Midn
																									Ncoa3	Mov10
																									Ncor2	Mprip
																									Nedd4l	Mtss1
																									Neo1	Myadm
																									Nf1	Myo18a
																									Nfatc1	Myo1d
																									Nfatc2	Nacc1
																									Nfix	Ncoa3
																									Nkd1	Ncor2
																									Notch2	Nedd4l
																									Notch3	Neo1
																									Npnt	Nf1
																									Nr1d1	Nfatc1
																									Nr1h2	Nfatc2
																									Nrp1	Nfix
																									Ntn1	Nisch
																									Numa1	Nkd1
																									Obscn	Notch2
																									Ogdh	Notch3
																									Osbpl11	Nploc4
																									Otud5	Nr1d1
																									Palld	Nr1h2
																									Parvb	Nrp1
																									Pbxip1	Ntn1
																									Pdgfrb	Ogt
																									Phactr4	Otud5
																									Pigt	Patl1
																									Plpp3	Pbxip1
																									Plxna2	Pdgfrb
																									Plxnb2	Pdxk
																									Ppara	Peg3
																									Ppargc1b	Per1
																									Prickle1	Phactr4
																									Prkaca	Phf2
																									Prkcsh	Plcg1
																									Prox1	Plpp3
																									Prrc2a	Plxna2
																									Prrc2b	Plxnb2
																									Prrc2c	Podxl
																									Ptpn11	Ppara
																									Ptprm	Ppargc1b
																									Pum1	Ppif
																									Pxn	Ppm1e
																									Qk	Ppp1r12b
																									Rab3a	Ppp1r37
																									Rapgef1	Prickle1
																									Rasip1	Prkaa2
																									Rbfox1	Prkaca
																									Rbm38	Prkcsh
																									Rela	Prox1
																									Rhob	Ptpn11
																									Robo4	Ptprm
																									S1pr3	Pum1
																									Safb2	Qk
																									Samd4b	Rab11fip3
																									Scarf1	Rapgef1
																									Sema3g	Rasip1
																									Sema4b	Rbm14
																									Sema6d	Rbm38
																									Sf1	Rela
																									Sh2b3	Rgl2
																									Shroom3	Rhob
																									Ski	Ripor1
																									Slc2a4	Rnf40
																									Slc9a1	Robo4
																									Smarca4	Rptor
																									Smarcc2	Rubcn
																									Sorbs2	Ryr2
																									Sorl1	S1pr1
																									Sort1	S1pr3
																									Sqstm1	Samd4b
																									Srsf4	Sema3g
																									Ss18l1	Sema4b
																									Ssh2	Sema6d
																									Stat5a	Sesn2
																									Stat5b	Setdb1
																									Stat6	Sf1
																									Supt6	Sfpq
																									Syne1	Siah2
																									Tacc2	Ski
																									Tbx2	Slc9a1
																									Tcf3	Slc9a3r2
																									Tcof1	Smarca4
																									Tgfb1	Smarcc1
																									Tjp2	Smarcc2
																									Tle3	Smpd1
																									Tmem131l	Son
																									Tnpo2	Sorl1
																									Tob2	Sort1
																									Trak1	Sphk2
																									Trim28	Spry4
																									Trim54	Sptan1
																									Ttn	Sptb
																									Ulk1	Sptbn1
																									Unc5b	Sqstm1
																									Usp42	Srsf4
																									Vasn	Stat5a
																									Vcl	Stat5b
																									Vldlr	Stat6
																									Wasf2	Supt6
																									Wdr7	Syne1
																									Wipf3	Syvn1
																									Xirp1	Tbc1d4
																									Ywhag	Tbx2
																									Zmiz1	Tbxa2r
																									Zswim8	Tcf25
																										Tcf3
																										Tesk1
																										Tgfb1
																										Timp3
																										Tjp2
																										Tkfc
																										Tmem131l
																										Tmem132a
																										Tmem259
																										Tnpo2
																										Tnrc6b
																										Tnrc6c
																										Tob2
																										Tom1l2
																										Trabd2b
																										Trim28
																										Trim54
																										Trrap
																										Tsc22d3
																										Ubqln1
																										Ubqln2
																										Ubr2
																										Ulk1
																										Unc5b
																										Upf1
																										Usp19
																										Usp2
																										Usp28
																										Vasn
																										Vldlr
																										Vps13c
																										Wasf2
																										Wdtc1
																										Wfs1
																										Wnk2
																										Xirp1
																										Zc3h7b
																										Zfp366
[truncated: 50 more columns]

## Sheet: Cluster 4
GO:0045087	GO:0051607	GO:0006954	GO:0002474	GO:0071346	GO:0071222	GO:0045071	GO:0030593	GO:0070098	GO:0071347	GO:0070374	GO:0050766	GO:0035458	GO:0006955	GO:0050718	GO:0032722	GO:0032729	GO:0071356	GO:0019886	GO:0032755	GO:0001774	GO:0002250	GO:0002483	GO:0042832	GO:0002755	GO:0050830	GO:0002548	GO:0048245	GO:0043123	GO:0032735	GO:0002675	GO:0034341	GO:0032760	GO:0001916	GO:0035456	GO:0042742	GO:0051092	GO:0002478	GO:0002833	GO:0002230	GO:0001660	GO:0090026	GO:0002286	GO:0050729	GO:0043277	GO:0042102	GO:0042108	GO:0002455	GO:0007186	GO:0034134
Abl2	Adar	Acod1	B2m	Acod1	Acod1	Adar	Bst1	Ccl12	Acod1	Abl2	C2	Acod1	Abl2	Casp1	Adora2b	Abl2	Acod1	Cd74	Adora2b	Aif1	Adgre1	B2m	Arg1	Cd300lf	C5ar1	Aif1	Ccl12	Abl2	Ccl19	Alox5ap	Acod1	Arid5a	B2m	Acod1	Bcl3	App	B2m	Acod1	Ccl5	Ccl5	Aif1	Apbb1ip	Adora2b	Axl	Aif1	Bcl3	Bcl3	Adcy7	Acod1
Acod1	Apobec1	Adora2b	Calr	Actg1	Adam9	Apobec3	C5ar1	Ccl19	Ankrd1	App	C3	Gbp2	Acod1	Casp4	Ccl5	Arid5a	Actr3	Fcer1g	Arid5a	App	Arg1	Erap1	Batf	Irf1	Fgr	Ccl12	Ccl2	Card11	Cd40	Btk	Actg1	Ccl19	Fam49b	Bst2	C5ar1	Card11	Cd74	Arg1	Ddx58	Ccr5	Ccl2	Batf	Alox5ap	C2	Card11	Card11	C1qa	Adgrd1	Cyba
Actg1	Apobec3	Alox5ap	Erap1	Actr2	Ankrd1	Bst2	Camk1d	Ccl2	Ccl12	Arrb2	Calr	Gbp2b	Actg1	Ccl19	Cd74	Bcl3	Ankrd1	Fcgr2b	Ccr5	Casp1	Arid5a	H2-D1	Batf2	Irf7	Gbp2	Ccl19	Ccl3	Casp1	H2-M3	C3	Actr2	Ccl2	H2-D1	Gbp2	Cebpb	Cd40	Fcer1g	Cd180	Dtx3l	Il1a	Ccl5	Bcl3	Btk	C3	Ccl19	Ccr2	C1qb	Adgre1	Lyn
Actr2	Bst2	Aoah	Fcer1g	Actr3	Arid5a	Ccl5	Ccl12	Ccl3	Ccl19	Axl	Camk1d	Gbp3	Actr2	Ccl3	Eif2ak2	Ccr2	Birc3	H2-Aa	Cyba	Cx3cl1	B2m	H2-K1	Bcl3	Myd88	Gbp2b	Ccl2	Ccl4	Ccl19	Ifng	Ccl5	Actr3	Ccl3	H2-K1	Gbp2b	Clec4e	Eif2ak2	Fcgr1	Cxcl1	Il12rb1	Il1b	Ccr1	Ccl19	C3	Ccl2	Ccl5	Cybb	C1qc	Adora2b	Nod2
Actr3	Ccl5	Axl	Fcgr1	Arg1	Axl	Eif2ak2	Ccl19	Ccl4	Ccl2	C3	Ccl2	Gm5431	Actr3	Ccr5	Havcr2	Fam49b	Casp1	H2-Ab1	Ddx58	Fpr2	Batf	H2-M3	Cd37	Tlr1	Gbp3	Ccl3	Ccl5	Cd74	Irf1	Ccr5	Arg1	Ccl4	H2-M3	Gbp3	Cxcl5	Icam1	Fcgr2b	Cyba	Il27	Il1rn	Ccr2	Ccr2	Ccl3	Ccr2	Ccr2	Fcgr3	C1ra	Arrb2	Pik3ap1
Adar	Cd37	B4galt1	Fcgr3	Capg	Casp1	Ifitm1	Ccl2	Ccl5	Ccl3	C5ar1	Cd300lf	Ifi202b	Adar	Gsdmd	Ifng	H2-M3	Casp4	H2-DMa	Fcer1g	Itgam	Bcl3	H2-T23	Cd40	Tlr13	Gsdmd	Ccl4	Ccl6	Clec4n	Irf8	Fcer1g	Bst2	Ccr2	H2-T23	Gm5431	Cyba	Ikbkb	Fcgr3	Dhx58	Parp9	Ptgs2	Cxcl10	Clec4e	Ccl4	Cd300lf	Cd274	Icosl	C1rb	C3	Ripk2
Apobec3	Cd40	Bst1	Gm11127	Casp1	Ccl12	Ifitm2	Ccl3	Ccl6	Ccl4	Ccl12	Cd47	Ifi203	Adgre1	Ifng	Il18	Havcr2	Ccl12	H2-DMb1	Ifih1	Ldlr	Btk	Tap1	Gbp2	Tlr2	H2-T23	Ccl5	Ccl7	Il1a	Ltb	Fcgr1	Capg	Ccr5	P2rx7	Ifi202b	Fcer1g	Il1b	H2-Aa	Havcr2	Pml	Tnf	Fpr2	Fcer1g	Ccl5	Itgb3	Cd86	Ifng	C1rl	C5ar1	Tlr1
Arf6	Cd86	Btk	Gm8909	Ccl12	Ccl2	Ifitm3	Ccl4	Ccl7	Ccl5	Ccl19	Cyba	Ifi204	Adora2b	Nod2	Il1a	Il12rb1	Ccl19	H2-DMb2	Ifng	Tlr1	C1qa	Tap2	Gbp2b	Tlr4	Havcr2	Ccl6	Ccl8	Il1b	Nod2	Fcgr3	Casp1	Cyba	Pnp	Ifi203	Fcgr1	Irak4	H2-Ab1	Klrk1	Ptpn22	Tnfrsf11a	Mospd2	Gadd45g	Ccl6	Mertk	Coro1a	Il1a	C1s1	Ccl12	Tlr2
Arg1	Cxcl10	C3	H2-D1	Ccl19	Ccl5	Ifitm6	Ccl5	Ccl8	Ccl6	Ccl2	Dock2	Ifi205	Apbb1ip	P2rx7	Il1b	Il18	Ccl2	H2-Eb1	Il1a	Tlr2	C1qb	Tapbp	Gbp3	Tlr6	Hck	Ccl7	Ccl9	Irak4	Tlr2	Il1b	Ccl12	Cybb	Ptprc	Ifi204	Fgr	Itgb2	H2-DMa	Lgals9	Pycard		Pla2g7	H2-M3	Ccl9	Pdia6	H2-T23	Il1b	C1s2	Ccl19	Tlr6
Arid5a	Cxcl9	C5ar1	H2-K1	Ccl2	Cd180	Isg15	Ccl6	Ccl9	Ccl7	Ccl3	Fcer1g	Ifi209	Apobec3	Panx1	Il4ra	Il18r1	Ccl3	Ifi30	Il1b	Tlr3	C1qc		Ifng	Tlr8	Klrk1	Ccl8	Cx3cl1	Myd88	Tlr3	Ptgs2	Ccl19	Ddx58	Tap2	Ifi205	Gbp2	Myd88	H2-DMb1	Ly86	Stat1			Havcr2	Ccr2	Rac1	Havcr2	Il27	C2	Ccl2
Arrb2	Ddx58	C6	H2-M3	Ccl3	Cd274	Isg20	Ccl7	Ccr1	Ccl8	Ccl4	Fcgr1	Ifi47	App	Pycard	Il6ra	Il1b	Ccl4	Unc93b1	Il6ra	Tlr4	C1ra		Il4ra	Tlr9	Myd88	Ccl9	Xcl1	Nod2	Tlr4	Tnf	Ccl2	Fcer1g	Xcl1	Ifi209	Gbp2b	Nod2	H2-DMb2	Nod2	Tmem173			Icam1	Ccr5	Rac2	Icosl	Irf1	C3	Ccl3
Axl	Dhx58	Camk1d	H2-Q1	Ccl4	Cd86	Oas1a	Ccl8	Cx3cl1	Ccl9	Ccl5	Fcgr2b	Ifit1	Arf6	Ripk2	Lgals9	Il27	Ccl5		Lgals9	Tlr6	C1rb		Irf8	Tnip1	Myo1f	Ccr1		Ripk1	Tlr6	Tnfrsf11a	Ccl3	Fcgr3		Ifi47	Gbp3	Pycard	H2-Eb1	Ripk2	Zc3h12a			Ifng	Cd47	Rara	Ifng	Ltb	Fcgr2b	Ccl4
Birc3	Dtx3l	Casp1	H2-Q10	Ccl5	Cebpb	Oas1g	Ccl9	Cxcl1	Cebpb	Ccl6	Fcgr3	Ifit3	Arg1	Tlr2	Mcoln2	Irf8	Ccl6		Myd88	Tlr8	C1rl		Slc11a1		Ncf1	Ccr2		Ripk2	Tlr9		Ccl4	H2-T23		Ifit1	Gsdmd	Ripk1	H2-K1	Tbk1				Il18	Ctss	Rhog	Il12rb1	Myd88	H2-Ab1	Ccl5
Bst2	Eif2ak2	Casp4	H2-Q2	Ccl6	Cmpk2	Oas2	Cd74	Cxcl10	Cfl1	Ccl7	Gm5150	Irf1	Arid5a	Tlr4	Myd88	Klrk1	Ccl7		Nod2	Tlr9	C1s1		Tlr12		Nod2	Cx3cl1		Rnf31	Unc93b1		Ccl5	Havcr2		Ifit3	H2-K1	Ripk2	H2-M3	Tlr2				Il18r1	Fcer1g	Tgm2	Il15	Spn	Nod2	Ccl6
Btk	Gbp2b	Ccl12	H2-Q4	Ccl7	Cxcl10	Oas3	Csf3r	Cxcl11	Cx3cl1	Ccl8	Il1b	Irgm1	Arrb2	Tlr8	Nod2	Ptpn22	Ccl8		P2rx7		C1s2				P2rx7	Cxcl10		Shisa5			Ccl6	Ifih1		Ifitm1	H2-M3	Rnf31	Ifi30	Xcl1				Il27	Fcgr1	Thbs1	Il18	Syk	Ptpn6	Ccl7
C1qa	Gbp4	Ccl19	H2-Q6	Ccl8	Cxcl16	Oasl1	Cx3cl1	Cxcl5	Gm2564	Ccl9	Lman2	Stat1	Axl		Pycard	Pycard	Ccl9		Pycard		C2				Ripk2	Fpr2		Tgm2			Ccl7	Ifng		Ifitm2	H2-T23	Tlr2	Tap2	Zc3hav1				Il4ra	Fcgr3	Txndc5	Il1b	Tbk1	Ptprc	Ccl8
C1qb	Ifi44l	Ccl2	H2-Q7	Ccl9	Cxcl5	Oasl2	Cxcl1	Cxcl9	Ikbkb	Ccr1	Mertk	Tgtp2	B2m		Ripk2	Ripk2	Cd40		Ripk2		C3				Rnase6	Gm2564		Tlr3			Ccl8	Il18		Ifitm3	Havcr2	Tlr3	Tapbp					Irf1	Gbp5		Itgal	Thbs1	Serping1	Ccl9
C1qc	Ifih1	Ccl3	H2-T22	Cx3cl1	Fcgr4	Parp10	Cxcl5	Gm2564	Il1a	Cd44	Nckap1l	Tmem173	Batf		Ticam2	Slc11a1	Cfl1		Ticam2		C4b				Tbk1	Lyn		Tlr4			Ccl9	Lgals9		Ifitm6	Hck	Tlr4	Unc93b1					Itgal	Gpsm3		Nckap1l	Tlr1	Tnf	Ccr1
C1ra	Ifit1	Ccl4	H2-T23	Gbp2	Gbp2	Rnasel	Fcer1g	Gpr35	Il1rn	Cd74	Nod2	Trex1	Bax		Tlr2	Ticam2	Cx3cl1		Tlr1		Ccl19				Tlr2	Mospd2		Tlr6			Ciita	Myd88		Ifnar2	Ifng	Tlr6						Lcp1	Il17ra		Pdcd1lg2	Tlr2		Ccr2
C1rb	Ifit2	Ccl5	H2-T24	Gbp2b	Havcr2	Rsad2	Fcgr3	Ptk2b	Irak4	Cx3cl1	Pros1		Bcl2a1d		Tlr3	Tlr3	Fas		Tlr2		Ccr2				Tnf	Pla2g7		Tlr9			Cx3cl1	Nod2		Ikbke	Irf8	Tlr9						Ly9	Il1b		Pnp	Tlr3		Ccr5
C1rl	Ifit3	Ccl6	Ifi30	Gbp3	Ifng	Tnf	Gm2564	Xcl1	Irf1	Fpr2	Pycard		Bcl3		Tlr4	Tlr4	Gm2564		Tlr3		Cd40					Ptpro		Tnf			Cxcl16	Pycard		Irf1	Isg15	Tnf						Psen1	Kars		Ptpn22	Tlr4		Ccrl2
C1s1	Ifit3b	Ccl7	Tap1	Gbp4	Il18	Zc3h12a	Ifng		Nfkb1	Glipr2	Slc11a1		Birc3		Tlr9	Tlr8	Ikbkb		Tlr4		Cd44					Slamf8		Traf5			Gbp2	Ripk1		Irgm1	Klrk1	Tnfrsf11a						Psen2	Ldlr		Ptprc	Tlr6		Cx3cl1
C1s2	Ifitm1	Ccl8	Tap2	Gbp5	Il1b	Zc3hav1	Il1b		Pycard	Gm2564	Tnf		Bst2		Tnf	Tlr9	Irf1		Tlr6		Cd48					Xcl1		Trim25			Gbp2b	Ripk2		Stat1	Lgals9	Traf1						Rara	Myd88		Pycard	Tlr8		Cxcl1
C2	Ifitm2	Ccl9	Tapbp	Gbp8	Irf8		Itgam		Saa3	Havcr2			Btk			Tnf	Kars		Tlr8		Cd74							Ubd			Gbp3	Spn		Tgtp2	Myd88	Traf5						Relb	Nfkbia		Ripk2	Tlr9		Cxcl10
C3	Ifitm3	Ccr1		Gm2564	Klrk1		Itgb2		Xcl1	Icam1			C1qa				Nfkb1		Tlr9		Cd86							Ube2v1			Gbp4	Thbs1		Tmem173	Myo1f	Trim14						Ripk2	Nod2		Spn	Tnf		Cxcl11
Capg	Ifitm6	Ccr2		H2-Ab1	Litaf		Jaml		Zc3h12a	Il1a			C1qb				Nfkbia		Tnf		Clec4a2							Zc3hav1			Gbp5	Tlr1		Trex1	Naip2	Trim25						Sema4a	Pla2g4a		Syk			Cxcl5
Casp1	Ifnar2	Ccr5		H2-Q7	Ly86		Mospd2			Il1b			C1qc				Ptk2b		Unc93b1		Clec4n										Gbp8	Tlr2		Xaf1	Naip5	Ube2v1						Slc11a1	Ptgs2		Vcam1			Cxcl9
Casp4	Ifng	Ccrl2		Ifng	Lyn		Mpp1			Insrr			C1ra				Pycard		Xbp1		Csk										Gm2564	Tlr3			Ncf1							Spn	S100a8		Xcl1			Cxcr3
Ccl12	Il12rb1	Cd180		Il12rb1	Myd88		Nckap1l			Itgb3			C1rb				Ripk1				Ctla4										H2-Aa	Tlr4			Nod2							Stat3	Tgm2					Cxcr6
Ccl19	Il15	Cd40		Irf1	Nfkb1		Nod2			Kars			C1rl				Stat1				Ctsc										H2-Ab1	Tlr9			P2rx7							Stx11	Tlr2					Cysltr1
Ccl2	Il1b	Cd44		Irf8	Nfkbia		Prex1			Map2k1			C1s1				Syk				Ctsh										H2-Eb1	Tnfrsf1a			Plac8							Tbx21	Tlr3					Daglb
Ccl3	Il27	Cd47		Irgm1	Pdcd1lg2		Rac1			Mertk			C1s2				Tnf				Dbnl										H2-Q7				Prkcd								Tlr4					Fpr1
Ccl4	Irf1	Cebpb		Parp14	Plscr3		Rac2			Nod2			C2				Tnfrsf11a				Erap1										Ifitm1				Pycard								Tlr6					Fpr2
Ccl5	Irf5	Csf1		Parp9	Ptpn22		S100a8			Ptk2b			C3				Tnfrsf1a				Fam49b										Ifitm2				Ripk2								Tlr9					Gm2564
Ccl6	Irf7	Ctss		Rab43	Pycard		Syk			Ptpn22			C4b				Tnfrsf1b				Fas										Ifitm3				Rnase6								Tnf					Gna13
Ccl7	Isg15	Cx3cl1		Stat1	Rara		Vav1			Pycard			C5ar1				Xcl1				Fcer1g										Ifitm6				Slamf8								Tnfrsf11a					Gna15
Ccl8	Isg20	Cxcl1		Stx11	Ripk2		Xcl1			Rap1b			C6				Zc3h12a				Fcgr1										Ifng				Slc11a1								Tnfrsf1a					Gnai2
Ccl9	Itgax	Cxcl10		Stxbp1	Sbno2					Rara			Capg				Zfp36				Fcgr2b										Il12rb1				Spn								Tnip1					Gnb1
Ccr1	Mx1	Cxcl11		Vim	Stat1					Ripk2			Card11				Zfp36l2				Fcgr3										Irf1				Syk													Gnb4
Cd180	Mx2	Cxcl5		Was	Ticam2					Scimp			Casp1								Gadd45g										Irf8				Tbk1													Gng12
Cd300ld3	Ncr1	Cxcl9		Xcl1	Tlr4					Sema7a			Casp4								Gzmb										Irgm1				Tlr1													Gng2
Cd300lf	Oas1a	Cxcr3		Zyx	Tnf					Tlr2			Ccl12								H2-Ab1										Parp14				Tlr2													Gpr132
Cd74	Oas1g	Cxcr6			Tnfaip3					Tlr4			Ccl19								H2-D1										Parp9				Tlr4													Gpr141
Cd86	Oas2	Cyba			Tnfrsf1b					Tnfrsf11a			Ccl2								H2-DMa										Rab43				Tlr6													Gpr174
Cfb	Oas3	Cybb			Tnip1					Xcl1			Ccl3								H2-K1										Slc11a1				Tlr9													Gpr18
Cfp	Oasl1	Cysltr1			Tnip3								Ccl4								H2-M3										Stat1				Tnf													Gpr35
Ciita	Oasl2	Dnase1l3			Trib1								Ccl5								H2-T23										Stx11				Tnfrsf1a													Gpr65
Clec2d	Parp9	Fanca			Xbp1								Ccl6								Havcr2										Stxbp1																	Grk6
Clec4a2	Pml	Fas			Zc3h12a								Ccl7								Icam1										Ubd																	Hcar2
Clec4e	Prf1	Fcer1g			Zfp36								Ccl8								Icosl										Vim																	Itgb3
Clec4n	Ptpn22	Fcgr1											Ccl9								Ifng										Was																	Kctd12
Clec5a	Ptprc	Fcgr2b											Ccr1								Il12rb1										Xcl1																	Olfr46
Coro1a	Pycard	Fcgr3											Ccr2								Il18										Zyx																	Olfr56
Csf1	Rnasel	Fpr1											Ccr5								Il18bp																											P2ry6
Csk	Rsad2	Fpr2											Cd180								Il18r1																											Pik3r5
Cx3cl1	Samhd1	Gbp5											Cd274								Il18rap																											Plek
Cxcl16	Serinc3	Gm2564											Cd300ld3								Il27																											Ppp1r9b
Cyba	Slfn8	Gpsm3											Cd300lf								Il4ra																											Prex1
Cybb	Slfn9	Gsdmd											Cd37								Inpp5d																											Psap
Ddx58	Spn	Havcr2											Cd40								Irf1																											Rac1
Dhx58	Stat1	Hck											Cd44								Irf7																											Rac2
Dtx3l	Stat2	Hif1a											Cd48								Klrk1																											Rgs12
Eif2ak2	Tagap	Hmox1											Cd74								Lat2																											Rgs16
Elf4	Tbk1	Icam1											Cd86								Lilrb4a																											S1pr4
Fcer1g	Ticam2	Ikbkb											Cfb								Ly9																											Syk
Fcgr1	Tlr3	Il17ra											Cfp								Lyn																											Tgm2
Fgr	Tlr8	Il18											Ciita								Mcoln2																											Vav1
Gbp2	Tlr9	Il1a											Clec12a								Myd88																											Xcl1
Gbp2b	Tmem173	Il1b											Clec2d								Myo1g																											Ywhab
Gbp3	Trim25	Il1rn											Clec4a2								Nfkb2
Gbp4	Trim30a	Il27											Clec4e								Nod2
Gbp5	Unc93b1	Il4ra											Clec4n								P2rx7
Gbp8	Zbp1	Itgam											Clec5a								Pik3cd
Gm2564	Zc3h12a	Itgb2											Cmtm3								Pirb
Gsdmd	Zc3hav1	Kars											Coro1a								Pnp
Gzmb		Ldlr											Csf1								Pou2f2
H2-Aa		Lgals9											Csk								Prkcd
H2-Ab1		Ly86											Ctla4								Ptk2b
H2-Eb1		Lyn											Ctsc								Ptpn6
H2-M3		Metrnl											Ctsh								Ptprc
H2-Q7		Mmp25											Ctss								Pycard
H2-T23		Myd88											Cx3cl1								Relb
Havcr2		Naip2											Cxcl1								Ripk2
Hck		Naip5											Cxcl10								Rnf19b
Herc6		Ncf1											Cxcl11								Rsad2
Ifih1		Nfkb1											Cxcl16								Samsn1
Ifit1		Nfkb2											Cxcl5								Sema4a
Ifit2		Nfkbia											Cxcl9								Serpina3g
Ifit3		Nfkbiz											Cyba								Serping1
Ifitm1		Nod2											Cybb								Sh2d1b1
Ifitm2		Nrros											Cysltr1								Slamf7
Ifitm3		P2rx7											Dbnl								Slc11a1
Ifitm6		Pik3ap1											Ddx58								Spn
Ifnar2		Pik3cd											Dhx58								Stat3
Ifng		Pla2g4a											Dnase1l3								Stx11
Ikbkb		Pla2g7											Dock10								Syk
Ikbke		Pstpip1											Dock2								Tap1
Il12rb1		Ptgs2											Dtx3l								Tap2
Il18		Pycard											Eif2ak2								Tbx21
Il18rap		Relb											Elf4								Tfe3
Il27		Ripk2											Erap1								Tlr6
Irak4		S100a8											Fam49b								Tnf
Irf1		Saa3											Fas								Tnfaip3
Irf5		Sbno2											Fasl								Tnfrsf11a
Irf7		Sele											Fcer1g								Unc93b1
Irf8		Selp											Fcgr1								Vsir
Irgm1		Sema7a											Fcgr2b								Was
Isg15		Serpina3n											Fcgr3								Xcl1
Isg20		Serping1											Fgr
Klrd1		Slamf8											Fpr1
Klrg1		Slc11a1											Fpr2
Klrk1		Slc7a2											Fyb
Lag3		Smpdl3b											Gadd45g
Lamp1		Socs3											Gbp2
Lcn2		Spn											Gbp2b
Lgals9		Stat3											Gbp3
Ly86		Syk											Gbp4
Ly9		Tgm2											Gbp5
Lyn		Thbs1											Gbp8
Mcoln2		Themis2											Gm2564
Mx1		Ticam2											Gsdmd
Mx2		Tlr1											Gzmb
Myd88		Tlr11											H2-Aa
Myo1f		Tlr12											H2-Ab1
Naip2		Tlr13											H2-D1
Naip5		Tlr2											H2-DMa
Nfkb1		Tlr3											H2-DMb1
Nfkb2		Tlr4											H2-Eb1
Nfkbia		Tlr6											H2-K1
Nod2		Tlr8											H2-M3
Nrros		Tlr9											H2-Q7
Oas2		Tnf											H2-T23
Oas3		Tnfaip3											Havcr2
Oasl1		Tnfaip6											Hck
Oasl2		Tnfaip8l2											Hcst
Parp14		Tnfrsf11a											Herc6
Parp9		Tnfrsf1a											Hmox1
Pik3ap1		Tnfrsf1b											Icam1
Pik3cd		Tnip1											Icosl
Pml		Usp18											Ifi44l
Pstpip1		Xcl1											Ifih1
Ptk2b		Zc3h12a											Ifit1
Ptpn22		Zfp36											Ifit2
Ptpn6													Ifit3
Pycard													Ifitm1
Rab43													Ifitm2
Relb													Ifitm3
Ripk2													Ifitm6
Rnase6													Ifnar2
Rnf19b													Ifng
Rsad2													Ikbkb
S100a8													Ikbke
Samhd1													Il12rb1
Serinc3													Il15
Serping1													Il18
Sh2d1b1													Il18bp
Slamf7													Il18r1
Slamf8													Il18rap
Slc11a1													Il1a
Smpdl3b													Il1b
Sp110													Il1rn
Stat1													Il27
Stat2													Il4ra
Stx11													Inpp5d
Stxbp1													Irak4
Syk													Irf1
Tap1													Irf5
Tap2													Irf7
Tbk1													Irf8
Ticam2													Irgm1
Tlr1													Isg15
Tlr11													Isg20
Tlr12													Itgal
Tlr13													Itgam
Tlr2													Itgb2
Tlr3													Kars
Tlr4													Klrd1
Tlr6													Klrg1
Tlr8													Klrk1
Tlr9													Lag3
Tmem173													Lamp1
Tnf													Lat2
Tnfaip3													Lcn2
Tnfaip8l2													Lcp1
Tnip1													Lcp2
Tnip3													Lfng
Trafd1													Lgals9
Trim14													Lilrb4a
Trim25													Lpxn
Trim30a													Lst1
Tyk2													Ltb
Ubd													Ly86
Unc93b1													Ly9
Vav1													Lyn
Vim													March1
Was													Mcoln2
Xcl1													Milr1
Zbp1													Mx1
Zc3hav1													Mx2
Zyx													Myd88
													Myo1f
													Myo1g
													Naip2
													Naip5
													Nckap1l
													Nfam1
													Nfkb1
													Nfkb2
													Nfkbia
													Nod2
													Nrros
													Oas2
													Oas3
													Oasl1
													Oasl2
													P2rx7
													Parp14
													Parp9
													Pdcd1lg2
													Phf11a
													Pi4k2a
													Pik3ap1
													Pik3cd
													Pirb
													Plcg2
													Pml
													Pnp
													Pou2f2
													Prf1
													Prkcd
													Psen1
													Psen2
													Pstpip1
													Ptk2b
													Ptpn22
													Ptpn6
													Ptprc
													Ptprj
													Pvrig
													Pycard
													Rab43
													Rac2
													Rara
													Relb
													Ripk2
													Rnase6
													Rnf19b
													Rnf31
													Rsad2
													S100a8
													Samhd1
													Samsn1
													Sbno2
													Sectm1a
													Sema4a
													Sema7a
													Serinc3
													Serpina3g
													Serping1
													Sh2d1b1
													Skap2
													Slamf7
													Slamf8
													Slc11a1
													Smpdl3b
													Sp110
													Spn
													Stat1
													Stat2
													Stat3
													Stx11
													Stxbp1
													Syk
													Tap1
													Tap2
													Tbk1
													Tbx21
													Tfe3
													Themis2
													Ticam2
													Tinagl1
													Tlr1
													Tlr11
													Tlr12
													Tlr13
													Tlr2
													Tlr3
													Tlr4
													Tlr6
													Tlr8
													Tlr9
													Tmem173
													Tnf
													Tnfaip3
													Tnfaip8l2
													Tnfrsf11a
													Tnfrsf1a
													Tnfrsf1b
													Tnfsf14
													Tnip1
													Tnip3
													Trafd1
													Trim14
													Trim25
													Trim30a
													Tyk2
													Tyrobp
													Ubd
													Unc93b1
													Usp12
													Vav1
													Vim
													Vsir
													Was
													Xbp1
													Xcl1
													Zbp1
													Zc3h12a
													Zc3hav1
													Zyx
[truncated: 50 more columns]

## Sheet: README
This table contains the differential expressed genes detected in each enriched GO category.
Each spreadsheet contains information for a detected cluster (Fig 3).
Each column represents the genes detected in each enriched GO category.
