# Supplementary material for: Differential Modulation of Mouse Heart Gene Expression by Infection With Two Trypanosoma cruzi Strains: A Transcriptome Analysis
Source: Front Genet. 2020 Sep 3;11:1031. doi: 10.3389/fgene.2020.01031 (PMC7495023; doi:10.3389/fgene.2020.01031)
Supplement: TABLE S8 — Primers used in the qPCR validations. [file Table_8.XLSX]

## Sheet: Header
S8 Table. Primers used in the qPCR validations.

## Sheet: qPCR Primers
Genes	Sequence	tm	frag.size
Rplp1_F	TCCGAGCTCGCTTGCATCTA	64.5 C	121bp
Rplp1_R	CAGGCCAGAAAGGTTCGACG	65.3 C	121bp
Tnnc1_F	TCGGATCTCTTCCGCATGTT	63.0 C	147bp
Tnnc1_R	GCCATCGTTGTTCTTGTCACC	62.8 C	147bp
Igtp_F	AGCCCGTCTTTTCACGACTT	61.2 C	115bp
Igtp_R	TGATGCACTTGTCGCAGACT	60.6 C	115bp
Mdh1_F	TGCAATGTCTGCTGCGAAAG	63.6 C	83bp
Mdh1_R	CCATCGACACGAACTCTCCC	63.0 C	83bp
Atp5h_F	CATGCCCCAAAACCAGAAGG	64.8 C	113bp
Atp5h_R	AGTAAGCCCAGTCAATCGCA	60.8 C	113bp
Cox6a2_F	TGCTCCCTTAACTGCTGGATG	62.6 C	145bp
Cox6a2_R	GCAAAGGATTGACGTGGGGA	65.5 C	145bp
Myl2_F	ACCAGATGTTCGCAGCCTTT	62.6 C	94bp
Myl2_R	GAGTCCTTCTCTTCTCCGTGG	65.5 C	94bp
Cxcl9_F	CGAGGCACGATCCACTACA	60.8 C	113bp
Cxcl9_R	AGGCAGGTTTGATCTCCGTT	61.0 C	113bp
Atp5c1_F	ATTGCGACTGCTGAGACCAT	60.8 C	121bp
Atp5c1_R	CACTGGTGGTGGACTCCTTC	60.6 C	121bp
Gapdh_F	CATCTTCCAGGAGCGAGACC	62.3 C	130bp
Gapdh_R	CCTTTTGGCTCCACCCTTCA	64.6 C	130bp

## Sheet: README
Column definitions:	Genes	The Gene name.
	Sequence	The DNA primer sequenced used on the cDNA amplification for the gene detection.
	tm	The melting temperature of the primer.
	frag.size	The expected fragment size for the gene cDNA amplification.
